# Supplementary material for: A functional genomics approach to dissect spotted alfalfa aphid resistance in Medicago truncatula
Source: Sci Rep. 2020 Dec 17;10:22159. doi: 10.1038/s41598-020-78904-z (PMC7746763; doi:10.1038/s41598-020-78904-z)
Supplement: Supplementary file 1 — Supplementary Data. [file 41598_2020_78904_MOESM1_ESM.xlsx]

## Sheet: Sheet1
Medicago ID	Description	baseMean	log2FoldChange	lfcSE	stat	pvalue	padj
Medtr0001s0660	zinc-binding alcohol dehydrogenase family protein	1188.89	-0.69996	0.221941	-3.15382	0.00161151	0.0288403
Medtr0002s0090	LRR and NB-ARC domain disease resistance protein	36.3517	-8.63179	1.22229	-7.06198	1.64141e-12	2.73459e-10
Medtr0003s0580	BPS1, putative	384.992	0.702242	0.241954	2.90237	0.00370345	0.0527483
Medtr0003s0660	S-adenosylmethionine decarboxylase proenzyme	1958.83	-0.74796	0.101693	-7.3551	1.90786e-13	3.71952e-11
Medtr0007s0380	transcription factor	70.7516	-1.32463	0.297467	-4.45305	8.4661e-06	0.000362856
Medtr0009s0050	flavonol synthase/flavanone 3-hydroxylase	243.953	0.683194	0.187414	3.64537	0.000267004	0.00694386
Medtr0009s0120	phosphatidylinositol 3- and 4-kinase	3168.52	0.452445	0.114775	3.942	8.08052e-05	0.002601
Medtr0009s0390	heat shock protein 81-2	6026.95	0.808061	0.238499	3.38812	0.000703747	0.0150547
Medtr0012s0100	WD domain, G-beta repeat protein	46.2164	0.749761	0.244661	3.06449	0.00218041	0.0363037
Medtr0014s0040	hypothetical protein	51.9906	-0.948812	0.250375	-3.78956	0.000150915	0.0043349
Medtr0015s0140	serine/threonine phosphatase family, 2C domain protein	799.419	-0.880705	0.171973	-5.12117	3.03646e-07	1.93664e-05
Medtr0020s0120	terminal flower 1	8.41461	1.84275	0.647221	2.84717	0.00441102	0.0605035
Medtr0024s0260	S54 family peptidase	6837.22	0.591551	0.192831	3.06771	0.00215704	0.0359743
Medtr0024s0330	zinc-finger of monoamine-oxidase A repressor R1	114.337	0.695217	0.22164	3.1367	0.0017086	0.0300498
Medtr0027s0230	cytosolic class I small heat shock protein	1542.35	-0.899036	0.251747	-3.57119	0.000355358	0.00877667
Medtr0028s0090	CRT (chloroquine-resistance transporter)-like transporter, putative	703.922	-0.364818	0.128716	-2.83429	0.00459283	0.062224
Medtr0031s0060	amino acid permease	161.028	0.802663	0.166229	4.82866	1.37456e-06	7.61798e-05
Medtr0041s0140	heavy metal-associated domain protein	244.932	-0.738738	0.257382	-2.8702	0.00410216	0.0573572
Medtr0043s0040	hypothetical protein	8.38109	6.93722	1.25688	5.51938	3.40198e-08	2.6999e-06
Medtr0043s0080	hypothetical protein	154.339	4.31272	0.352687	12.2282	2.19877e-34	2.01473e-31
Medtr0043s0110	LRR and NB-ARC domain disease resistance protein	15.2439	4.85004	0.885319	5.47829	4.29448e-08	3.31604e-06
Medtr0045s0130	transmembrane protein, putative	265.469	-0.650102	0.142585	-4.55939	5.13016e-06	0.000243143
Medtr0047s0090	hypothetical protein	11.3214	-6.49365	1.28367	-5.05867	4.222e-07	2.58482e-05
Medtr0047s0100	hypothetical protein	9.16426	-6.48247	1.23339	-5.25583	1.47358e-07	1.02033e-05
Medtr0049s0070	NSP-interacting kinase-like protein	1502.93	-0.874024	0.192711	-4.53542	5.74888e-06	0.000266046
Medtr0052s0020	hypothetical protein	24.6458	-1.0953	0.387422	-2.82716	0.00469632	0.063314
Medtr0052s0170	hypothetical protein	1573.47	-0.837754	0.307609	-2.72344	0.00646067	0.0793199
Medtr0054s0080	plant/F12B17-70 protein	99.5076	-2.09254	0.465866	-4.49171	7.06524e-06	0.000313252
Medtr0055s0030	hypothetical protein	249.948	-1.16617	0.425434	-2.74113	0.00612278	0.0764095
Medtr0055s0090	senescence-associated protein	139.943	-0.976003	0.286541	-3.40616	0.000658832	0.0143131
Medtr0069s0050	hypothetical protein	12.9844	-6.34614	1.23732	-5.12893	2.91392e-07	1.87151e-05
Medtr0076s0020	S-adenosylmethionine decarboxylase proenzyme	10761.8	-0.46546	0.150775	-3.08712	0.00202105	0.0342097
Medtr0083s0120	NB-ARC domain disease resistance protein, putative	103.216	-2.0195	0.222144	-9.09094	9.81826e-20	3.74853e-17
Medtr0089s0100	Ulp1 protease family, carboxy-terminal domain protein	131.649	-4.35403	0.3897	-11.1728	5.54143e-29	3.90586e-26
Medtr0094s0010	formin-like 2 domain protein	34.6065	-1.22022	0.466792	-2.61405	0.00894768	0.0995691
Medtr0113s0040	F-box protein	449.293	1.49183	0.311893	4.78315	1.72571e-06	9.28336e-05
Medtr0113s0060	chromo domain protein	68.3125	-4.9764	0.471786	-10.548	5.18862e-26	2.97146e-23
Medtr0118s0070	expansin-like protein B1	3.32189	3.61781	1.2902	2.80408	0.00504611	0.0663697
Medtr0119s0010	vacuolar iron transporter-like protein	130.412	2.05904	0.585788	3.51499	0.000439777	0.0105031
Medtr0148s0050	protein phosphatase 1 regulatory subunit, putative	8010.34	-0.508195	0.0832034	-6.10786	1.00975e-09	1.0928e-07
Medtr0152s0120	senescence-associated protein, putative	136.163	-1.20582	0.361666	-3.33408	0.000855833	0.0176489
Medtr0154s0020	MAP3K-like kinase	14.0714	2.61112	0.752642	3.46927	0.000521873	0.0118658
Medtr0154s0040	MAP3K-like kinase	149.86	1.45726	0.447464	3.25671	0.00112713	0.0219432
Medtr0163s0020	legume lectin beta domain protein	5517.5	-8.60458	0.339198	-25.3674	5.7766e-142	7.93965e-138
Medtr0168s0080	5-formyltetrahydrofolate cyclo-ligase	1302.47	-0.737429	0.0842811	-8.74963	2.14055e-18	7.08934e-16
Medtr0184s0030	UDP-glucosyltransferase family protein	215.288	-0.876697	0.331035	-2.64835	0.00808848	0.0928756
Medtr0185s0010	transmembrane protein, putative	74.6644	-1.378	0.36727	-3.75203	0.000175411	0.00490028
Medtr0189s0030	P-loop nucleoside triphosphate hydrolase superfamily protein	203.849	-1.9457	0.361649	-5.38008	7.44536e-08	5.42879e-06
Medtr0189s0040	hypothetical protein	38.1582	-5.71929	1.2493	-4.578	4.69446e-06	0.000224819
Medtr0212s0040	ATP synthase F1, alpha subunit	606.825	0.525673	0.143438	3.66481	0.000247526	0.00652373
Medtr0246s0040	hypothetical protein	415.305	-0.371502	0.120191	-3.09094	0.00199525	0.0338147
Medtr0257s0040	CC-NBS-LRR resistance protein, putative	6.0615	6.27804	1.28015	4.90413	9.384e-07	5.43067e-05
Medtr0258s0040	ELMO/CED-12 family protein	114.043	-1.13349	0.275925	-4.10797	3.9916e-05	0.00139777
Medtr0259s0040	hypothetical protein	2.63033	4.6544	1.52534	3.05139	0.00227783	0.0373216
Medtr0283s0050	Serine/Threonine-kinase WNK11-like protein	125.693	-1.28589	0.243352	-5.28407	1.26346e-07	8.90114e-06
Medtr0312s0020	OPT family oligopeptide transporter	50.122	-1.29709	0.495994	-2.61512	0.0089196	0.099348
Medtr0320s0010	hypothetical protein	1.71598	-4.27746	1.58385	-2.70068	0.00691985	0.0832836
Medtr0349s0020	disease resistance protein (TIR-NBS-LRR class)	118.857	0.784281	0.282618	2.77505	0.00551927	0.07093
Medtr0368s0010	patatin-like phospholipase	1652.98	0.471041	0.141308	3.33342	0.00085784	0.017677
Medtr0384s0020	hypothetical protein	12.6072	-5.36034	1.50772	-3.55526	0.000377608	0.00921852
Medtr0415s0020	myosin heavy chain-like protein	42.8521	-8.46478	2.70209	-3.13268	0.00173215	0.0303668
Medtr0478s0010	hypothetical protein	314.045	-0.370195	0.106568	-3.47379	0.000513155	0.0117065
Medtr0491s0030	LRR receptor-like kinase family protein	55.6749	-1.66703	0.311379	-5.35369	8.61774e-08	6.23403e-06
Medtr0531s0010	tether containing UBX domain for GLUT4-like protein	16.4629	-20.6557	5.89304	-3.5051	0.000456433	0.0107514
Medtr0650s0010	LURP-one-like protein	33.9205	1.14784	0.389333	2.94823	0.00319604	0.0473361
Medtr0684s0010	transmembrane protein, putative	12.2757	-6.90985	1.2768	-5.41185	6.23753e-08	4.65934e-06
Medtr0684s0020	legume lectin beta domain protein	2422.43	-8.92691	1.715	-5.2052	1.93786e-07	1.30244e-05
Medtr0691s0020	NB-ARC domain disease resistance protein	619.135	0.90619	0.156042	5.80735	6.34685e-09	6.00191e-07
Medtr0693s0050	Myb/SANT-like DNA-binding domain protein	2.5232	-4.74014	1.44701	-3.27583	0.00105352	0.0208347
Medtr0697s0010	Myb/SANT-like DNA-binding domain protein	123.88	-0.543059	0.160153	-3.39087	0.000696699	0.0149155
Medtr0768s0010	RNase P Rpr2/Rpp21 subunit domain protein	362.49	-0.340241	0.129211	-2.63322	0.00845805	0.0956017
Medtr0836s0010	hypothetical protein	4.66613	2.37943	0.900561	2.64216	0.00823788	0.0940411
Medtr0854s0010	hypothetical protein	12.364	2.00082	0.578086	3.4611	0.000537969	0.0121314
Medtr0912s0010	NB-ARC domain disease resistance protein	11.417	2.40997	0.645993	3.73064	0.000190997	0.00526612
Medtr0929s0010	trichome birefringence-like protein, putative	1299.77	0.402752	0.149624	2.69176	0.00710758	0.0848373
Medtr0939s0010	dehydration-responsive element-binding protein	173.504	-0.770696	0.147039	-5.24145	1.59322e-07	1.09764e-05
Medtr0945s0020	transmembrane protein, putative	106.128	-2.22514	0.295981	-7.51784	5.56897e-14	1.15102e-11
Medtr1262s0010	hypothetical protein	256.355	-0.753339	0.226139	-3.33131	0.000864372	0.017785
Medtr1527s0010	universal stress family protein	524.146	0.479148	0.119188	4.02012	5.81683e-05	0.00193817
Medtr1g007220	DUF295 family protein	17.9057	1.3983	0.48252	2.8979	0.00375666	0.0533692
Medtr1g007380	transmembrane amino acid transporter family protein	18150.2	-0.513421	0.195329	-2.62849	0.00857639	0.0966214
Medtr1g007740	transducin/WD40 repeat protein	2422.89	0.661795	0.142953	4.62946	3.66617e-06	0.000180933
Medtr1g007800	enoyl-(acyl carrier) reductase	1149.49	-0.441503	0.164379	-2.68588	0.00723391	0.0858235
Medtr1g007840	transmembrane protein, putative	2234.66	0.923993	0.258144	3.57937	0.000344426	0.00855277
Medtr1g008380	indole-3-pyruvate monooxygenase	138.9	1.46664	0.411641	3.56291	0.000366769	0.00896985
Medtr1g009200	peptide/nitrate transporter plant	1046.11	0.277646	0.0843845	3.29025	0.00100098	0.0200115
Medtr1g009890	replication protein A 32 kDa subunit-like protein	258.781	0.481664	0.17448	2.76057	0.00577011	0.0731954
Medtr1g009980	plastid lipid-associated protein	3258.66	0.360079	0.104911	3.43225	0.000598591	0.0132379
Medtr1g010040	ubiquitin carboxyl-terminal hydrolase	701.317	0.279118	0.0934616	2.98644	0.00282244	0.0432045
Medtr1g010270	sulfate transporter-like protein	453.314	-1.24088	0.306144	-4.05326	5.05094e-05	0.00171626
Medtr1g011650	ABC-2 and plant PDR ABC-type transporter family protein	2562.34	0.797847	0.245997	3.24332	0.00118144	0.0227427
Medtr1g012030	substrate carrier family protein	377.636	-0.417794	0.123855	-3.37324	0.000742905	0.0157332
Medtr1g012370	AFG1-family ATPase	697.772	-0.225776	0.0733371	-3.07861	0.00207972	0.0349413
Medtr1g012540	N-acetyl-gamma-glutamyl-phosphate reductase	921.425	0.253089	0.079759	3.17318	0.00150781	0.0273405
Medtr1g012830	AmmeMemoRadiSam system protein B	1781.02	0.146822	0.0514537	2.85348	0.00432431	0.0595845
Medtr1g012960	class II knotted-like homeobox protein	3204.05	0.503471	0.180954	2.78231	0.00539739	0.0698864
Medtr1g013050	aspartate aminotransferase	6574.99	0.262502	0.0713786	3.6776	0.000235437	0.00626518
Medtr1g014040	enoyl-CoA hydratase/isomerase	630.808	0.588319	0.132216	4.44968	8.5999e-06	0.000367085
Medtr1g014640	phytochrome-associated protein phosphatase type 2C	19.4064	-2.57063	0.830448	-3.09547	0.00196501	0.0333845
Medtr1g014930	DUF1677 family protein	501.166	0.765937	0.230442	3.32378	0.000888077	0.018191
Medtr1g015650	hypothetical protein	1399.59	1.64699	0.346144	4.75811	1.95414e-06	0.000103303
Medtr1g015730	F-box protein interaction domain protein	16.0984	-1.99208	0.632147	-3.15129	0.00162549	0.0289774
Medtr1g015890	glutaredoxin-like protein, putative	1755.47	-0.60148	0.207557	-2.8979	0.00375675	0.0533692
Medtr1g016010	C2H2-type zinc finger protein	1659.36	-0.35319	0.122582	-2.88127	0.00396082	0.0556926
Medtr1g016170	GATA zinc finger protein	423.664	-0.627929	0.106383	-5.90251	3.58005e-09	3.52277e-07
Medtr1g016290	CHUP1	39.4887	0.883868	0.248936	3.55058	0.000384384	0.00934246
Medtr1g016390	protein reversion-TO-ethylene SENSITIVITY protein	637.452	-0.453942	0.168561	-2.69305	0.00708015	0.0846341
Medtr1g018205	porin/voltage-dependent anion-selective channel protein	320.45	0.740038	0.230408	3.21185	0.00131881	0.0246618
Medtr1g018300	hypothetical protein	3.80457	2.66471	0.810252	3.28874	0.00100636	0.0200607
Medtr1g018320	sigma factor sigb regulation rsbq-like protein	5125.71	1.07602	0.21142	5.0895	3.59001e-07	2.25697e-05
Medtr1g018550	syntaxin 6, amine-terminal protein	951.421	0.41973	0.13097	3.20478	0.00135168	0.0251566
Medtr1g018620	lipase	1353.01	-0.369428	0.115791	-3.19047	0.00142044	0.0261705
Medtr1g018760	isoaspartyl peptidase/L-asparaginase	8915.07	-1.27155	0.289004	-4.39977	1.08368e-05	0.000452038
Medtr1g019130	wuschel-related homeobox protein	668.251	0.555334	0.200955	2.76347	0.00571898	0.0727483
Medtr1g019410	cytochrome P450 family ABA 8'-hydroxylase	409.194	1.14278	0.342615	3.33547	0.00085154	0.0175868
Medtr1g019640	EF hand protein	1193.75	-2.62733	0.371211	-7.07772	1.46541e-12	2.47133e-10
Medtr1g019660	EF-hand protein	1326.89	-1.42196	0.30205	-4.70768	2.50547e-06	0.000128016
Medtr1g019670	EF hand protein	78.283	-1.43659	0.415179	-3.46018	0.000539814	0.0121432
Medtr1g019770	origin recognition complex second largest subunit 2	86.5963	1.035	0.321788	3.2164	0.0012981	0.0243572
Medtr1g019800	hypothetical protein	926.14	-0.406744	0.144651	-2.8119	0.00492496	0.0654653
Medtr1g020000	calcineurin-like metallo-phosphoesterase superfamily protein	2508.97	-0.34903	0.128091	-2.72485	0.00643301	0.0790863
Medtr1g020070	casein kinase II beta chain 2	140.197	-0.484077	0.182313	-2.65521	0.00792602	0.0915455
Medtr1g021520	myb-like DNA-binding domain, shaqkyf class protein	209.946	0.530589	0.139846	3.7941	0.000148179	0.00428316
Medtr1g021970	histone deacetylase complex subunit SAP30 Sin3-binding protein	963.886	0.440175	0.157762	2.79012	0.00526892	0.0687467
Medtr1g022040	cytochrome P450 family 709 protein	76.5414	-1.3518	0.477209	-2.83272	0.00461545	0.062438
Medtr1g022185	Sec14p-like phosphatidylinositol transfer family protein	1090.33	-0.333922	0.124307	-2.68626	0.0072257	0.0858022
Medtr1g022290	MYB family transcription factor	133.581	-3.08193	0.833075	-3.69946	0.00021606	0.00583321
Medtr1g022445	dihydroflavonol 4-reductase	3169.15	0.680199	0.232758	2.92234	0.00347414	0.0502899
Medtr1g023125	hypothetical protein	32.4135	1.5975	0.528136	3.02479	0.00248807	0.0398105
Medtr1g023160	GTP-binding protein Obg2, putative	504.576	0.326627	0.104624	3.12192	0.00179677	0.0312498
Medtr1g023170	AP2 domain class transcription factor	4.77895	2.82242	1.00157	2.81801	0.00483227	0.064671
Medtr1g023180	auxin-induced 5NG4-like protein	687.275	1.02659	0.262646	3.90866	9.2811e-05	0.00290988
Medtr1g023310	protein accumulation AND replication OFs protein	2086.85	0.207622	0.0720489	2.88168	0.00395565	0.0556541
Medtr1g023690	BZIP transcription factor	1681.17	0.254812	0.0839712	3.03452	0.00240918	0.0389564
Medtr1g023820	paired amphipathic helix protein	61.7159	-0.691458	0.210221	-3.2892	0.00100473	0.0200428
Medtr1g024095	filament-plant-like protein	4372.14	0.463505	0.154139	3.00707	0.00263783	0.0413185
Medtr1g025810	F-box-like protein	3.91026	4.60353	1.32757	3.46765	0.000525039	0.0119083
Medtr1g026170	alpha amylase domain protein	1647.3	-1.06539	0.262807	-4.05388	5.03742e-05	0.00171626
Medtr1g026380	prolyl oligopeptidase-like protein	649.506	-1.60654	0.603156	-2.66356	0.00773187	0.0898694
Medtr1g026620	hypothetical protein	47.2758	3.02397	0.669424	4.51728	6.26392e-06	0.000283672
Medtr1g028460	bidirectional sugar transporter	599.153	-2.00613	0.463496	-4.32826	1.50292e-05	0.000600698
Medtr1g030220	GDSL-like lipase/acylhydrolase	322.54	1.3743	0.45731	3.00518	0.00265423	0.0414165
Medtr1g030268	GDSL-like lipase/acylhydrolase	148.247	-0.665784	0.203166	-3.27704	0.00104901	0.0208106
Medtr1g030430	cation transporter ChaC	584.94	0.2826	0.1068	2.64606	0.00814344	0.0932729
Medtr1g030770	NB-ARC domain disease resistance protein	397.372	-0.521783	0.159338	-3.27469	0.00105779	0.0209042
Medtr1g031450	wall-associated receptor kinase galacturonan-binding protein	624.909	-0.740558	0.281101	-2.63449	0.00842633	0.0954393
Medtr1g031690	DNA gyrase subunit A	415.202	0.488968	0.161476	3.02811	0.0024609	0.0395745
Medtr1g032010	translocation protein TolB	570.783	1.5877	0.323464	4.90842	9.1812e-07	5.32452e-05
Medtr1g032100	ankyrin repeat plant-like protein	269.083	1.17669	0.309673	3.79978	0.000144826	0.00419508
Medtr1g032190	calcium ion-binding protein	1180.37	0.360392	0.118489	3.04156	0.00235352	0.0383043
Medtr1g032340	translocation protein TolB	1911.57	1.75381	0.310924	5.64065	1.69405e-08	1.41114e-06
Medtr1g032570	B-type response regulator	1121.74	0.454425	0.105876	4.29206	1.77021e-05	0.000695161
Medtr1g032730	trehalose-6-phosphate synthase domain protein	3800.83	0.675133	0.159995	4.2197	2.44623e-05	0.00091489
Medtr1g032740	hypothetical protein	27.3502	1.51465	0.400422	3.78265	0.000155169	0.00444316
Medtr1g033010	receptor-like kinase	338.639	-0.870736	0.234089	-3.71968	0.000199472	0.005429
Medtr1g033620	myb-like DNA-binding domain, shaqkyf class protein	314.69	0.382396	0.127964	2.98831	0.00280521	0.0430555
Medtr1g033840	PPR containing plant-like protein	1733.31	0.349463	0.111241	3.14149	0.00168089	0.0296382
Medtr1g034480	UPF0496 plant-like protein	49.2873	1.19558	0.305582	3.91247	9.13561e-05	0.00287004
Medtr1g037560	cytochrome P450 family protein	8.17506	2.33192	0.787679	2.96049	0.00307147	0.0460369
Medtr1g038300	MADS-box transcription factor	21.2975	1.57766	0.435522	3.62245	0.000291829	0.00744856
Medtr1g039220	LRR receptor-like kinase family protein	5.21293	3.95691	1.17445	3.36916	0.00075398	0.0159432
Medtr1g040083	hypothetical protein	4.80575	-4.14437	1.44253	-2.87299	0.00406601	0.0570258
Medtr1g040155	DNA-binding protein SMUBP-2	3995.54	-0.651401	0.246872	-2.63861	0.00832455	0.0947551
Medtr1g040195	benzyl alcohol O-benzoyltransferase	24137.2	-0.293162	0.111466	-2.63005	0.00853731	0.0963392
Medtr1g040545	LRR receptor-like kinase family protein	613.373	-0.537205	0.196835	-2.72921	0.00634861	0.0782587
Medtr1g040675	auxin response factor	4876.8	-0.51948	0.158947	-3.26826	0.0010821	0.0212622
Medtr1g041435	RNA polymerase II-associated-like protein	567.298	0.397844	0.151738	2.62191	0.00874392	0.0980273
Medtr1g043190	cryptochrome 2B apoprotein	1672.34	0.76498	0.222458	3.43876	0.000584376	0.0129443
Medtr1g043240	serine/threonine-protein phosphatase PP1	511.522	-0.827286	0.183603	-4.50585	6.61083e-06	0.000296936
Medtr1g044120	DNA repair helicase rad5,16, putative	64.8944	1.29717	0.386057	3.36006	0.000779259	0.016377
Medtr1g047190	receptor-like protein	3.369	6.13719	1.49169	4.11426	3.8843e-05	0.00136705
Medtr1g047790	chromosome transmission fidelity protein	119.493	1.20271	0.291815	4.12147	3.76466e-05	0.00133359
Medtr1g048470	hypothetical protein	448.63	-5.30912	0.832458	-6.37764	1.79837e-10	2.14006e-08
Medtr1g048630	Serine/Threonine kinase domain protein	137.552	0.761337	0.26954	2.82458	0.00473428	0.0637631
Medtr1g050445	transmembrane protein, putative	55.0881	1.09799	0.266402	4.12155	3.76327e-05	0.00133359
Medtr1g050448	Pmr5/Cas1p GDSL/SGNH-like acyl-esterase family protein	355.326	1.32058	0.157665	8.37586	5.48237e-17	1.56984e-14
Medtr1g050472	ribonucleoside-diphosphate reductase small chain	411.276	0.948731	0.346299	2.73963	0.00615079	0.0766799
Medtr1g051025	BTB/POZ ankyrin repeat protein	183.603	-0.812418	0.277041	-2.93248	0.00336268	0.0489861
Medtr1g051230	condensin complex subunit 1	87.8467	0.942314	0.346352	2.72068	0.00651471	0.0798407
Medtr1g052500	DNA replication complex GINS protein PSF1	27.8976	0.880876	0.302932	2.90784	0.00363936	0.0521202
Medtr1g052560	carboxy-terminal region remorin	161.423	1.24614	0.357389	3.4868	0.000488842	0.0113018
Medtr1g053780	hypothetical protein	649.611	-0.386971	0.139802	-2.76799	0.00564031	0.0720476
Medtr1g053800	myb-like DNA-binding domain, shaqkyf class protein	10.8391	-4.04599	1.29603	-3.12183	0.0017973	0.0312498
Medtr1g054150	hypothetical protein	607.782	0.599582	0.168789	3.55225	0.000381957	0.00929994
Medtr1g054450	C2H2 and C2HC zinc finger protein, putative	56.504	-1.17322	0.429348	-2.73256	0.00628444	0.0778076
Medtr1g054775	endonuclease/exonuclease/phosphatase family protein	22.4119	6.79914	1.25547	5.41562	6.10764e-08	4.57474e-06
Medtr1g055015	hypothetical protein	8.39797	1.65457	0.534577	3.09509	0.0019675	0.0334062
Medtr1g056160	PPR containing plant protein	632.991	-0.47561	0.129537	-3.67162	0.00024102	0.00639313
Medtr1g056180	EEIG1/EHBP1 protein amine-terminal domain protein	4625.05	-0.6759	0.0877835	-7.69962	1.36471e-14	3.07496e-12
Medtr1g056490	ATP-dependent RNA helicase	817.996	0.320855	0.10557	3.03927	0.00237154	0.0385291
Medtr1g058110	RNA recognition motif, a.k.a. RRM, RBD protein	1.87113	-4.38981	1.43103	-3.06758	0.00215801	0.0359743
Medtr1g059990	hypothetical protein	706.107	-0.664597	0.174719	-3.80381	0.000142486	0.00413599
Medtr1g060550	cytochrome P450 family 94 protein	362.908	-0.544327	0.19392	-2.80696	0.00500108	0.0661254
Medtr1g061240	sterol C-14 reductase	378.427	0.408919	0.138891	2.94418	0.00323815	0.0476773
Medtr1g062930	pectate lyase-like protein	138.155	0.544754	0.200221	2.72077	0.00651304	0.0798407
Medtr1g063210	heavy metal-associated domain protein	5774.79	0.442325	0.151565	2.91838	0.00351852	0.0507187
Medtr1g064430	auxin response factor 1	568.185	-0.550677	0.161409	-3.41169	0.00064562	0.0141189
Medtr1g066770	phosphatidic acid phosphatase (PAP2) family protein	936.179	0.238643	0.0803471	2.97015	0.00297655	0.0450316
Medtr1g067000	myb transcription factor	5482.66	-0.386214	0.102321	-3.77453	0.00016031	0.00455245
Medtr1g067650	C2H2 type zinc finger transcription factor family protein	75.1053	1.46269	0.391769	3.73356	0.000188793	0.00521212
Medtr1g068600	histone H2A 6	3317.89	-0.306811	0.106238	-2.88795	0.00387756	0.0548303
Medtr1g069145	F-box/RNI superfamily protein	269.208	-0.524087	0.151447	-3.46053	0.000539104	0.0121432
Medtr1g069345	transducin/WD40 repeat protein	591.54	1.08439	0.146854	7.38411	1.53479e-13	3.03524e-11
Medtr1g069570	histone-lysine N-methyltransferase SUVR2-like protein	349.665	0.413546	0.14739	2.80581	0.0050191	0.0662044
Medtr1g069720	casein kinase I-like protein	2296.96	0.157446	0.0571755	2.75373	0.00589199	0.0743641
Medtr1g069750	ABC transporter family I protein, SmABCI protein	1516.39	-0.49303	0.150463	-3.27675	0.0010501	0.0208106
Medtr1g069755	DNA repair and recombination protein RAD26	316.562	-0.284786	0.104442	-2.72674	0.00639635	0.0787413
Medtr1g069805	NAC transcription factor-like protein	602.932	0.932103	0.243244	3.83197	0.000127124	0.00375662
Medtr1g070390	linker histone H1 and h5 family protein	4553.89	-1.25591	0.217277	-5.78024	7.45931e-09	6.81226e-07
Medtr1g070435	linker histone H1 and h5 family protein	5794.63	-1.31521	0.25557	-5.1462	2.65821e-07	1.72338e-05
Medtr1g070440	linker histone H1 and h5 family protein	3131.58	-0.872848	0.250291	-3.48733	0.000487861	0.0112886
Medtr1g071040	core histone H2A/H2B/H3/H4	559.833	0.654659	0.222962	2.9362	0.00332263	0.0485887
Medtr1g071360	heat shock transcription factor A3	102.259	1.25703	0.299697	4.19434	2.7367e-05	0.0010044
Medtr1g071780	senescence-associated protein SAG102	2037.83	0.648475	0.122732	5.28369	1.26609e-07	8.90114e-06
Medtr1g072320	bHLH transcription factor	619.985	0.375723	0.137067	2.74116	0.00612227	0.0764095
Medtr1g072470	phenazine biosynthesis PhzC/PhzF family protein	53.4422	1.63982	0.413521	3.9655	7.32428e-05	0.00237987
Medtr1g072540	adenylate isopentenyltransferase	422.746	-1.67223	0.316074	-5.29064	1.2189e-07	8.61346e-06
Medtr1g073260	hypothetical protein	399.145	-0.597565	0.202148	-2.95607	0.00311583	0.0465243
Medtr1g073910	ATBET12, putative	1930.6	-1.06922	0.217142	-4.92407	8.47639e-07	4.96754e-05
Medtr1g074120	auxin-induced 5NG4-like protein	89.0536	1.37527	0.33712	4.07947	4.51394e-05	0.0015608
Medtr1g074230	AP2 domain class transcription factor	94.4157	-1.26131	0.455287	-2.77036	0.00559943	0.0718229
Medtr1g074310	ethylene response factor	25.2321	-1.61602	0.474948	-3.40252	0.00066768	0.0144178
Medtr1g075450	50S ribosomal protein L2	2.99396	-2.83182	1.07897	-2.62456	0.00867611	0.0975051
Medtr1g075460	plastid developmental protein DAG	1694.47	0.528127	0.138509	3.81294	0.000137324	0.00399884
Medtr1g076180	hypothetical protein	24.7653	1.41703	0.480489	2.94913	0.00318669	0.0472427
Medtr1g076210	magnesium transporter MRS2-like protein	705.249	-0.51028	0.119502	-4.27005	1.95428e-05	0.000753453
Medtr1g076700	microtubule associated protein, MAP65/ASE1 family protein	136.835	0.603668	0.218961	2.75697	0.00583404	0.0738537
Medtr1g077210	plant/F12B17-70 protein	380.906	-1.12467	0.263236	-4.2725	1.93294e-05	0.000746274
Medtr1g077460	plant/F9H3-4 protein	49.7357	1.36399	0.302805	4.50453	6.65212e-06	0.000298304
Medtr1g077470	integral membrane protein, putative	721.262	0.509852	0.100644	5.06588	4.06516e-07	2.50874e-05
Medtr1g078000	granule bound starch synthase I, putative	24031.9	1.11338	0.315327	3.53087	0.000414191	0.0099787
Medtr1g078090	heavy metal transport/detoxification superfamily protein	351.531	-0.870484	0.251786	-3.45724	0.000545747	0.0122566
Medtr1g078190	NB-ARC domain disease resistance protein	602.707	0.561601	0.186475	3.01166	0.00259819	0.0408825
Medtr1g078490	disease resistance protein (CC-NBS-LRR class) family protein	1066.14	0.52022	0.113024	4.60275	4.16948e-06	0.000201787
Medtr1g079760	ammonium transporter 1 protein	1565.15	-1.57293	0.320782	-4.90342	9.4184e-07	5.43912e-05
Medtr1g079770	vacuolar protein sorting-associated protein	1848.78	0.224724	0.0763152	2.94468	0.00323286	0.0476563
Medtr1g079790	ethylene receptor ETR2	1210.44	0.167464	0.0630304	2.65689	0.00788662	0.0912054
Medtr1g079810	AT hook motif DNA-binding family protein	61.3295	1.03695	0.274208	3.78164	0.0001558	0.00445588
Medtr1g080330	myb-like transcription factor family protein	1119.95	-0.327712	0.0933484	-3.51063	0.000447038	0.0106211
Medtr1g080430	FTSH extracellular protease family protein	1810.69	0.383829	0.123878	3.09843	0.00194548	0.0331552
Medtr1g080680	alba DNA/RNA-binding protein	46.5755	-0.9276	0.286481	-3.23792	0.00120406	0.0230169
Medtr1g080810	Chitinase / Hevein / PR-4 / Wheatwin2	3154.52	0.978943	0.295245	3.31569	0.000914162	0.0186282
Medtr1g081280	DUF2358 family protein	830.034	-0.491588	0.186684	-2.63327	0.00845678	0.0956017
Medtr1g081850	hypothetical protein	2973.35	-0.984728	0.308114	-3.19599	0.00139354	0.0258268
Medtr1g082290	histidine phosphotransfer protein	26.9585	-1.79368	0.511934	-3.50373	0.000458785	0.0107699
Medtr1g082380	protein translocase family protein	271.933	0.999529	0.244654	4.08547	4.39869e-05	0.00152671
Medtr1g082470	branched-chain-amino-acid aminotransferase-like protein	2157.18	0.141114	0.0492503	2.86524	0.00416696	0.0580271
Medtr1g082690	phototropic-responsive NPH3 family protein	156.956	-1.01129	0.290579	-3.48027	0.000500915	0.0115324
Medtr1g082940	microtubule-binding protein TANGLED protein, putative	26.3595	1.36224	0.393689	3.46019	0.000539788	0.0121432
Medtr1g083040	always EARLY-like protein	1013.89	0.423349	0.138366	3.05962	0.00221615	0.0366766
Medtr1g083310	heavy-metal-associated domain protein	379.738	-0.488936	0.162125	-3.01581	0.00256296	0.0404904
Medtr1g083370	branched-chain-amino-acid aminotransferase-like protein	9.93737	2.06583	0.707083	2.92162	0.00348215	0.0503794
Medtr1g083440	dormancy/auxin associated protein	984.021	1.84751	0.515573	3.58341	0.000339132	0.00844421
Medtr1g083540	DUF1399 family protein	2888.2	0.494658	0.166657	2.96812	0.00299626	0.0452551
Medtr1g083580	F-box protein	169.235	1.57537	0.393894	3.99947	6.34844e-05	0.00210003
Medtr1g083860	DUF1645 family protein	834.313	0.721912	0.129213	5.58702	2.31003e-08	1.88429e-06
Medtr1g084820	carbohydrate-binding X8 domain protein	420.463	0.814484	0.280594	2.90271	0.00369946	0.0527187
Medtr1g084980	phytochrome-interacting factor 3.1	2565.2	0.696518	0.125998	5.52801	3.23877e-08	2.5881e-06
Medtr1g085070	pectinacetylesterase family protein	8046.83	0.460981	0.159512	2.88994	0.00385319	0.0545419
Medtr1g085610	ubiquinone biosynthesis protein	449.522	-0.475404	0.149899	-3.1715	0.00151655	0.0274266
Medtr1g085680	cytochrome P450 family 709 protein	4844.53	1.14781	0.380062	3.02007	0.00252715	0.0401091
Medtr1g085710	hypothetical protein	52.8071	0.725071	0.269406	2.69137	0.00711597	0.0849006
Medtr1g086080	ABC transporter B family protein	2396.89	0.441564	0.156088	2.82894	0.00467029	0.0630558
Medtr1g086180	MYB family transcription factor	322.978	-1.47967	0.436242	-3.39185	0.000694222	0.0148973
Medtr1g086210	pectinesterase/pectinesterase inhibitor	3.98961	3.76241	1.1789	3.19147	0.00141553	0.0261326
Medtr1g086790	WRKY family transcription factor	691.052	0.929968	0.218786	4.25059	2.13213e-05	0.000811773
Medtr1g087040	BZIP transcription factor	2562.15	0.634668	0.138782	4.57313	4.80485e-06	0.000229705
Medtr1g087100	transport complex protein	1316.31	0.216699	0.0797872	2.71596	0.0066083	0.0807493
Medtr1g087200	universal stress family protein	1789.56	1.16104	0.228182	5.08823	3.61426e-07	2.26315e-05
Medtr1g087290	DNA replication regulator dpb11, putative	166.181	0.505266	0.16289	3.10189	0.00192287	0.0329124
Medtr1g087310	Cdc2 kinase, putative	190.915	0.442751	0.1595	2.77586	0.0055056	0.0707874
Medtr1g087540	myb transcription factor, putative	117.056	-1.13101	0.347108	-3.25838	0.00112049	0.0218518
Medtr1g088230	late embryogenesis abundant protein	3290.81	-0.643887	0.239082	-2.69316	0.00707777	0.0846341
Medtr1g088550	complex 1 protein, LYR family protein	597.311	0.27193	0.0968979	2.80636	0.00501047	0.0661694
Medtr1g088590	zinc finger CCCH domain protein	456.983	0.406423	0.106451	3.81794	0.000134571	0.00393954
Medtr1g088795	hypothetical protein	470.417	1.21877	0.327594	3.72035	0.000198945	0.005429
Medtr1g088845	glutathione S-transferase, amine-terminal domain protein	165.418	-0.816205	0.308578	-2.64506	0.00816771	0.0934549
Medtr1g088870	metal tolerance-like protein	840.815	-0.291492	0.0962655	-3.028	0.0024618	0.0395745
Medtr1g088910	glutaredoxin-C1 protein	522.257	2.29219	0.284296	8.06267	7.4645e-16	1.973e-13
Medtr1g088920	monothiol glutaredoxin-S2 protein	82.5537	-3.51762	0.644352	-5.45916	4.78395e-08	3.66312e-06
Medtr1g088925	monothiol glutaredoxin-S2 protein	142.232	-3.57714	0.617589	-5.7921	6.95114e-09	6.4554e-07
Medtr1g088930	LRR receptor-like kinase	13.7507	-2.33832	0.640875	-3.64864	0.000263634	0.00687575
Medtr1g089570	receptor-like cytosolic Serine/Threonine-kinase	278.088	0.803942	0.207344	3.87733	0.000105611	0.00322929
Medtr1g089810	susceptible endoplasmic reticulum auxin-binding protein	223.907	-0.652044	0.190325	-3.42594	0.000612669	0.0135198
Medtr1g089865	2OG-Fe(II) oxygenase family oxidoreductase	3114.43	-0.640208	0.189033	-3.38674	0.000707271	0.0150949
Medtr1g090050	hypothetical protein	54.1247	0.926935	0.30833	3.00631	0.00264438	0.0413959
Medtr1g090380	cytosolic 5'-nucleotidase III, putative	411.223	-0.622967	0.131523	-4.73657	2.17367e-06	0.00011274
Medtr1g090663	DUF1635 family protein	57.1817	1.44447	0.322558	4.47817	7.52859e-06	0.000327977
Medtr1g090697	MADS-box transcription factor family protein	10.8416	2.78515	0.660626	4.21592	2.48757e-05	0.000927827
Medtr1g090867	tyrosine phosphatase	791.303	0.628666	0.182967	3.43595	0.000590475	0.0130689
Medtr1g090973	legume lectin beta domain protein	84.5912	1.09581	0.361225	3.03358	0.00241668	0.0390456
Medtr1g093060	50S ribosomal protein L3P	297.362	0.408489	0.13992	2.91946	0.00350642	0.050664
Medtr1g093080	myb-like transcription factor family protein	1223.82	1.42489	0.206538	6.8989	5.24066e-12	8.13901e-10
Medtr1g093960	hypothetical protein	379.719	-5.0004	1.01486	-4.92716	8.34314e-07	4.90052e-05
Medtr1g093980	hypothetical protein	218.879	-1.89645	0.520602	-3.64281	0.000269673	0.00699344
Medtr1g093985	hypothetical protein	323.834	-2.56032	0.851439	-3.00705	0.00263793	0.0413185
Medtr1g093995	E3 ubiquitin ligase PUB14	20.5218	-4.11896	1.39673	-2.949	0.00318801	0.0472427
Medtr1g094025	plant U-box protein	12.637	-2.94769	0.907814	-3.24702	0.00116621	0.0224969
Medtr1g094620	transmembrane amino acid transporter family protein	5007.01	0.603762	0.191827	3.14742	0.00164716	0.0292607
Medtr1g094820	transmembrane protein, putative	81.8828	-1.19526	0.315096	-3.79334	0.000148634	0.00429181
Medtr1g095145	hypothetical protein	66.6656	-0.94368	0.28271	-3.33798	0.000843883	0.0174549
Medtr1g095165	patatin-like phospholipase	3491.97	0.515935	0.1455	3.54594	0.000391214	0.00949169
Medtr1g095390	hypothetical protein	68.2967	-1.19478	0.428261	-2.78984	0.00527346	0.0687676
Medtr1g095540	serine carboxypeptidase-like protein	229.994	-0.524264	0.191128	-2.74299	0.00608817	0.0761755
Medtr1g096140	neutral/alkaline invertase	4264.93	0.462399	0.158895	2.9101	0.00361312	0.0518648
Medtr1g097580	LRR receptor-like kinase	56.2688	-1.0037	0.319208	-3.14435	0.00166459	0.0294641
Medtr1g098460	AP2 domain class transcription factor	148.065	1.11158	0.338139	3.28734	0.00101137	0.0201316
Medtr1g098640	UDP-glucose:sterol glucosyltransferase	1165.56	-0.422971	0.102895	-4.11069	3.94475e-05	0.00138313
Medtr1g098733	transmembrane protein, putative	19.9196	-1.37016	0.482822	-2.83783	0.00454219	0.0616594
Medtr1g098960	plant organelle RNA recognition domain protein	34.7136	-7.49746	1.5406	-4.86657	1.1355e-06	6.46675e-05
Medtr1g098980	receptor-like protein	2.94246	5.79169	1.40635	4.11824	3.81771e-05	0.00134718
Medtr1g099010	vacuolar iron transporter-like protein	204.817	-0.96865	0.31504	-3.07469	0.00210719	0.0352768
Medtr1g099040	serine decarboxylase	341.661	-1.36885	0.397299	-3.44539	0.000570239	0.0127131
Medtr1g099370	timeless protein carboxy-terminal region protein	125.701	1.37473	0.311144	4.41831	9.94755e-06	0.000419399
Medtr1g099590	pentatricopeptide (PPR) repeat protein	43.1875	1.09966	0.334317	3.28927	0.00100448	0.0200428
Medtr1g100100	PPPDE thiol peptidase family protein, putative	38.9732	1.07245	0.351942	3.04723	0.0023096	0.0377459
Medtr1g100110	malectin/receptor-like kinase family protein	483.392	0.608107	0.183857	3.3075	0.000941323	0.0190265
Medtr1g100777	heat shock transcription factor B2A	444.655	0.724131	0.210271	3.44381	0.000573584	0.012767
Medtr1g101310	inactive rhomboid-like protein	34.331	1.14262	0.393144	2.90636	0.00365657	0.0522701
Medtr1g101540	TraB family protein	490.63	-0.682449	0.196219	-3.478	0.000505163	0.011601
Medtr1g101680	peptidoglycan-binding LysM domain protein	434.405	0.99503	0.316912	3.13977	0.00169082	0.029775
Medtr1g101810	TCP family transcription factor	114.879	0.743115	0.280309	2.65105	0.00802414	0.0922524
Medtr1g101950	pfkB family carbohydrate kinase	84.3089	-0.522359	0.196469	-2.65873	0.00784347	0.090821
Medtr1g102130	serine carboxypeptidase-like protein	581.926	0.45224	0.166288	2.71961	0.00653583	0.0800282
Medtr1g102570	early light-induced-like protein	6056.3	-0.902346	0.28109	-3.21017	0.00132657	0.0247901
Medtr1g102630	eukaryotic translation initiation factor 2c	87.676	-0.730541	0.225594	-3.23829	0.00120248	0.0230063
Medtr1g102670	meiotic recombination protein DMC1, putative	4.59116	3.0943	1.17353	2.63675	0.00837034	0.0951582
Medtr1g102750	aldo/keto reductase family oxidoreductase	76.0007	-0.897538	0.282601	-3.17599	0.00149327	0.0272025
Medtr1g102780	early light-induced-like protein	7395.15	-0.997212	0.268059	-3.72012	0.000199132	0.005429
Medtr1g102810	early light-induced-like protein	491.149	-0.85806	0.280585	-3.05811	0.0022274	0.0367963
Medtr1g102830	early light-induced-like protein	369.178	-1.04028	0.346644	-3.00102	0.00269076	0.0417417
Medtr1g102840	dyggve-melchior-clausen syndrome protein	1439.04	0.377899	0.13763	2.74576	0.00603716	0.0757096
Medtr1g103100	40S ribosomal protein S3a-1	7032.76	0.445376	0.161848	2.75182	0.00592645	0.0747304
Medtr1g103150	acetyltransferase (GNAT) domain protein	1886.94	1.34635	0.296599	4.53931	5.64388e-06	0.000262259
Medtr1g103290	homocysteine S-methyltransferase-like protein	652.918	1.54148	0.465425	3.31199	0.000926346	0.0188206
Medtr1g104590	copper amine oxidase, enzyme domain protein	200.688	0.916991	0.203153	4.51379	6.36792e-06	0.000287908
Medtr1g104610	haloacid dehalogenase-like hydrolase	2029.34	1.94928	0.345332	5.64464	1.65529e-08	1.38305e-06
Medtr1g104780	sugar porter (SP) family MFS transporter	24.506	-1.63032	0.614637	-2.6525	0.0079899	0.0919357
Medtr1g104930	2-hydroxyisoflavanone dehydratase	1501.72	0.302666	0.102049	2.96588	0.00301816	0.0453971
Medtr1g105480	thiazole biosynthetic enzyme	25260	0.507044	0.192089	2.63963	0.00829955	0.0945488
Medtr1g105555	transmembrane protein, putative	1130.04	1.12065	0.292973	3.82509	0.000130726	0.00383515
Medtr1g105615	cysteine-rich receptor-kinase-like protein	91.7731	1.18617	0.351042	3.37899	0.000727519	0.0154431
Medtr1g105700	cysteine-rich receptor-kinase-like protein	515.542	0.380516	0.135772	2.8026	0.00506926	0.0665467
Medtr1g105765	transmembrane protein, putative	16.0023	-3.66519	0.773675	-4.73737	2.16506e-06	0.000112505
Medtr1g105865	DNA polymerase delta subunit 4	25.2509	-0.958962	0.323369	-2.96553	0.00302159	0.045413
Medtr1g107055	zinc finger-like protein	416.161	0.682354	0.20428	3.34029	0.000836901	0.0173298
Medtr1g107285	limonoid UDP-glucosyltransferase-like protein	5216.96	-0.458768	0.146596	-3.12947	0.00175124	0.0306233
Medtr1g107295	cytochrome P450 family flavone synthase	4429.85	-0.868876	0.172994	-5.02257	5.09849e-07	3.08027e-05
Medtr1g107315	limonoid UDP-glucosyltransferase-like protein	2077.81	-1.21222	0.231359	-5.23957	1.60947e-07	1.10607e-05
Medtr1g107385	F-box/RNI/FBD-like domain protein	168.838	-0.486879	0.183289	-2.65634	0.00789932	0.0912755
Medtr1g107535	carboxy-terminal domain cyclin	157.455	0.917587	0.324431	2.8283	0.00467957	0.0631501
Medtr1g108340	white-brown-complex ABC transporter family protein	2159.26	0.330361	0.124448	2.65462	0.00793987	0.0915872
Medtr1g108390	auxin efflux carrier family protein	95.1188	-0.642124	0.190661	-3.36789	0.00075747	0.0160047
Medtr1g109280	C3HC4-type RING zinc finger protein	436.743	-0.821494	0.156933	-5.23467	1.6528e-07	1.1302e-05
Medtr1g109420	ATP synthase CF0 B subunit	520.238	-1.36047	0.456445	-2.98058	0.00287699	0.0438147
Medtr1g109660	fiber protein Fb34	1924.77	0.387518	0.122337	3.16764	0.00153684	0.0277387
Medtr1g110220	tyrosine kinase family protein	101.342	0.928003	0.272673	3.40336	0.000665622	0.0143846
Medtr1g110510	S1/P1 nuclease family protein	110.157	1.3887	0.269487	5.15311	2.56195e-07	1.6649e-05
Medtr1g110860	hypothetical protein	6.42192	2.0264	0.696092	2.91111	0.00360148	0.0517247
Medtr1g110870	zinc finger constans-like protein	1522.34	1.47632	0.271918	5.42929	5.65788e-08	4.29542e-06
Medtr1g111670	pentatricopeptide (PPR) repeat protein	27.8657	0.926873	0.324312	2.85797	0.00426366	0.0589852
Medtr1g111830	MYB-like transcription factor family protein	471.613	1.14531	0.221547	5.16959	2.34603e-07	1.53548e-05
Medtr1g111980	ribonuclease H2 subunit A-like protein	102.035	0.880221	0.303003	2.90499	0.00367268	0.0524458
Medtr1g112040	nucleic acid-binding, OB-fold-like protein	88.2527	1.34162	0.282543	4.74839	2.05038e-06	0.000107358
Medtr1g112390	hypothetical protein	20.9224	-6.92724	1.20726	-5.73799	9.58065e-09	8.49557e-07
Medtr1g112940	protein phosphatase 2A regulatory B subunit family protein	337.797	1.43019	0.275894	5.18382	2.17392e-07	1.43307e-05
Medtr1g114070	transcription factor jumonji (JmjC) domain protein	5.0339	-2.49739	0.878177	-2.84383	0.00445744	0.0609301
Medtr1g115195	glutathione S-transferase	140.628	-1.36173	0.309947	-4.39342	1.11581e-05	0.000463078
Medtr1g115210	aspartic protease in GUARD CELL-like protein	26.4683	1.60924	0.439276	3.6634	0.000248887	0.00654123
Medtr1g115220	high mobility group (HMG)-box protein	277.803	1.14434	0.366786	3.11993	0.00180897	0.031408
Medtr1g115315	wuschel-related homeobox protein	1477.3	0.246144	0.0819229	3.00459	0.00265942	0.0414426
Medtr1g115400	F-box plant-like protein	61.3884	0.852667	0.323837	2.63301	0.00846315	0.09562
Medtr1g115535	alpha/beta fold hydrolase	1730.27	0.954917	0.202119	4.72453	2.30649e-06	0.000119179
Medtr1g116260	serine/threonine phosphatase family, 2C domain protein	1331.44	-0.179622	0.0683853	-2.62662	0.00862373	0.0970355
Medtr1g116580	DNA-binding domain protein, putative	217.761	0.751393	0.199025	3.77537	0.000159771	0.00454181
Medtr1g116953	signal peptide peptidase-like protein	47.604	-0.765882	0.26939	-2.84302	0.0044688	0.0609944
Medtr1g418505	transmembrane protein, putative	85.3879	1.19644	0.289589	4.1315	3.604e-05	0.00128329
Medtr1g485000	hypothetical protein	6.03534	-2.90967	1.08561	-2.68022	0.00735747	0.0867474
Medtr1g492730	OTU-like cysteine protease	804.929	-0.677747	0.182103	-3.72178	0.000197825	0.00541095
Medtr2g005600	Smg-4/UPF3 family protein	1386.29	-0.287934	0.0965839	-2.98118	0.00287141	0.0437783
Medtr2g006440	ATP-dependent DNA helicase RecQ family protein	51.1906	0.836255	0.302263	2.76665	0.00566357	0.0723111
Medtr2g007030	PPR containing plant-like protein	271.819	0.759329	0.167683	4.52835	5.94459e-06	0.000273125
Medtr2g007690	XS domain protein/XS zinc finger protein	153.543	0.882615	0.26305	3.35531	0.000792758	0.0166098
Medtr2g007950	Thionin related	7693.63	-0.545281	0.2048	-2.66251	0.00775596	0.0900695
Medtr2g007960	auxin-induced 5NG4-like protein	195.532	-1.63182	0.370523	-4.4041	1.06224e-05	0.000443766
Medtr2g007990	auxin-induced 5NG4-like protein	353.67	-1.72127	0.519978	-3.31028	0.000932015	0.0189079
Medtr2g008110	vacuolar iron transporter-like protein	237.34	2.21062	0.412808	5.35508	8.55184e-08	6.21909e-06
Medtr2g008350	ATP synthase subunit alpha	1009.6	-1.1823	0.450396	-2.62502	0.00866443	0.0974137
Medtr2g008610	light-harvesting complex I chlorophyll A/B-binding protein	81066.3	0.426616	0.143659	2.96964	0.00298146	0.045081
Medtr2g008710	cationic peroxidase	2966.8	1.29847	0.250303	5.1876	2.13026e-07	1.40766e-05
Medtr2g008990	ICE-like protease (caspase) p20 domain protein	298.134	-0.962701	0.315709	-3.04933	0.00229355	0.0375282
Medtr2g009040	methyl-CpG-binding domain protein	883.361	0.317395	0.096876	3.2763	0.00105176	0.0208149
Medtr2g009070	phosphate-responsive 1 family protein	199.069	1.93508	0.451185	4.28889	1.79572e-05	0.000701172
Medtr2g009360	transcription factor	2090.86	-0.374656	0.0835143	-4.48614	7.25259e-06	0.000319498
Medtr2g010250	cytochrome P450 family 87 protein	5366.5	0.835138	0.277504	3.00947	0.00261706	0.0411323
Medtr2g010350	sphingolipid transporter spinster-like protein, putative	424.766	-0.460855	0.171602	-2.68561	0.0072398	0.0858563
Medtr2g010820	hypothetical protein	316.863	0.383569	0.126446	3.03348	0.00241754	0.0390456
Medtr2g010890	phototropic-responsive NPH3 family protein	161.249	1.00822	0.227568	4.43041	9.40541e-06	0.000398989
Medtr2g010935	hypothetical protein	52.3549	-1.49901	0.378678	-3.95853	7.54137e-05	0.00243888
Medtr2g011000	plastid developmental protein DAG	5392.44	0.226784	0.0844154	2.68653	0.00721989	0.0858022
Medtr2g011340	G-type lectin S-receptor-like Serine/Threonine-kinase	159.374	0.869233	0.30572	2.84323	0.00446589	0.0609851
Medtr2g011450	B-box type zinc finger protein	282.724	-0.873894	0.234728	-3.723	0.000196867	0.0053901
Medtr2g011640	Serine/Threonine-kinase abkC-like protein, putative	1085.57	-0.302707	0.106258	-2.84879	0.00438861	0.0602495
Medtr2g012510	3'(2'),5'-bisphosphate nucleotidase	704.895	-0.573019	0.13441	-4.2632	2.01519e-05	0.00077368
Medtr2g012800	hypothetical protein	23.495	-1.3223	0.423844	-3.11979	0.00180983	0.031408
Medtr2g013080	RING zinc finger protein	896.067	0.892456	0.205145	4.35036	1.35912e-05	0.000551861
Medtr2g013140	stem-specific TSJT1-like protein	9777.58	2.63562	0.290658	9.06775	1.21498e-19	4.57515e-17
Medtr2g013550	E3 ubiquitin-protein ligase RMA1H1-like protein	1074.88	1.2026	0.1652	7.27964	3.34713e-13	6.21684e-11
Medtr2g013780	DUF506 family protein	1755.76	2.37999	0.32588	7.30326	2.80885e-13	5.325e-11
Medtr2g014050	late embryogenesis abundant domain protein	6.87122	2.45657	0.823336	2.98369	0.002848	0.043542
Medtr2g014240	auxin-repressed/dormancy-associated protein	45194.5	0.889077	0.245631	3.61957	0.000295094	0.00751096
Medtr2g014560	LRR receptor-like kinase family protein	2362.36	-0.347028	0.114539	-3.02977	0.00244739	0.039412
Medtr2g014950	28 kDa heat- and acid-stable phosphoprotein-like protein	885.858	-0.909558	0.272307	-3.34019	0.000837206	0.0173298
Medtr2g015560	pyruvate decarboxylase	267.787	-0.766426	0.187419	-4.08937	4.3254e-05	0.00150508
Medtr2g015760	hypothetical protein	15.5516	1.66769	0.487132	3.42348	0.000618249	0.0136069
Medtr2g015980	general regulatory factor 2	1031.75	0.368105	0.0794956	4.63051	3.64765e-06	0.000180342
Medtr2g016030	Dof domain zinc finger protein	163.212	1.04655	0.342005	3.06004	0.0022131	0.0366561
Medtr2g016200	LRR receptor-like kinase family protein	273.336	0.853549	0.12801	6.66785	2.59575e-11	3.54998e-09
Medtr2g016460	nucleobase-ascorbate transporter-like protein	145.941	1.09302	0.215697	5.06737	4.03356e-07	2.49727e-05
Medtr2g016650	hypothetical protein	212.404	1.32868	0.265465	5.0051	5.5833e-07	3.34378e-05
Medtr2g016710	auxin-induced 5NG4-like protein	235.109	-0.678376	0.193603	-3.50396	0.000458402	0.0107699
Medtr2g016770	WRKY family transcription factor	985.771	1.30353	0.251863	5.17557	2.27216e-07	1.49068e-05
Medtr2g018175	senescence regulator	116.81	0.762677	0.277746	2.74595	0.00603351	0.0756984
Medtr2g018880	breast cancer susceptibility-like protein, putative	82.2165	1.1037	0.324508	3.40115	0.000671036	0.0144789
Medtr2g019345	glycoside hydrolase family 17 protein	452.566	-0.761046	0.214194	-3.55307	0.000380765	0.00927913
Medtr2g019370	plant gibberellin 2-oxidase	215.4	1.18496	0.42195	2.80829	0.00498056	0.0659939
Medtr2g019400	PP1/PP2A phosphatase pleiotropic regulator PRL1	17.3349	-2.64643	0.712529	-3.71413	0.000203903	0.00553862
Medtr2g019600	DUF642 family protein	1802.77	1.2833	0.197575	6.49527	8.28834e-11	1.0217e-08
Medtr2g019810	transcription termination factor family protein	235.601	0.447993	0.157098	2.85168	0.00434894	0.0598039
Medtr2g020280	tubby-F-box-like protein	1433.95	0.374651	0.143129	2.61757	0.00885583	0.099039
Medtr2g020520	zinc finger protein	1935.76	0.310794	0.111874	2.77808	0.00546811	0.0705363
Medtr2g022460	eukaryotic aspartyl protease family protein	3156.88	1.80041	0.331369	5.43324	5.53413e-08	4.21406e-06
Medtr2g022490	extracellular dermal glycoprotein	92.1326	1.05352	0.374848	2.81052	0.0049461	0.0656827
Medtr2g022610	hypothetical protein	2006.67	0.978627	0.320182	3.05647	0.00223957	0.0369307
Medtr2g022700	glucose-6-phosphate/phosphate translocator-like protein	2163.48	2.23989	0.701997	3.19073	0.00141912	0.0261638
Medtr2g023500	lactoylglutathione lyase-like protein	7389.39	0.221993	0.0748163	2.96718	0.00300548	0.0453196
Medtr2g023890	MAP kinase kinase kinase	32.9507	1.58265	0.352103	4.49484	6.96223e-06	0.000309184
Medtr2g024120	core-2/I-branching enzyme	163.18	-0.495365	0.184237	-2.68873	0.00717237	0.0854252
Medtr2g025180	calcium-binding EF hand protein	114.575	0.70442	0.262177	2.68681	0.0072137	0.0858022
Medtr2g025580	blue copper-like protein	720.129	-0.415043	0.0856442	-4.84613	1.25894e-06	7.07711e-05
Medtr2g026010	F-box and associated interaction domain protein	2210.31	-0.393133	0.0937538	-4.19325	2.74981e-05	0.00100786
Medtr2g026130	armadillo/beta-catenin-like repeat protein	4424.1	0.260052	0.0811247	3.20559	0.00134787	0.0251368
Medtr2g026160	inositol transporter, putative	182.609	-0.722312	0.22757	-3.17402	0.00150343	0.0272971
Medtr2g026530	CASP POPTRDRAFT-like protein	1500.03	0.538728	0.143058	3.76579	0.000166021	0.00467598
Medtr2g028000	histidine phosphatase family (branch 1) protein	798.249	-0.337629	0.113527	-2.974	0.00293941	0.0445188
Medtr2g028870	C6HC-type zinc finger RING/U-box protein	2337.66	0.209586	0.0744878	2.81369	0.00489759	0.0652592
Medtr2g029430	tyrosine/DOPA decarboxylase	241.014	-0.800927	0.24288	-3.29762	0.000975064	0.0195789
Medtr2g030000	glycoside hydrolase family 3 protein	1064.24	1.14232	0.174472	6.54731	5.85843e-11	7.59633e-09
Medtr2g030100	leguminosin group486 secreted peptide	57.5882	2.05868	0.690999	2.97928	0.00288926	0.0439528
Medtr2g030370	GTP-binding protein	5357.88	0.254236	0.0865878	2.93616	0.00332303	0.0485887
Medtr2g031560	reticuline oxidase-like protein	308.559	-1.26873	0.33111	-3.83176	0.000127229	0.00375662
Medtr2g031620	toprim domain protein	692.083	0.409631	0.14519	2.82134	0.00478237	0.0642221
Medtr2g032060	cyclin-dependent kinase	1732.16	0.256943	0.0823788	3.11904	0.00181439	0.0314673
Medtr2g033820	WRKY family transcription factor	100.608	0.743166	0.210502	3.53045	0.00041485	0.00998581
Medtr2g034200	universal stress family protein	7.33887	2.01118	0.742297	2.7094	0.00674059	0.0818818
Medtr2g034340	hypothetical protein	55.4028	3.62697	0.636989	5.69393	1.24146e-08	1.07316e-06
Medtr2g034350	hypothetical protein	1006.8	-0.854019	0.250578	-3.4082	0.000653936	0.0142441
Medtr2g034360	hypothetical protein	262.803	-1.67198	0.329409	-5.07569	3.86083e-07	2.40114e-05
Medtr2g034370	transmembrane protein, putative	3574.19	-0.984128	0.274839	-3.58074	0.000342622	0.00851567
Medtr2g034610	phosducin-like protein	1493.4	0.182452	0.0667758	2.7323	0.00628937	0.0778076
Medtr2g035230	core histone H2A/H2B/H3/H4	66.0239	1.12035	0.382627	2.92805	0.00341096	0.0495692
Medtr2g035405	allantoate amidohydrolase	1372.85	-0.938086	0.290742	-3.22652	0.00125304	0.0237061
Medtr2g036740	hypothetical protein	885.178	1.16815	0.158789	7.35661	1.8864e-13	3.70394e-11
Medtr2g036920	DUF630 family protein	360.153	0.684304	0.148441	4.60994	4.02789e-06	0.000196317
Medtr2g038200	heat shock-like protein, putative	505.468	0.809295	0.203102	3.98467	6.75746e-05	0.00221666
Medtr2g038310	calcium-transporting ATPase 8, plasma membrane-type protein	5030.29	0.305478	0.0820856	3.72146	0.000198074	0.00541238
Medtr2g039670	DNA repair and recombination protein	85.0539	0.807477	0.221388	3.64733	0.00026498	0.00689775
Medtr2g040000	peroxidase family protein	17.6982	4.37302	1.51737	2.88198	0.00395181	0.0556541
Medtr2g040530	UDP-glucosyltransferase family protein	101.452	0.856666	0.327533	2.61551	0.00890934	0.099348
Medtr2g040910	LRR receptor-like kinase	9.36713	2.98216	0.911638	3.27121	0.00107087	0.0210958
Medtr2g040990	PHD finger alfin-like protein	1188.61	0.243948	0.0910635	2.67888	0.00738695	0.0869635
Medtr2g041070	disease resistance protein (TIR-NBS-LRR class)	923.475	-0.422045	0.151266	-2.79009	0.00526936	0.0687467
Medtr2g041090	CCAAT-binding transcription factor	179.922	-0.747157	0.24731	-3.02113	0.00251829	0.0400359
Medtr2g041280	hypothetical protein	68.7925	-0.587409	0.194727	-3.01658	0.00255645	0.0404108
Medtr2g045140	HCP family protein with MYND-type zinc finger protein	759.847	0.861479	0.245507	3.50897	0.000449839	0.01066
Medtr2g045280	cytidine/deoxycytidylate deaminase family protein	32.9064	3.21077	0.554846	5.78678	7.17483e-09	6.61842e-07
Medtr2g045490	pyruvate dehydrogenase (acetyl-transferring) kinase	1245.32	-0.393696	0.138786	-2.83672	0.00455799	0.0617824
Medtr2g046740	subtilisin-like serine protease	346.332	0.450134	0.149433	3.01228	0.00259296	0.0408235
Medtr2g048360	DUF630 family protein	370.734	-0.360304	0.110842	-3.2506	0.0011516	0.0223404
Medtr2g048860	leguminosin proline-rich group669 secreted peptide	369.348	-1.06856	0.286659	-3.72765	0.000193271	0.00530584
Medtr2g049790	CBL-interacting kinase	5083.48	-0.387705	0.118777	-3.26414	0.00109797	0.0215279
Medtr2g054750	zinc finger (Ran-binding) family protein	31.8437	-3.45056	1.15256	-2.99383	0.00275496	0.0425216
Medtr2g055250	F-box protein	499.081	-0.615242	0.18497	-3.32617	0.000880487	0.0180706
Medtr2g055990	DUF617 family protein	241.403	0.525	0.195858	2.68052	0.00735089	0.0867247
Medtr2g056000	nuclear transcription factor Y protein	1752.2	0.628428	0.124698	5.0396	4.66505e-07	2.83711e-05
Medtr2g059200	transducin family protein/WD-40 repeat protein	179.111	0.897945	0.300455	2.98861	0.00280245	0.0430555
Medtr2g059620	RNA-dependent RNA polymerase family protein	10.994	3.96692	0.857288	4.62729	3.70487e-06	0.000182515
Medtr2g060420	nitric oxide synthase-associated protein	1008.26	0.249356	0.0898084	2.77654	0.00549413	0.070673
Medtr2g062360	NBS-LRR type disease resistance protein	49.9639	-0.674883	0.207682	-3.2496	0.00115568	0.0223722
Medtr2g062770	CTP synthase-like protein	2093.38	0.615575	0.185617	3.31638	0.000911927	0.0186102
Medtr2g064305	hypothetical protein	50.1767	-2.5966	0.437516	-5.93488	2.94061e-09	2.95016e-07
Medtr2g064310	ZIP zinc/iron transport family protein	2172.48	-2.08941	0.353776	-5.90602	3.50464e-09	3.46543e-07
Medtr2g064405	cation diffusion facilitator family transporter	257.516	-1.00431	0.257848	-3.89498	9.82088e-05	0.00304276
Medtr2g064470	NAC transcription factor-like protein	3966.78	0.949164	0.32102	2.95672	0.00310935	0.0464527
Medtr2g066120	phosphoglycerate kinase-like protein	20847.9	0.288575	0.0963781	2.9942	0.00275167	0.0425216
Medtr2g066700	YUP8H12R.23 protein, putative	344.601	-0.554818	0.140068	-3.96106	7.46192e-05	0.00241888
Medtr2g067230	transcription termination factor family protein	349.752	0.720792	0.194848	3.69925	0.000216233	0.00583321
Medtr2g067610	APO RNA-binding protein	158.332	-0.582739	0.14573	-3.99876	6.36744e-05	0.00210378
Medtr2g069320	translation elongation factor EF-2 subunit	214.426	-0.969299	0.25777	-3.76033	0.00016969	0.00475981
Medtr2g069420	cysteine-rich TM module stress tolerance protein	480.447	1.20011	0.316868	3.7874	0.00015223	0.00436811
Medtr2g069430	cysteine-rich TM module stress tolerance protein	499.998	1.04975	0.323753	3.24245	0.00118509	0.0227651
Medtr2g069770	hypothetical protein	657.787	0.785925	0.27417	2.86656	0.00414963	0.0578444
Medtr2g072270	cytochrome P450 family monooxygenase	421.703	0.965329	0.270931	3.56301	0.000366626	0.00896985
Medtr2g073060	hypothetical protein	362.024	-0.425775	0.119439	-3.56479	0.000364149	0.00892962
Medtr2g073240	rhamnose biosynthetic-like enzyme	6776.29	0.19416	0.0671758	2.89032	0.00384846	0.054503
Medtr2g073600	LRR receptor-like kinase	1107.02	0.999389	0.308825	3.2361	0.00121176	0.0231159
Medtr2g074830	leucine-rich receptor-like kinase family protein	100.744	0.635562	0.23849	2.66494	0.00770017	0.089648
Medtr2g075680	cysteine-tRNA ligase	40.205	1.17988	0.423448	2.78637	0.00533015	0.0692768
Medtr2g075820	DNA polymerase subunit Cdc27	321.696	0.396551	0.11797	3.36147	0.000775292	0.016331
Medtr2g076670	phosphoenolpyruvate carboxylase	8553.88	-0.337102	0.110796	-3.04255	0.0023458	0.0382239
Medtr2g078120	tRNA dimethylallyltransferase	280.319	0.476716	0.173915	2.74109	0.00612355	0.0764095
Medtr2g078350	calcium-binding EF-hand protein	343.663	0.663145	0.1697	3.90775	9.31613e-05	0.00291344
Medtr2g078810	LRR receptor-like kinase	965.16	-0.282907	0.103445	-2.73486	0.00624063	0.0774137
Medtr2g079670	stem-specific TSJT1-like protein	4229.03	1.11938	0.274617	4.07615	4.57866e-05	0.00157921
Medtr2g079710	NADPH-protochlorophyllide oxidoreductase	19924.7	0.758772	0.22656	3.3491	0.000810738	0.0168708
Medtr2g080290	transmembrane protein, putative	2019.36	0.309841	0.0999326	3.1005	0.00193196	0.0329657
Medtr2g081610	embryonic abundant-like protein	2.20057	-4.10455	1.53357	-2.67647	0.00744032	0.0873872
Medtr2g081820	BHLH transcription factor-like protein	649.911	-0.683724	0.252688	-2.7058	0.00681394	0.0823695
Medtr2g082220	histone H2A 6	3993.51	-0.289893	0.0796833	-3.63806	0.000274695	0.00708927
Medtr2g082770	breast carcinoma amplified sequence 3 protein	2166.61	0.22181	0.0848807	2.6132	0.00896999	0.0995865
Medtr2g083840	F-box/RNI/FBD-like domain protein	413.44	0.269357	0.0950451	2.83399	0.00459712	0.0622513
Medtr2g083940	shaggy-like kinase dzeta	1477.71	0.223508	0.0808667	2.76391	0.00571132	0.0727483
Medtr2g083955	hypothetical protein	10.9408	5.3331	1.49912	3.55749	0.000374419	0.0091488
Medtr2g084195	hypothetical protein	44.4474	-3.00942	0.934644	-3.21985	0.00128256	0.0241259
Medtr2g084200	hypothetical protein	120.679	-2.38467	0.796443	-2.99416	0.00275206	0.0425216
Medtr2g084275	auxin-regulated protein	620.466	-0.407599	0.0710698	-5.7352	9.74e-09	8.6091e-07
Medtr2g084535	lysosomal pro-X carboxypeptidase-like protein	902.812	0.975218	0.29306	3.32771	0.000875637	0.0180033
Medtr2g084805	hypothetical protein	2284.76	-0.436444	0.165612	-2.63533	0.00840546	0.0953601
Medtr2g086450	myb-like transcription factor family protein	579.825	-1.16453	0.267903	-4.34684	1.38113e-05	0.000559145
Medtr2g086480	hypothetical protein	45.0128	-1.36928	0.379658	-3.60662	0.000310209	0.00781606
Medtr2g086920	F-box plant-like protein	985.777	1.04199	0.286429	3.63786	0.000274916	0.00708927
Medtr2g087430	DUF3049 family protein	92.032	-0.719115	0.229992	-3.1267	0.00176781	0.0308738
Medtr2g087460	FAF-like protein	293.693	-0.635478	0.215897	-2.94343	0.00324599	0.0477672
Medtr2g087610	core-2/I-branching enzyme	1179.29	0.394073	0.120908	3.25929	0.00111692	0.0218216
Medtr2g088950	type II superfamily restriction endonuclease	546.114	-0.440819	0.122639	-3.59444	0.000325087	0.00813871
Medtr2g089310	B-box type zinc finger protein	2388.29	-0.370617	0.140302	-2.64156	0.00825242	0.0940649
Medtr2g089340	dihydroxyacid dehydratase	1773.65	0.56807	0.19197	2.95916	0.00308475	0.0461604
Medtr2g089815	wound-responsive family protein	334.812	1.61374	0.359629	4.48723	7.21549e-06	0.000318885
Medtr2g089865	wound-responsive family protein	88.3899	2.0201	0.374883	5.3886	7.10072e-08	5.20511e-06
Medtr2g089930	wound-responsive family protein	114.684	1.88945	0.385374	4.90292	9.44243e-07	5.44157e-05
Medtr2g089945	wound-responsive family protein	271.605	1.12226	0.295641	3.79602	0.00014704	0.00425471
Medtr2g089985	wound-responsive family protein	66.0168	1.53122	0.37711	4.0604	4.89877e-05	0.00167908
Medtr2g089990	wound-responsive family protein	121.523	0.952807	0.203425	4.68382	2.81582e-06	0.000142287
Medtr2g090060	formiminotransferase-cyclodeaminase-like protein	365.943	0.876647	0.228676	3.83358	0.000126294	0.00373702
Medtr2g090110	hypothetical protein	245.304	0.964689	0.268677	3.59051	0.000330028	0.00824741
Medtr2g090290	PPR containing plant protein	475.014	0.269074	0.102625	2.62191	0.00874397	0.0980273
Medtr2g090330	zinc finger, C3HC4 type (RING finger) protein	238.365	-0.302681	0.115818	-2.61341	0.00896428	0.0995865
Medtr2g090385	hypothetical protein	615.976	0.959457	0.320468	2.99392	0.00275416	0.0425216
Medtr2g090685	transducin/WD-like repeat-protein	62.6529	-3.31674	0.507834	-6.53115	6.52683e-11	8.34494e-09
Medtr2g090760	prohibitin complex protein	1795.32	0.326174	0.123959	2.6313	0.00850578	0.0960228
Medtr2g090770	proteophosphoglycan-like protein, putative	878.353	0.310146	0.0975028	3.1809	0.0014682	0.0268162
Medtr2g091220	riboflavin kinase/fmn hydrolase	299.439	-0.767548	0.253625	-3.02631	0.00247556	0.039726
Medtr2g093050	DNA repair RAD51-like protein	12.1133	1.47252	0.549898	2.6778	0.0074108	0.0871324
Medtr2g093130	transmembrane protein, putative	168.753	-0.55885	0.202714	-2.75684	0.00583623	0.0738537
Medtr2g093200	transducin/WD-like repeat-protein	254.26	-0.66823	0.185356	-3.60511	0.000312015	0.00784719
Medtr2g093220	Dof domain zinc finger protein	1474.95	1.30108	0.172573	7.53933	4.72395e-14	9.83762e-12
Medtr2g093430	cystatin domain protein	199.74	-1.48729	0.261974	-5.67725	1.36875e-08	1.16488e-06
Medtr2g093840	carboxyl-terminal peptidase	5776.11	1.03013	0.35188	2.9275	0.00341698	0.0495953
Medtr2g094160	4-hydroxy-3-methylbut-2-enyl diphosphate synthase	14001	0.80628	0.11653	6.9191	4.54512e-12	7.16112e-10
Medtr2g094410	senescence regulator	402.741	1.43177	0.269894	5.30496	1.12698e-07	8.0341e-06
Medtr2g095060	Ripening related protein family	424.918	1.20737	0.458403	2.63385	0.0084422	0.0955263
Medtr2g096080	CCT motif protein	236.843	-0.498599	0.188507	-2.64498	0.00816952	0.0934549
Medtr2g096100	histone H4 domain protein	3754.03	-0.787125	0.212026	-3.7124	0.000205301	0.0055656
Medtr2g096180	CCR4-NOT transcription complex subunit 2	3262.54	0.155432	0.0585542	2.6545	0.0079425	0.0915872
Medtr2g096530	alpha-galactosidase	597.593	0.897149	0.18095	4.95799	7.12247e-07	4.23787e-05
Medtr2g096540	C2H2 type zinc finger transcription factor family protein, putative	116.786	1.35596	0.454928	2.98059	0.00287691	0.0438147
Medtr2g096670	fusaric acid resistance-like protein	37.8557	2.04676	0.768816	2.66223	0.00776259	0.0900742
Medtr2g096740	Dof domain zinc finger protein	998.223	-0.470037	0.122561	-3.83512	0.000125502	0.00372159
Medtr2g096970	kinase 1B	487.019	1.06759	0.176134	6.06124	1.35073e-09	1.4336e-07
Medtr2g097030	expansin A10	820.162	1.16069	0.137766	8.4251	3.60433e-17	1.04294e-14
Medtr2g097370	transmembrane protein, putative	2.51858	-2.99844	1.12031	-2.67643	0.00744112	0.0873872
Medtr2g097630	rRNA-processing protein PIN domain protein	426.412	-0.503987	0.149101	-3.38018	0.000724393	0.0154005
Medtr2g098240	Serine/Threonine kinase family protein	843.7	-0.471808	0.174301	-2.70686	0.00679234	0.0822428
Medtr2g099010	salt tolerance-like protein	15963.6	-0.714512	0.182441	-3.9164	8.98802e-05	0.00284317
Medtr2g099090	hydroxyacylglutathione hydrolase	2625.62	-0.360783	0.119337	-3.02322	0.00250101	0.0398807
Medtr2g099450	Chitinase (Class IV) / Hevein	82.54	-0.831849	0.261284	-3.1837	0.00145405	0.0266115
Medtr2g099710	serine/threonine-protein phosphatase	22.0147	-1.00699	0.331785	-3.03508	0.00240473	0.038952
Medtr2g100340	2,3-diketo-5-methylthio-1-phosphopentane phosphatase	1741.81	-0.888689	0.333769	-2.66258	0.00775433	0.0900695
Medtr2g100350	inorganic pyrophosphatase	249.908	-2.03125	0.293431	-6.92241	4.44024e-12	7.05537e-10
Medtr2g100410	60S ribosomal L28-like protein	8849.02	0.399402	0.149417	2.67307	0.00751606	0.0880686
Medtr2g100640	DNA repair-like proteinRadA	33.3699	0.791691	0.281918	2.80823	0.00498154	0.0659939
Medtr2g100780	auxin-responsive AUX/IAA family protein	2074.54	0.556598	0.184089	3.02352	0.0024985	0.0398807
Medtr2g100930	MYB-like transcription factor family protein	968.569	0.539212	0.137703	3.91575	9.01224e-05	0.00284756
Medtr2g101120	Avr9/Cf-9 rapidly elicited protein	79.281	-0.980462	0.332758	-2.94647	0.00321425	0.047535
Medtr2g101130	Avr9/Cf-9 rapidly elicited protein	181.369	-1.27635	0.220901	-5.77792	7.56283e-09	6.88393e-07
Medtr2g101140	DUF1677 family protein	256.967	-0.72439	0.248834	-2.91114	0.00360113	0.0517247
Medtr2g101560	peptide/nitrate transporter plant	844.704	0.720939	0.174122	4.14042	3.46676e-05	0.00123763
Medtr2g101640	peptide/nitrate transporter plant	4131.99	1.18034	0.239872	4.92071	8.62307e-07	5.03269e-05
Medtr2g101880	protein disulfide isomerase-like protein	1486.95	0.414551	0.118128	3.50934	0.000449213	0.0106544
Medtr2g102140	ovate transcriptional repressor	405.679	-0.774501	0.272155	-2.84581	0.00442992	0.0606746
Medtr2g102150	regulator of telomere elongation helicase-like protein	495.576	0.310126	0.114173	2.71629	0.0066019	0.0807294
Medtr2g102227	Myb/SANT-like DNA-binding domain protein	790.531	-0.270829	0.0785195	-3.4492	0.000562257	0.0125453
Medtr2g103000	transmembrane protein, putative	40.8824	-0.768436	0.294205	-2.6119	0.00900402	0.0998479
Medtr2g103795	TPR repeat protein	80.4386	1.41697	0.494908	2.86309	0.00419529	0.0582446
Medtr2g103810	G-type lectin S-receptor-like Serine/Threonine-kinase SD2-5	116.295	-0.57859	0.195151	-2.96483	0.00302853	0.0454924
Medtr2g104070	phox (PX) domain protein	623.51	-0.336756	0.109344	-3.07979	0.00207147	0.0348486
Medtr2g104990	NRAMP metal ion transporter 6	874.836	-0.915409	0.31	-2.95293	0.00314772	0.0468731
Medtr2g436730	multidrug resistance protein ABC transporter family protein	1675.82	0.718869	0.153135	4.69436	2.67442e-06	0.000136143
Medtr2g436750	clasp amine-terminal protein	75.4972	0.844018	0.291381	2.89661	0.00377218	0.0535607
Medtr2g438510	transmembrane protein, putative	598.933	-0.420808	0.105677	-3.98202	6.83333e-05	0.00223621
Medtr2g449780	pleckstrin-like (PH) and lipid-binding START domain protein	4.57865	-3.95563	1.30191	-3.03834	0.00237887	0.0386025
Medtr2g449790	LRR receptor-like kinase family protein	843.325	-0.461757	0.164211	-2.81197	0.00492389	0.0654653
Medtr2g451380	NAD(P)H-quinone oxidoreductase subunit H	198.612	-1.18562	0.379351	-3.1254	0.00177564	0.0309711
Medtr2g461190	stress induced protein	24.8006	0.930472	0.354857	2.62211	0.0087388	0.0980273
Medtr3g005140	electron transporter, putative	657.307	0.330143	0.103628	3.18583	0.0014434	0.0264694
Medtr3g005340	O-fucosyltransferase family protein	984.689	-0.36919	0.0954613	-3.86743	0.000109988	0.00333715
Medtr3g005770	sister chromatid cohesion 1 protein	70.0537	0.892677	0.242757	3.67725	0.000235766	0.00626785
Medtr3g005800	C3HC4-type RING finger protein	442.826	0.35657	0.121173	2.94264	0.00325428	0.0478215
Medtr3g006740	glycyl-tRNA synthetase/glycine-tRNA ligase	17.5731	-1.39408	0.456307	-3.05514	0.00224954	0.0370424
Medtr3g008040	ABC transporter	11.1089	3.81998	1.33197	2.86793	0.00413173	0.0576669
Medtr3g008580	monocopper oxidase SKS1-like protein	224.676	0.742894	0.264679	2.80677	0.00500407	0.0661331
Medtr3g009960	hypothetical protein	364.145	-0.463988	0.116745	-3.97438	7.05619e-05	0.00230092
Medtr3g010190	Sec14p-like phosphatidylinositol transfer family protein	318.688	0.458348	0.160873	2.84912	0.004384	0.0602258
Medtr3g010330	glycosyl hydrolase family 9 protein	397.854	1.88181	0.285524	6.59074	4.37644e-11	5.86848e-09
Medtr3g011420	NBS-LRR type disease resistance protein	424.004	-2.85151	0.240534	-11.8549	2.02939e-32	1.74331e-29
Medtr3g011840	multidrug resistance protein ABC transporter family protein	421.523	0.852827	0.244996	3.48099	0.000499561	0.0115108
Medtr3g011950	pentatricopeptide (PPR) repeat protein	216.162	0.523898	0.196192	2.67033	0.00757772	0.0885646
Medtr3g013490	hypothetical protein	89.0621	0.695631	0.262445	2.65058	0.00803547	0.0923441
Medtr3g014240	thioredoxin	135.25	0.726924	0.241199	3.01379	0.00258004	0.0406668
Medtr3g014280	transcription factor	1107.56	-0.434176	0.151714	-2.8618	0.00421245	0.0584238
Medtr3g015500	NBS-LRR type disease resistance protein	137.475	-0.668897	0.177444	-3.76962	0.000163496	0.00461139
Medtr3g018960	hypothetical protein	10.9967	5.72595	1.2538	4.56688	4.95031e-06	0.000236248
Medtr3g019420	S-locus lectin kinase family protein	230.14	-0.407952	0.139069	-2.93346	0.00335208	0.0488798
Medtr3g019500	S-locus lectin kinase family protein	45.664	1.37457	0.442488	3.10645	0.00189348	0.0324905
Medtr3g020660	BTF3b-like transcription factor	3948.74	0.352881	0.129533	2.72425	0.00644479	0.0791957
Medtr3g022300	LRR and NB-ARC domain disease resistance protein	629.849	1.1009	0.348801	3.15623	0.0015982	0.0286209
Medtr3g023110	EARLY responsive TO dehydration protein, putative	6273.39	0.694131	0.15694	4.42291	9.73823e-06	0.000411205
Medtr3g024150	F-box protein interaction domain protein	93.438	-0.547516	0.207213	-2.64228	0.00823493	0.0940411
Medtr3g024170	asterix-like protein	94.1351	0.894041	0.338731	2.63938	0.00830577	0.0945805
Medtr3g025880	RNA-binding (RRM/RBD/RNP motif) family protein	613.986	0.713046	0.265671	2.68394	0.00727602	0.0861371
Medtr3g025900	exocyst subunit exo70 family protein	119.202	-0.515155	0.19113	-2.69531	0.00703241	0.0842693
Medtr3g026775	hypothetical protein	46.9661	-0.730235	0.262782	-2.77886	0.00545494	0.0703994
Medtr3g026780	uroporphyrinogen-III C-methyltransferase	197.51	-0.722074	0.176994	-4.07965	4.51036e-05	0.0015608
Medtr3g027090	thioredoxin-like protein	1362.34	-0.324041	0.0999264	-3.24279	0.00118364	0.0227531
Medtr3g027470	disease resistance protein (CC-NBS-LRR class) family protein	138.142	0.528393	0.201469	2.6227	0.00872358	0.0979185
Medtr3g027650	transcription factor bHLH122-like protein	1112.58	0.871532	0.280331	3.10894	0.00187761	0.0322786
Medtr3g028260	transmembrane protein, putative	573.651	0.893654	0.302403	2.95518	0.00312491	0.0465838
Medtr3g028520	transcription factor bHLH122-like protein	1412.64	1.23757	0.273308	4.5281	5.95153e-06	0.000273125
Medtr3g029510	MATE efflux family protein	395.516	-1.0718	0.237661	-4.50977	6.48987e-06	0.000292459
Medtr3g030240	F-box protein interaction domain protein	18.2407	-3.0431	0.531925	-5.72092	1.05947e-08	9.24562e-07
Medtr3g030250	F-box protein interaction domain protein	12.2451	-6.90886	1.25	-5.52708	3.25597e-08	2.5943e-06
Medtr3g030560	F-box SKIP28-like protein	33.6206	-3.26665	0.467971	-6.98047	2.94201e-12	4.75723e-10
Medtr3g030620	F-box associated protein	24.4329	-3.66102	0.457519	-8.00191	1.22509e-15	3.20728e-13
Medtr3g030820	PsAD1	1.99061	-4.51447	1.66801	-2.7065	0.0067997	0.0822428
Medtr3g030890	tRNA-dihydrouridine synthase	270.736	0.625866	0.134255	4.66176	3.13515e-06	0.000157267
Medtr3g030930	RNA-binding region RNP-1 protein	52.1824	-1.4991	0.25992	-5.76753	8.04422e-09	7.25008e-07
Medtr3g030975	PsaB RNA-binding protein	161.348	1.21676	0.286549	4.24626	2.17369e-05	0.000824172
Medtr3g030980	LRR and NB-ARC domain disease resistance protein	266.024	-1.59378	0.147166	-10.8298	2.48627e-27	1.62727e-24
Medtr3g031280	28S ribosomal protein S29	628.557	0.571677	0.175377	3.25971	0.00111525	0.0218044
Medtr3g031400	UDP-glucosyltransferase family protein	129.219	-0.959173	0.336708	-2.84868	0.00439011	0.0602495
Medtr3g031450	UDP-glucosyltransferase family protein	13.7202	-1.77197	0.538189	-3.29248	0.000993092	0.0198973
Medtr3g031480	Serine/Threonine kinase, plant-type protein	17.1521	-3.45535	0.580468	-5.9527	2.63759e-09	2.69534e-07
Medtr3g031500	Serine/Threonine kinase family protein	38.6282	2.19807	0.484772	4.53424	5.78123e-06	0.000267093
Medtr3g031610	Serine/Threonine kinase, plant-type protein	129.075	-6.59444	0.48005	-13.737	6.09506e-43	6.70188e-40
Medtr3g031640	Serine/Threonine kinase, plant-type protein	93.5142	-3.10999	0.408463	-7.61389	2.65976e-14	5.75702e-12
Medtr3g031800	gamma interferon inducible lysosomal thiol reductase	549.236	-0.540524	0.154177	-3.50586	0.000455143	0.0107486
Medtr3g031860	FNIP repeat protein	50.8698	-1.67288	0.29139	-5.74103	9.41009e-09	8.37133e-07
Medtr3g031940	LRR and NB-ARC domain disease resistance protein	261.511	-2.00209	0.145256	-13.7832	3.21779e-43	3.68558e-40
Medtr3g032110	LRR and NB-ARC domain disease resistance protein	712.959	-8.04915	0.405403	-19.8547	1.00388e-87	1.97112e-84
Medtr3g032150	LRR and NB-ARC domain disease resistance protein	421.306	-6.57795	0.337892	-19.4676	2.06724e-84	3.78843e-81
Medtr3g032170	hypothetical protein	11.6081	-6.39197	1.31636	-4.85579	1.19905e-06	6.75422e-05
Medtr3g032200	LRR and NB-ARC domain disease resistance protein, putative	395.546	-2.99509	0.142695	-20.9895	8.17499e-98	2.24722e-94
Medtr3g032340	LRR and NB-ARC domain disease resistance protein	70.9751	-3.26511	0.419911	-7.7757	7.50294e-15	1.71874e-12
Medtr3g032370	LRR and NB-ARC domain disease resistance protein	431.378	-4.21962	0.211064	-19.9921	6.44735e-89	1.36332e-85
Medtr3g032390	hypothetical protein	270.497	-1.91053	0.190759	-10.0154	1.3045e-23	6.07785e-21
Medtr3g032500	LRR and NB-ARC domain disease resistance protein	300.674	-0.580673	0.132244	-4.39091	1.12876e-05	0.000466596
Medtr3g032520	transmembrane protein, putative	66.7854	0.764621	0.27571	2.77328	0.00554943	0.0712696
Medtr3g032760	LRR and NB-ARC domain disease resistance protein	455.998	-1.59444	0.142494	-11.1895	4.58872e-29	3.31945e-26
Medtr3g032800	LRR and NB-ARC domain disease resistance protein	112.203	-0.722542	0.201071	-3.59347	0.000326302	0.00816171
Medtr3g033020	hypothetical protein	4.54857	-5.80377	1.27834	-4.54009	5.62313e-06	0.00026199
Medtr3g033110	NB-ARC domain disease resistance protein, putative	431.757	-2.72311	0.128383	-21.2108	7.58731e-100	2.31742e-96
Medtr3g033150	RNA polymerase sigma factor	59.9144	7.82083	1.9923	3.92553	8.65396e-05	0.00275973
Medtr3g033240	LRR and NB-ARC domain disease resistance protein, putative	34.9352	1.49998	0.35421	4.23473	2.28828e-05	0.000862861
Medtr3g033380	LRR and NB-ARC domain disease resistance protein	393.799	-4.09235	0.18165	-22.5287	2.17123e-112	9.9475e-109
Medtr3g033520	plasma-membrane choline transporter family protein	873.65	-0.468096	0.137996	-3.39209	0.000693613	0.0148959
Medtr3g033790	glycoside hydrolase family 1 protein	693.368	-0.525723	0.149633	-3.51342	0.000442384	0.0105562
Medtr3g033810	glycoside hydrolase family 1 protein	2.77408	4.33384	1.44459	3.00006	0.00269928	0.0418502
Medtr3g034160	galactose oxidase	263.899	-0.301972	0.109262	-2.76374	0.00571427	0.0727483
Medtr3g034180	galactose oxidase	179.891	0.429722	0.151441	2.83755	0.00454614	0.0616825
Medtr3g034290	serine carboxypeptidase-like protein	171.918	-1.37917	0.355871	-3.87547	0.000106417	0.0032402
Medtr3g035480	LRR and NB-ARC domain disease resistance protein	93.1473	-2.00538	0.26062	-7.69465	1.41887e-14	3.17101e-12
Medtr3g035500	LRR and NB-ARC domain disease resistance protein	78.9856	-9.49358	1.20432	-7.88291	3.19855e-15	7.51495e-13
Medtr3g035510	hypothetical protein	7.13814	-5.51005	1.30151	-4.23359	2.29987e-05	0.000866044
Medtr3g035670	ycf2; ATPase, AAA type, core protein	127.825	0.73781	0.18361	4.01836	5.86041e-05	0.00194797
Medtr3g035710	50S ribosomal protein L2-B	457.506	-1.13092	0.424435	-2.66453	0.00770949	0.089648
Medtr3g035730	F0F1-type ATP synthase, beta subunit	109.225	-1.13516	0.414523	-2.73848	0.00617243	0.0768102
Medtr3g035810	LRR and NB-ARC domain disease resistance protein	47.1305	-9.02234	1.18928	-7.58639	3.28941e-14	7.00951e-12
Medtr3g035840	NB-ARC domain disease resistance protein	76.9114	-8.302	1.21604	-6.82705	8.66776e-12	1.28101e-09
Medtr3g035940	LRR and NB-ARC domain disease resistance protein	17.8145	-2.12834	0.623314	-3.41455	0.000638874	0.0140048
Medtr3g035960	NB-ARC domain disease resistance protein, putative	111.921	-7.40551	0.853341	-8.67825	4.01913e-18	1.29979e-15
Medtr3g036000	Ulp1 protease family, carboxy-terminal domain protein	7.0447	-5.85908	1.40605	-4.16704	3.08583e-05	0.00111761
Medtr3g036100	cytokinin oxidase/dehydrogenase-like protein	329.246	1.36849	0.259622	5.27107	1.35632e-07	9.46293e-06
Medtr3g037230	zinc finger, C3HC4 type (RING finger) protein	1355.23	-0.550569	0.17192	-3.20247	0.00136254	0.0253244
Medtr3g037500	transmembrane protein, putative	4.6922	-6.42776	1.36192	-4.71963	2.36272e-06	0.000121399
Medtr3g037510	hypothetical protein	104.976	-9.13116	1.19059	-7.66946	1.7272e-14	3.79832e-12
Medtr3g041560	leucine-rich receptor-like kinase family protein	104.917	-5.06853	0.433016	-11.7052	1.19907e-31	9.15592e-29
Medtr3g041700	hydroxymethylglutaryl-CoA lyase	4008.52	-1.13565	0.263238	-4.31416	1.6021e-05	0.000636417
Medtr3g043750	cysteine protease inhibitor cystatin	7009.56	-0.787793	0.192342	-4.0958	4.20704e-05	0.00146575
Medtr3g043900	2OG-Fe(II) oxygenase family oxidoreductase	547.922	-0.998188	0.321029	-3.10934	0.00187507	0.0322753
Medtr3g044810	transmembrane protein, putative	6.39637	4.53293	1.28796	3.51948	0.000432397	0.0103628
Medtr3g045020	LRR receptor-like kinase	7.05862	-5.46314	1.44836	-3.77195	0.000161978	0.00458901
Medtr3g045040	hypothetical protein	19.4459	-6.72123	1.27797	-5.25929	1.44614e-07	1.00386e-05
Medtr3g045130	U4/U6 small nuclear ribonucleoprotein PRP4	1991.03	0.651118	0.0972084	6.69817	2.1105e-11	2.93008e-09
Medtr3g045150	UDP-glcnac-adolichol phosphate glcnac-1-P-transferase	517.036	0.678554	0.145973	4.64848	3.34387e-06	0.000166521
Medtr3g045230	2OG-Fe(II) oxygenase family oxidoreductase	2262.66	-0.769131	0.215043	-3.57663	0.000348052	0.00861946
Medtr3g045420	PPR containing plant-like protein	1376.33	-0.479819	0.117617	-4.0795	4.51322e-05	0.0015608
Medtr3g045700	F-box protein	31.279	-2.97139	0.454059	-6.54407	5.98671e-11	7.72623e-09
Medtr3g045720	methyltransferase family protein, putative	125.976	1.17057	0.212661	5.50439	3.70456e-08	2.9179e-06
Medtr3g045770	serine carboxypeptidase-like protein	1770.47	-0.480327	0.182228	-2.63585	0.00839266	0.0952543
Medtr3g046650	hypothetical protein	62.5249	-7.23911	1.03122	-7.01997	2.21915e-12	3.63108e-10
Medtr3g046880	GDSL esterase/lipase plant-like protein	21.4347	1.48955	0.401276	3.71202	0.000205611	0.00556851
Medtr3g047140	legume lectin beta domain protein	9.85131	-5.37468	1.48197	-3.62671	0.000287058	0.0073404
Medtr3g047450	hypothetical protein	198.27	-1.63472	0.139283	-11.7367	8.26592e-32	6.68299e-29
Medtr3g048190	prolyl-tRNA synthetase family protein	1179.39	-0.359427	0.066358	-5.41648	6.0783e-08	4.5652e-06
Medtr3g048330	glycerol-3-phosphate acyltransferase	338.939	0.785023	0.256805	3.05689	0.00223647	0.036924
Medtr3g048440	LRR receptor-like kinase	23.6922	1.65771	0.474501	3.49359	0.000476569	0.0110459
Medtr3g048470	LRR receptor-like kinase	15.5598	-4.52812	0.918554	-4.92962	8.23892e-07	4.84967e-05
Medtr3g048590	receptor-like protein	146.465	-1.42315	0.257949	-5.51719	3.44471e-08	2.72102e-06
Medtr3g048740	LRR receptor-like kinase	42.8764	-0.978655	0.298669	-3.27673	0.00105018	0.0208106
Medtr3g048760	LRR receptor-like kinase	21.5217	-3.58035	0.647165	-5.53236	3.15947e-08	2.53209e-06
Medtr3g048860	receptor-like protein	13.5984	-3.15672	0.832611	-3.79135	0.000149829	0.00430822
Medtr3g048910	LRR receptor-like kinase family protein	68.856	-3.55541	0.505737	-7.03015	2.06316e-12	3.41652e-10
Medtr3g048940	RNA polymerase II transcription factor SIII (elongin) subunit A	1320.79	0.386542	0.0744202	5.19404	2.05774e-07	1.36779e-05
Medtr3g049410	tryptophan synthase beta type 2	1602.22	-0.685721	0.118223	-5.80023	6.62236e-09	6.21304e-07
Medtr3g050110	PolI-like B DNA polymerase	196.151	-0.65129	0.168421	-3.86703	0.000110169	0.00333897
Medtr3g050140	PolI-like B DNA polymerase	1178.17	-4.48964	0.185038	-24.2634	4.77521e-130	3.28165e-126
Medtr3g050180	hypothetical protein	15.7725	-5.19886	1.23112	-4.22287	2.41209e-05	0.000905817
Medtr3g051020	ankyrin repeat protein	37.5187	2.158	0.489129	4.41192	1.02456e-05	0.000429333
Medtr3g051060	ankyrin repeat protein	376.518	-1.44652	0.294261	-4.91577	8.8435e-07	5.13951e-05
Medtr3g051110	pollen protein Ole E I-like protein	1161.81	0.476954	0.16342	2.91858	0.00351632	0.0507168
Medtr3g051120	tryptophan synthase beta type 2	308.877	1.28084	0.151726	8.44181	3.12466e-17	9.13762e-15
Medtr3g051190	folate/biopterin transporter	624.51	-0.700083	0.220562	-3.17409	0.00150307	0.0272971
Medtr3g051210	vacuolar sorting protein SNF8	499.828	-0.491042	0.0998836	-4.91614	8.82669e-07	5.13951e-05
Medtr3g051220	ubiquitin-conjugating enzyme, putative	1195.99	-2.74971	0.346675	-7.93168	2.16201e-15	5.30639e-13
Medtr3g051570	DUF4228 domain protein	406.213	-1.3476	0.348296	-3.86912	0.00010923	0.00331781
Medtr3g051690	transducin family protein/WD-40 repeat protein	14.4643	-5.95096	1.22307	-4.86559	1.14115e-06	6.48119e-05
Medtr3g051950	eukaryotic translation initiation factor SUI1	19172.1	-0.359593	0.108446	-3.31588	0.000913567	0.0186282
Medtr3g052120	(3S)-linalool/(E)-nerolidol/(E,E)-geranyl linalool synthase	156.138	1.20938	0.379594	3.18598	0.00144264	0.0264694
Medtr3g052285	transmembrane protein, putative	17.5204	-6.77493	1.23513	-5.48519	4.1303e-08	3.19825e-06
Medtr3g052290	hypothetical protein	8.76242	-4.78639	1.30043	-3.68061	0.000232675	0.00621446
Medtr3g052610	Pre-mRNA-splicing factor ATP-dependent RNA helicase	2.59668	4.89147	1.47984	3.30539	0.000948436	0.0191562
Medtr3g052800	hypothetical protein	223.405	-1.5325	0.408605	-3.75056	0.000176442	0.00492407
Medtr3g052940	F-box/RNI/FBD-like domain protein, putative	189.627	-5.4019	0.284206	-19.007	1.49329e-80	2.56557e-77
Medtr3g052990	F-box protein, putative	84.9332	-1.86744	0.25533	-7.31384	2.59614e-13	4.95592e-11
Medtr3g053090	hypothetical protein	3.59377	5.46742	1.32403	4.12939	3.63728e-05	0.00129347
Medtr3g053180	disease resistance protein (CC-NBS-LRR class) family protein	18.3631	4.3195	0.909443	4.74961	2.03813e-06	0.00010692
Medtr3g053200	disease resistance protein (CC-NBS-LRR class) family protein	449.508	-1.03512	0.228842	-4.5233	6.08833e-06	0.000277549
Medtr3g053220	1,4-alpha-glucan-branching enzyme/amyloplastic protein	218.565	1.10832	0.282788	3.91927	8.8818e-05	0.00281642
Medtr3g053350	PPR containing plant-like protein	628.186	0.409153	0.15322	2.67037	0.00757674	0.0885646
Medtr3g053510	hypothetical protein	5043.58	-0.498808	0.175555	-2.84132	0.00449275	0.0612605
Medtr3g053710	eukaryotic aspartyl protease family protein	529.521	-1.18698	0.323116	-3.67354	0.000239209	0.00635324
Medtr3g053790	hypothetical protein	5.29888	-3.22208	1.14774	-2.80732	0.00499556	0.0660842
Medtr3g054010	extracellular ligand-gated ion channel protein	235.679	1.08122	0.26645	4.05787	4.9523e-05	0.00169531
Medtr3g054030	long chain base biosynthesis protein 1a	867.805	-1.01113	0.0944316	-10.7075	9.38286e-27	5.73167e-24
Medtr3g054040	hypothetical protein	71.7183	0.657462	0.202385	3.24857	0.00115987	0.0223939
Medtr3g054210	calcium-binding EF hand protein	273.705	0.445463	0.150531	2.95928	0.00308359	0.0461604
Medtr3g054400	pre-mRNA-splicing factor ATP-dependent RNA helicase PRP16	8.70413	4.3019	0.950448	4.52619	6.00579e-06	0.000274241
Medtr3g055020	helicase associated domain protein	205.428	-8.56218	0.84049	-10.1871	2.26353e-24	1.174e-21
Medtr3g055200	syntaxin of plants protein	1742.12	-0.215525	0.0807967	-2.66749	0.00764197	0.0891497
Medtr3g055210	NB-ARC domain disease resistance protein	155.633	2.07857	0.224782	9.24707	2.3074e-20	9.19249e-18
Medtr3g055230	disease resistance protein (CC-NBS-LRR class) family protein	346.985	-4.07282	0.200281	-20.3355	6.23378e-92	1.55782e-88
Medtr3g055310	ankyrin repeat protein	218.338	-1.90026	0.213131	-8.91592	4.83804e-19	1.70504e-16
Medtr3g055590	cell division FtsZ-like protein	221.176	1.4891	0.178716	8.33221	7.93453e-17	2.24858e-14
Medtr3g055690	beta-(1,2)-xylosyltransferase	1140.05	-0.601082	0.0711756	-8.44506	3.03892e-17	8.98246e-15
Medtr3g055700	transmembrane protein, putative	113.526	-3.81128	0.283556	-13.441	3.47718e-41	3.41372e-38
Medtr3g055740	NB-ARC domain disease resistance protein	14.2386	2.77671	0.601728	4.61456	3.93929e-06	0.000192682
Medtr3g055750	ankyrin repeat protein	221.196	-1.31352	0.195607	-6.7151	1.87941e-11	2.6225e-09
Medtr3g055830	disease resistance protein (CC-NBS-LRR class) family protein	41.7259	-6.12004	1.12802	-5.42548	5.78004e-08	4.35308e-06
Medtr3g055870	LRR and NB-ARC domain disease resistance protein	24.7525	-1.25748	0.459285	-2.7379	0.00618321	0.0768769
Medtr3g055920	lysine decarboxylase family protein	409.92	-0.706888	0.104064	-6.79279	1.09984e-11	1.58291e-09
Medtr3g055940	kinesin motor domain protein	114.532	0.630608	0.190512	3.31006	0.000932748	0.0189088
Medtr3g056180	NB-ARC domain disease resistance protein, putative	11.1022	-5.39427	1.30006	-4.14925	3.33561e-05	0.00119547
Medtr3g056185	transmembrane protein, putative	6.28715	-4.25667	1.48355	-2.86925	0.00411453	0.0575009
Medtr3g056190	NB-ARC domain disease resistance protein	124.401	6.30142	0.524509	12.0139	3.00216e-33	2.66214e-30
Medtr3g056310	LRR and NB-ARC domain disease resistance protein	26.9313	6.99273	1.20619	5.79739	6.73549e-09	6.29769e-07
Medtr3g056380	LRR and NB-ARC domain disease resistance protein	45.5365	-3.70477	0.392555	-9.43758	3.81482e-21	1.56516e-18
Medtr3g056580	armadillo/beta-catenin-like repeat protein	112.515	-0.723319	0.176998	-4.08658	4.37776e-05	0.00152137
Medtr3g056585	LRR and NB-ARC domain disease resistance protein	182.297	-1.19031	0.200435	-5.93862	2.87436e-09	2.9049e-07
Medtr3g056590	NB-ARC domain disease resistance protein	68.2558	1.84901	0.385203	4.80008	1.58599e-06	8.58212e-05
Medtr3g056610	NB-ARC domain disease resistance protein	14.7757	7.21696	1.268	5.69161	1.25846e-08	1.08419e-06
Medtr3g056620	NB-ARC domain disease resistance protein	78.6963	3.52043	0.367372	9.58272	9.45246e-22	3.99752e-19
Medtr3g057900	cytochrome P450 family 71 protein	12.5405	8.73368	1.48558	5.87897	4.12839e-09	4.03862e-07
Medtr3g057910	cytochrome P450 family 71 protein	440.03	-1.59564	0.205706	-7.75691	8.70206e-15	1.97695e-12
Medtr3g057980	cytochrome P450 family 71 protein	15.4588	-4.04593	1.32003	-3.06504	0.00217638	0.0362586
Medtr3g058220	cytochrome P450 family 71 protein	369.649	0.88657	0.137239	6.46006	1.04663e-10	1.27305e-08
Medtr3g058250	cytochrome P450 family 71 protein	27.0067	8.85966	1.24259	7.13002	1.00357e-12	1.70291e-10
Medtr3g058260	hypothetical protein	62.6	9.46068	1.19061	7.94608	1.92509e-15	4.76745e-13
Medtr3g058300	hypothetical protein	364.784	10.0136	0.798597	12.5389	4.57045e-36	4.33231e-33
Medtr3g058320	hypothetical protein	8137.3	-8.82421	0.401353	-21.9862	3.90532e-107	1.53362e-103
Medtr3g058390	cytochrome P450 family 71 protein	27.5301	3.74649	0.543927	6.88785	5.66412e-12	8.69838e-10
Medtr3g058400	cytochrome P450 family 71 protein	2268.81	-0.719897	0.108696	-6.62301	3.51958e-11	4.766e-09
Medtr3g058440	F-box protein interaction domain protein	145.83	-1.92151	0.358888	-5.35408	8.59918e-08	6.23403e-06
Medtr3g058580	zinc ion-binding protein	196.791	0.311493	0.114815	2.71301	0.00666754	0.0812069
Medtr3g058610	naringenin 3-dioxygenase (flavanone-3-hydroxylase)	287.927	-2.97518	0.322224	-9.23325	2.62539e-20	1.03099e-17
Medtr3g058620	50S ribosomal protein L19-2	904.772	0.465544	0.129065	3.60706	0.000309681	0.00780992
Medtr3g058670	disease resistance protein (TIR-NBS-LRR class), putative	2.17261	4.90748	1.64176	2.98916	0.00279743	0.0430322
Medtr3g058710	disease resistance protein (TIR-NBS-LRR class), putative	7.32047	6.7761	1.28806	5.26073	1.43488e-07	9.98569e-06
Medtr3g058720	disease resistance protein (TIR-NBS-LRR class), putative	16.1918	8.20993	1.21926	6.73356	1.65567e-11	2.32207e-09
Medtr3g058740	disease resistance protein (TIR-NBS-LRR class), putative	20.5324	3.62483	0.527575	6.87074	6.38719e-12	9.70042e-10
Medtr3g058790	disease resistance protein (TIR-NBS-LRR class)	13.501	2.89246	0.478125	6.04959	1.45214e-09	1.53488e-07
Medtr3g058840	disease resistance protein (TIR-NBS-LRR class)	132.885	3.5094	0.447244	7.84671	4.27088e-15	9.86573e-13
Medtr3g058870	disease resistance protein (TIR-NBS-LRR class)	330.516	-1.39229	0.129909	-10.7174	8.43018e-27	5.38924e-24
Medtr3g058880	disease resistance protein (TIR-NBS-LRR class)	629.647	-2.56554	0.109576	-23.4134	3.12356e-121	1.71727e-117
Medtr3g058890	transmembrane protein, putative	678.195	-0.980927	0.226325	-4.33415	1.46325e-05	0.000588061
Medtr3g058930	transmembrane protein, putative	574.046	1.76836	0.221108	7.9977	1.26767e-15	3.28746e-13
Medtr3g058940	translation elongation factor EF1B, gamma chain	2611.69	0.26398	0.0887004	2.97609	0.00291947	0.0442655
Medtr3g060200	GATA type zinc finger transcription factor family protein	259.596	2.03814	0.257264	7.92236	2.33051e-15	5.66933e-13
Medtr3g060240	cellulose synthase E1-like protein	668.536	-1.009	0.292059	-3.45478	0.000550735	0.0123484
Medtr3g060280	cellulose synthase E1-like protein	404.774	1.10035	0.311088	3.53708	0.00040457	0.00977259
Medtr3g060410	carboxy-terminal domain cyclin	5.07701	5.03191	1.38201	3.64101	0.000271569	0.0070264
Medtr3g061030	phosphoribulokinase/uridine kinase	2650.81	-0.329427	0.107599	-3.06163	0.00220133	0.0365192
Medtr3g061450	transducin/WD-like repeat-protein	867.29	0.263349	0.0673893	3.90787	9.31134e-05	0.00291344
Medtr3g061570	hypothetical protein	1277.93	1.24724	0.198751	6.27543	3.48673e-10	4.0613e-08
Medtr3g061720	neutral/alkaline non-lysosomal ceramidase	1647.3	-0.21548	0.068176	-3.16064	0.00157422	0.0282651
Medtr3g062010	LRR and NB-ARC domain disease resistance protein	42.9661	-4.03279	0.410772	-9.81758	9.45914e-23	4.12734e-20
Medtr3g062020	LRR and NB-ARC domain disease resistance protein	145.951	-8.65238	1.04656	-8.26742	1.36894e-16	3.8011e-14
Medtr3g062030	serine transhydroxymethyltransferase	5.9187	-5.60981	1.4274	-3.9301	8.49117e-05	0.00271411
Medtr3g062140	LRR and NB-ARC domain disease resistance protein	216.715	-1.67999	0.246751	-6.80844	9.86624e-12	1.44262e-09
Medtr3g062150	hypothetical protein	50.4374	-1.53763	0.343722	-4.47346	7.69622e-06	0.000333693
Medtr3g062180	hypothetical protein	47.1062	-8.50799	1.2225	-6.95949	3.41495e-12	5.45777e-10
Medtr3g062230	hypothetical protein	42.4507	-2.62456	0.322818	-8.13016	4.28722e-16	1.16685e-13
Medtr3g062340	NB-ARC domain disease resistance protein	1513.37	-0.904975	0.176178	-5.13672	2.79582e-07	1.80409e-05
Medtr3g062390	hypothetical protein	3.98841	-2.80342	0.915179	-3.06325	0.00218947	0.0363883
Medtr3g062400	hypothetical protein	76.0709	-2.07272	0.405222	-5.11503	3.13694e-07	1.9961e-05
Medtr3g062420	LRR and NB-ARC domain disease resistance protein, putative	73.8017	-1.91054	0.264528	-7.22244	5.1064e-13	8.99806e-11
Medtr3g062490	DNA primase small subunit	262.769	1.80189	0.248906	7.23926	4.51137e-13	8.10543e-11
Medtr3g062540	root phototropism-like protein	10901.5	-0.606338	0.137835	-4.39902	1.0874e-05	0.000452424
Medtr3g062570	LRR receptor-like kinase	17.5609	-5.96718	1.29327	-4.61401	3.94964e-06	0.000192845
Medtr3g062610	Mn-specific cation diffusion facilitator transporter MTP8.1	372.106	-0.458692	0.127575	-3.59546	0.000323823	0.00811447
Medtr3g062770	DNA-directed RNA polymerase subunit beta	162.156	-1.35245	0.47139	-2.86907	0.00411678	0.0575031
Medtr3g062850	hypothetical protein	1103.06	0.334799	0.0625653	5.35119	8.73763e-08	6.30417e-06
Medtr3g062950	bis(5-adenosyl)-triphosphatase-like protein	4.88143	-3.45895	0.986818	-3.50516	0.000456336	0.0107514
Medtr3g062970	LRR and NB-ARC domain disease resistance protein	152.987	0.920645	0.21236	4.33531	1.45557e-05	0.00058583
Medtr3g062980	hypothetical protein	147.959	-1.10835	0.275776	-4.019	5.84446e-05	0.00194502
Medtr3g063040	ATP-dependent DNA helicase RecQ	65.8103	2.8879	0.367968	7.84825	4.21896e-15	9.82838e-13
Medtr3g063110	deoxyuridine 5'-triphosphate nucleotidohydrolase	378.738	1.59072	0.331792	4.79433	1.63223e-06	8.81498e-05
Medtr3g063180	leucoanthocyanidin dioxygenase-like protein	377.178	0.469591	0.120429	3.89932	9.64647e-05	0.00299629
Medtr3g063200	hydroxyproline-rich glycoprotein family protein	3513.79	0.298906	0.0799186	3.74013	0.000183922	0.00511725
Medtr3g063250	DMT(drug/metabolite transporter) superfamily permease	1248.65	0.537968	0.128816	4.17624	2.96367e-05	0.00107905
Medtr3g063310	late embryogenesis abundant hydroxyproline-rich glycoprotein	29.6578	3.30723	0.709261	4.66293	3.11738e-06	0.000156661
Medtr3g063330	hypothetical protein	22.3573	-0.996857	0.305918	-3.25858	0.00111972	0.0218518
Medtr3g063360	disease resistance RGA4-like protein, putative	232.965	-0.824448	0.18163	-4.53916	5.64797e-06	0.000262259
Medtr3g063970	transmembrane protein, putative	1265	0.727339	0.188304	3.86258	0.000112195	0.00338543
Medtr3g064090	cysteine-rich RLK (receptor-like kinase) protein	671.195	1.30444	0.33492	3.89477	9.82929e-05	0.00304276
Medtr3g064110	cysteine-rich RLK (receptor-like kinase) protein	25.2572	1.00706	0.317534	3.1715	0.00151652	0.0274266
Medtr3g064180	beta-catenin-like protein	979.434	0.597704	0.108954	5.48585	4.11494e-08	3.19536e-06
Medtr3g064270	zinc finger CCCH domain protein	32.5836	-1.36705	0.391004	-3.49626	0.000471821	0.0109969
Medtr3g064290	SWIB/MDM2 domain; plus-3; GYF protein, putative	67.051	1.1924	0.255461	4.66763	3.04697e-06	0.000153403
Medtr3g064350	hypothetical protein	902.518	2.00163	0.497283	4.02513	5.69436e-05	0.00189966
Medtr3g064370	flavin containing amine oxidase	833.934	-0.945286	0.226673	-4.17027	3.04237e-05	0.00110332
Medtr3g064480	UTP-glucose-1-phosphate uridylyltransferase	58.7188	2.478	0.359673	6.88959	5.59521e-12	8.64082e-10
Medtr3g064490	UTP-glucose-1-phosphate uridylyltransferase	104.084	0.928755	0.298051	3.11609	0.00183265	0.031704
Medtr3g064560	regulator of chromosome condensation (RCC1) family protein	576.919	-0.612811	0.157913	-3.8807	0.000104157	0.00319196
Medtr3g064810	cytochrome C oxidase assembly protein CtaG/COX11	10.5912	2.00708	0.547509	3.66584	0.000246533	0.00651002
Medtr3g064900	oxidoreductase family, NAD-binding rossmann fold protein	118.802	1.61963	0.31699	5.10939	3.23196e-07	2.05039e-05
Medtr3g064910	importin beta-3, putative	17.3354	6.89399	1.34403	5.12936	2.90729e-07	1.87151e-05
Medtr3g065180	zinc finger, C3HC4 type (RING finger) protein	10.3732	2.1975	0.655859	3.35057	0.000806456	0.016822
Medtr3g065220	TPR repeat protein	354.258	0.539158	0.103512	5.20865	1.90223e-07	1.28478e-05
Medtr3g065330	nudix hydrolase-like protein	1766.72	-0.749157	0.200489	-3.73666	0.00018648	0.0051571
Medtr3g065345	Myb/SANT-like DNA-binding domain protein	74.3788	-7.09744	0.945343	-7.50779	6.01338e-14	1.22446e-11
Medtr3g065350	peptide/nitrate transporter	17.959	-7.55694	1.25734	-6.01025	1.85236e-09	1.9215e-07
Medtr3g065380	E3 ubiquitin-protein ligase ARI7, putative	269.004	-0.724857	0.176193	-4.11398	3.88894e-05	0.00136705
Medtr3g065570	linker histone H1 and h5 family protein	76.867	1.37732	0.351	3.92399	8.70926e-05	0.00277094
Medtr3g065820	F-box/LRR protein	4.51	-3.16737	1.194	-2.65273	0.00798439	0.0919108
Medtr3g065890	F-box/LRR protein	25.9615	-1.80459	0.406912	-4.43485	9.21373e-06	0.000391462
Medtr3g065930	5'-AMP-activated kinase-like protein, putative	503.108	-0.659078	0.147842	-4.45798	8.27347e-06	0.000356472
Medtr3g066010	hypothetical protein	5.28086	-5.31637	1.31108	-4.05495	5.01445e-05	0.00171446
Medtr3g066060	glutathione S-transferase, amine-terminal domain protein	1486.57	-1.52686	0.199996	-7.63444	2.26806e-14	4.94815e-12
Medtr3g066070	TATA-box-binding protein	3.77521	-4.20774	1.36416	-3.08449	0.00203903	0.0344861
Medtr3g067430	albumin I	231.413	-7.31047	1.09153	-6.69743	2.12119e-11	2.93012e-09
Medtr3g067550	albumin I	11.5688	-6.63704	1.47978	-4.48514	7.28653e-06	0.000320479
Medtr3g067555	albumin I	349.329	-7.04838	0.951962	-7.40406	1.32087e-13	2.63111e-11
Medtr3g067615	F-box/LRR protein	14.2903	-7.36547	1.2431	-5.92506	3.12177e-09	3.12052e-07
Medtr3g067625	F-box/LRR protein	12.7475	-7.57779	1.22632	-6.17929	6.43905e-10	7.28408e-08
Medtr3g067630	F-box/LRR protein	1.24791	-4.89931	1.66014	-2.95115	0.00316596	0.0469979
Medtr3g067685	armadillo/beta-catenin repeat protein	1023.35	-0.735625	0.167228	-4.39892	1.0879e-05	0.000452424
Medtr3g067725	inositol 1,3,4-trisphosphate 5/6-kinase	1195.49	-0.273198	0.101708	-2.68611	0.007229	0.0858022
Medtr3g067745	hypothetical protein	18.7422	-3.14036	0.580716	-5.40774	6.38248e-08	4.74184e-06
Medtr3g067765	kinase APK1B, putative	14.2174	5.96611	0.926465	6.43965	1.19749e-10	1.45012e-08
Medtr3g067770	kinase 1B	216.884	5.13955	0.382243	13.4458	3.26037e-41	3.31942e-38
Medtr3g067775	tyrosine kinase family protein	99.8363	1.62104	0.236873	6.84348	7.72934e-12	1.16105e-09
Medtr3g067795	tyrosine kinase family protein	1203.81	-0.645007	0.208934	-3.08713	0.00202098	0.0342097
Medtr3g067825	XH/XS domain protein	27.5584	-1.21685	0.339303	-3.58633	0.000335369	0.00836565
Medtr3g067865	hypothetical protein	20.1403	-1.19522	0.397663	-3.0056	0.00265057	0.0414165
Medtr3g067990	F-box/LRR protein, putative	32.9263	-4.10392	0.477057	-8.60258	7.79461e-18	2.40748e-15
Medtr3g068015	pathogenesis-related thaumatin family protein	2.30589	-4.53066	1.49275	-3.03512	0.00240443	0.038952
Medtr3g068135	hypothetical protein	23.4653	-7.90297	1.24699	-6.33761	2.33351e-10	2.72961e-08
Medtr3g068215	poly(A) RNA polymerase GLD2-like protein	676.351	-0.276654	0.0788649	-3.50795	0.00045157	0.0106918
Medtr3g069160	folylpolyglutamate synthase	2716.29	-1.51311	0.102297	-14.7913	1.66705e-49	2.29127e-46
Medtr3g069170	integral membrane Yip1 family protein	220.496	-9.20268	0.848682	-10.8435	2.14116e-27	1.43557e-24
Medtr3g069190	2-nitropropane dioxygenase-like protein	1498.44	-1.15258	0.26918	-4.2818	1.85385e-05	0.00072182
Medtr3g069400	transmembrane protein, putative	150.585	-8.86738	1.04229	-8.50757	1.77618e-17	5.30712e-15
Medtr3g069420	peptide/nitrate transporter	38.7619	2.7745	0.573584	4.83712	1.31734e-06	7.37521e-05
Medtr3g069580	maternal effect embryo arrest protein	378.205	-0.584142	0.139217	-4.19591	2.71781e-05	0.00100011
Medtr3g069760	RING-variant domain protein	15.5387	1.17722	0.419813	2.80414	0.00504504	0.0663697
Medtr3g070180	26S proteasome regulatory particle non-ATPase subunit 8	2459.7	0.289139	0.0826577	3.49803	0.000468705	0.010956
Medtr3g070190	eukaryotic translation initiation factor 3 subunit F	2714.91	0.357308	0.131321	2.72088	0.00651084	0.0798407
Medtr3g070470	DNA replication complex GINS protein	404.996	-0.472308	0.0917875	-5.14566	2.66578e-07	1.72423e-05
Medtr3g070490	early flowering protein	131.411	-0.707618	0.226097	-3.12971	0.00174981	0.0306178
Medtr3g070500	peptidyl-prolyl cis-trans isomerase	386.531	1.11668	0.148597	7.51481	5.69953e-14	1.16921e-11
Medtr3g070560	phosphoinositide-specific phospholipase C family protein	623.639	-0.847276	0.232609	-3.64249	0.000270013	0.00699564
Medtr3g070650	resistance domain protein, putative	546.951	12.6627	1.18176	10.7151	8.64565e-27	5.40137e-24
Medtr3g070710	phosphoinositide-specific phospholipase C family protein	19.7344	-3.49108	0.661446	-5.27795	1.30641e-07	9.13786e-06
Medtr3g070770	NHL domain protein	10.4827	-2.05583	0.66746	-3.08008	0.00206942	0.0348354
Medtr3g070850	double Clp-N motif P-loop nucleoside triphosphate hydrolase superfamily protein	3222.61	-0.786359	0.179738	-4.37503	1.21418e-05	0.00049816
Medtr3g070890	N-(5-phosphoribosyl)anthranilate isomerase	697.36	-2.90014	0.133556	-21.7149	1.48498e-104	5.10257e-101
Medtr3g070920	histone H4 domain protein	515.437	-0.880967	0.253211	-3.47917	0.000502961	0.0115601
Medtr3g070930	ribosomal protein L1p/L10e family protein	9472.11	0.374937	0.139633	2.68516	0.00724942	0.0859333
Medtr3g070970	transcription factor	1878.67	0.583693	0.217527	2.6833	0.00728985	0.0862222
Medtr3g071010	NB-ARC domain disease resistance protein, putative	242.163	11.7692	2.58891	4.54602	5.46711e-06	0.000256023
Medtr3g071040	disease resistance protein	604.528	8.55274	0.606036	14.1126	3.1765e-45	3.79647e-42
Medtr3g071050	ATRAD3	8.5787	-5.78296	1.27417	-4.53861	5.66255e-06	0.000262492
Medtr3g071130	LRR and NB-ARC domain disease resistance protein	272.071	-0.795338	0.120915	-6.57767	4.7789e-11	6.31573e-09
Medtr3g071215	transmembrane protein, putative	7.25941	5.89186	1.24324	4.73913	2.14635e-06	0.000111957
Medtr3g071420	lateral organ boundaries (LOB) domain protein	465.202	0.553287	0.141557	3.90859	9.2836e-05	0.00290988
Medtr3g071470	pollen Ole e I family allergens	2.7178	3.27511	1.16739	2.80551	0.00502373	0.0662337
Medtr3g071550	eukaryotic translation initiation factor 2 alpha	3008.64	0.507373	0.109743	4.62328	3.77721e-06	0.000185746
Medtr3g071560	eukaryotic translation initiation factor 2 alpha	501.42	-0.450398	0.131497	-3.42517	0.000614413	0.0135442
Medtr3g071580	multiple inositol polyphosphate phosphatase PhyIIa protein	1072.78	0.292947	0.0830025	3.52937	0.000416547	0.0100179
Medtr3g071750	hypothetical protein	10.6825	-2.66031	0.909664	-2.9245	0.00345014	0.0500215
Medtr3g071760	hypothetical protein	3.55357	-3.96081	1.44331	-2.74425	0.00606498	0.0759891
Medtr3g071800	hypothetical protein	4.59375	-5.34659	1.32167	-4.04532	5.2252e-05	0.00176456
Medtr3g071850	F-box/RNI/FBD-like domain protein	54.5732	3.62008	0.659296	5.49083	4.00046e-08	3.12411e-06
Medtr3g072110	transmembrane amino acid transporter family protein	2367.24	-0.428424	0.14831	-2.8887	0.00386832	0.0547279
Medtr3g072400	P-loop nucleoside triphosphate hydrolase superfamily protein, putative	67.7071	1.14079	0.270721	4.21391	2.50985e-05	0.000934868
Medtr3g072500	nodulin MtN21/EamA-like transporter family protein	6479.84	-1.47161	0.234555	-6.27406	3.51742e-10	4.07976e-08
Medtr3g072530	nodulin MtN21/EamA-like transporter family protein	198.545	-2.2111	0.48441	-4.56452	5.00638e-06	0.000238097
Medtr3g073280	hypothetical protein	1023	-0.278203	0.0771685	-3.60514	0.000311986	0.00784719
Medtr3g074720	outer arm dynein light chain 1	2335.85	-0.582548	0.14051	-4.14597	3.38383e-05	0.00121117
Medtr3g075050	nucleic acid-binding, OB-fold-like protein	951.459	0.496032	0.17059	2.90775	0.00364039	0.0521202
Medtr3g075110	oxygen-independent coproporphyrinogen III oxidase, putative	92.8518	0.781422	0.260013	3.00532	0.00265301	0.0414165
Medtr3g075320	pectate lyase family protein	111.647	1.71776	0.477205	3.59962	0.000318684	0.00800029
Medtr3g075410	alpha/beta-hydrolase superfamily protein	1522.21	0.244267	0.0916715	2.66459	0.00770818	0.089648
Medtr3g075500	31 kDa ribonucleoprotein	2156.97	0.395509	0.149479	2.64592	0.00814692	0.0932739
Medtr3g075510	raffinose synthase or seed inhibition protein	314.337	1.90325	0.275142	6.91732	4.60264e-12	7.18876e-10
Medtr3g076950	phloem specific protein	16405.5	-1.05861	0.260366	-4.06586	4.78565e-05	0.00164236
Medtr3g076960	phloem specific protein	13609.6	-1.07546	0.334041	-3.21953	0.00128401	0.0241259
Medtr3g077030	PB1 domain protein	2652.64	0.916355	0.317965	2.88194	0.00395239	0.0556541
Medtr3g077350	GroES chaperonin	215.848	0.391947	0.149093	2.62888	0.00856659	0.0965507
Medtr3g077360	hypothetical protein	4.80685	-6.06078	1.29587	-4.67701	2.91089e-06	0.000146821
Medtr3g077590	anthranilate phosphoribosyltransferase	1890.43	0.251218	0.0846488	2.96777	0.00299967	0.0452568
Medtr3g077990	phosphatidylinositol glycan, protein	372.746	-0.254112	0.0961246	-2.64357	0.0082036	0.0938056
Medtr3g078020	executer 1	2273.32	0.212984	0.0784802	2.71386	0.00665044	0.0810705
Medtr3g078090	polygalacturonase non-catalytic protein	284.645	0.827307	0.265643	3.11435	0.00184348	0.0318513
Medtr3g078160	spotted leaf protein, putative	823.685	0.664505	0.241785	2.74833	0.00598988	0.0753919
Medtr3g078240	NHL domain protein	1014.11	0.650224	0.160945	4.04005	5.34401e-05	0.00179806
Medtr3g079310	RNA recognition motif (RRM) containing protein	723.083	0.180009	0.0628943	2.86209	0.00420855	0.0583992
Medtr3g080743	hypothetical protein	27.2218	7.37712	1.197	6.16301	7.13739e-10	8.04098e-08
Medtr3g080750	hypothetical protein	99.4683	1.43235	0.198388	7.21997	5.19996e-13	9.05191e-11
Medtr3g080765	hypothetical protein	27.5099	3.00579	0.443982	6.77006	1.28728e-11	1.83269e-09
Medtr3g081030	RING-H2 zinc finger protein	207.696	-1.65875	0.301771	-5.49672	3.86915e-08	3.03883e-06
Medtr3g081530	choline-phosphate cytidylyltransferase	1744.48	-0.255026	0.0955414	-2.66928	0.00760147	0.088729
Medtr3g082150	glucose-1-phosphate adenylyltransferase family protein	6359.11	0.209977	0.067075	3.13048	0.0017452	0.0305566
Medtr3g082660	bacterial long-chain fatty acid CoA synthetase	6602.11	0.263346	0.0978202	2.69215	0.00709934	0.0847757
Medtr3g083300	eukaryotic translation initiation factor 2c, putative	334.21	0.759794	0.114596	6.63018	3.35272e-11	4.56251e-09
Medtr3g083580	O-glycosyl hydrolase family 17 protein	105.508	1.63531	0.303162	5.39418	6.8839e-08	5.07323e-06
Medtr3g083680	PPR containing plant-like protein	190.69	0.419333	0.142919	2.93405	0.00334569	0.0488162
Medtr3g084600	chromatin remodeling protein, putative	12.1714	1.78296	0.624884	2.85326	0.0043273	0.0595936
Medtr3g084750	C2H2 type zinc finger protein	704.732	-0.301151	0.101526	-2.96624	0.00301464	0.0453971
Medtr3g084990	transmembrane protein, putative	467.956	0.906334	0.200885	4.5117	6.43112e-06	0.000290287
Medtr3g085620	OTU-like cysteine protease	293.924	-1.23416	0.213424	-5.78266	7.35281e-09	6.75991e-07
Medtr3g085640	urease	426.49	0.370736	0.118317	3.1334	0.00172793	0.0303121
Medtr3g085660	FAD/NAD(P)-binding oxidoreductase family protein	511.11	-0.426634	0.0949074	-4.49527	6.94822e-06	0.000309061
Medtr3g085750	DNA polymerase alpha subunit B	160.013	1.05644	0.261717	4.03656	5.42399e-05	0.00182188
Medtr3g085960	trihelix transcription factor	759.225	0.355897	0.101775	3.49691	0.000470679	0.0109834
Medtr3g086050	localized small heat shock protein	575.126	-1.1082	0.321833	-3.4434	0.000574443	0.0127758
Medtr3g086260	chalcone and stilbene synthase family protein	8.14113	-1.74046	0.592066	-2.93964	0.00328598	0.0482008
Medtr3g086640	hypothetical protein	2007.71	-1.3334	0.276926	-4.815	1.47201e-06	8.07666e-05
Medtr3g086650	hypothetical protein	32441.9	-0.903566	0.284629	-3.17454	0.00150074	0.0272844
Medtr3g086740	DUF617 family protein	43.8537	-1.25568	0.346095	-3.62814	0.000285474	0.00730669
Medtr3g087270	hypothetical protein	52.3362	-2.60185	0.571425	-4.55326	5.28221e-06	0.000248982
Medtr3g087275	C2 domain protein	72.0242	-9.45708	1.19708	-7.90011	2.78662e-15	6.661e-13
Medtr3g087730	sulfate/bicarbonate/oxalate exchanger and transporter sat-1	3.71988	4.53434	1.38387	3.27656	0.00105079	0.0208106
Medtr3g088120	replication factor C subunit 5	233.656	0.456254	0.141221	3.23079	0.0012345	0.0234197
Medtr3g088380	replication factor C subunit 2	526.562	0.37518	0.127639	2.93937	0.00328878	0.0482162
Medtr3g088465	transmembrane amino acid transporter family protein	894.418	-2.34872	0.331963	-7.07526	1.49166e-12	2.50026e-10
Medtr3g088475	transmembrane amino acid transporter family protein	63.1972	-2.01679	0.322936	-6.24517	4.23336e-10	4.84879e-08
Medtr3g088520	beta-like galactosidase	244.545	0.908972	0.300317	3.02671	0.0024723	0.0397201
Medtr3g088560	BTB/POZ domain plant protein	1022.7	0.696833	0.176368	3.95101	7.78236e-05	0.00250796
Medtr3g088640	adenine nucleotide alpha hydrolase-like domain kinase	724.275	-0.888185	0.199881	-4.44356	8.84835e-06	0.000377104
Medtr3g089400	raffinose synthase or seed inhibition protein	15.2614	-2.74722	0.564899	-4.86321	1.15496e-06	6.53266e-05
Medtr3g090820	solute carrier family protein	445.279	-0.383718	0.142942	-2.68444	0.00726519	0.0860831
Medtr3g091070	rossmann-fold NAD(P)-binding domain protein	69.407	-0.641895	0.21751	-2.95111	0.00316636	0.0469979
Medtr3g091350	flavonol synthase/flavanone 3-hydroxylase	251.895	1.19842	0.370384	3.23562	0.00121378	0.0231223
Medtr3g091400	phosphatidylinositol 3- and 4-kinase family protein	1004.87	-0.545292	0.156042	-3.49452	0.000474918	0.0110179
Medtr3g091420	dipeptidyl peptidase IV-like protein	3178.8	0.224581	0.061626	3.64425	0.000268169	0.00696758
Medtr3g091620	RING-H2 finger protein ATL4O	134.148	-0.605849	0.188124	-3.22048	0.00127978	0.0240958
Medtr3g092260	SSXT protein (amine-terminal region) protein	20.997	-1.2864	0.456134	-2.82023	0.00479888	0.06438
Medtr3g092590	auxin-independent growth promoter-like protein	356.573	-0.37309	0.134348	-2.77705	0.00548547	0.0706608
Medtr3g092810	hypothetical protein	1374.68	-0.883631	0.162766	-5.42884	5.67223e-08	4.29542e-06
Medtr3g092970	nascent proteinassociated complex alpha chain	6148.12	0.147461	0.0537622	2.74284	0.006091	0.0761763
Medtr3g093270	MFS transporter	168.133	0.620707	0.185256	3.35054	0.000806553	0.016822
Medtr3g093870	tRNA-binding region domain protein	994.471	0.538016	0.16886	3.18616	0.00144175	0.0264694
Medtr3g094070	mini-chromosome maintenance complex-binding protein	377.765	0.977611	0.26634	3.67054	0.000242037	0.0064065
Medtr3g094080	hypothetical protein	5817.85	-0.673889	0.246554	-2.73323	0.00627157	0.0777273
Medtr3g094250	superoxide dismutase	7565.62	0.114404	0.0424227	2.69677	0.00700159	0.0839366
Medtr3g094320	adenine/guanine permease AZG2-like protein	1244.29	0.789355	0.187559	4.20857	2.56996e-05	0.000954672
Medtr3g094840	4-alpha-glucanotransferase/amyloplastic protein	1241.17	0.148684	0.0542036	2.74306	0.00608689	0.0761755
Medtr3g095190	AP2 domain class transcription factor	37.3381	0.967466	0.317246	3.04958	0.00229163	0.0375191
Medtr3g096370	E3 ubiquitin ligase PUB14	681.901	-0.82167	0.227061	-3.61871	0.000296071	0.00752191
Medtr3g096525	DNA polymerase delta catalytic subunit	456.778	0.966154	0.157302	6.14203	8.14759e-10	8.99475e-08
Medtr3g096640	DNA topoisomerase	36.6135	1.18061	0.289449	4.07882	4.5264e-05	0.00156314
Medtr3g096710	NAD-dependent protein deacetylase SRT2	879.951	-0.361045	0.0960902	-3.75736	0.000171718	0.00481177
Medtr3g096920	NAC-like transcription factor	3752.58	0.464484	0.1565	2.96795	0.00299797	0.045256
Medtr3g096940	hypothetical protein	236.053	0.430235	0.140794	3.05577	0.00224484	0.0369955
Medtr3g097120	SAUR-like auxin-responsive family protein	1265.28	-0.573742	0.191683	-2.99318	0.00276086	0.0425889
Medtr3g097290	ferrochelatase	585.294	-0.599277	0.195909	-3.05895	0.00222115	0.0367371
Medtr3g098070	CDPK-related kinase	1473.1	0.26952	0.0907671	2.96936	0.00298423	0.0450981
Medtr3g098260	suppressor OF protein silencing protein	1957.98	0.347182	0.0771717	4.49882	6.8331e-06	0.00030592
Medtr3g098810	NAC transcription factor-like protein	79.3695	-1.02074	0.259208	-3.9379	8.21968e-05	0.00263346
Medtr3g098990	DEK domain chromatin associated protein	1622.49	0.300823	0.109467	2.74806	0.00599484	0.0754197
Medtr3g099300	HCP family protein with MYND-type zinc finger protein	1728.3	0.932817	0.21448	4.34921	1.3663e-05	0.000553955
Medtr3g099350	hypothetical protein	229.46	0.468942	0.168728	2.77928	0.00544803	0.0703553
Medtr3g099550	ATP synthase alpha/beta family, beta-barrel domain protein	33.2719	1.66998	0.523264	3.19147	0.0014155	0.0261326
Medtr3g099560	TRAF type zinc finger protein, putative	4.90391	3.22842	1.21758	2.65151	0.00801324	0.0921657
Medtr3g099750	purine permease-like protein	239.417	-1.11312	0.337401	-3.29912	0.000969894	0.0194893
Medtr3g099757	glutathione S-transferase, amine-terminal domain protein	923.568	-0.550514	0.198726	-2.77022	0.00560181	0.0718229
Medtr3g100110	RAB geranylgeranyl transferase alpha protein	1293.35	0.328896	0.109473	3.00436	0.00266136	0.0414494
Medtr3g100220	argininosuccinate lyase	1560.27	0.440995	0.157066	2.80771	0.00498949	0.0660356
Medtr3g100320	mechanosensitive ion channel-like protein	803.315	-0.295305	0.105977	-2.78651	0.00532794	0.0692768
Medtr3g100710	carboxy-terminal domain cyclin	611.369	0.306718	0.117432	2.61189	0.00900443	0.0998479
Medtr3g101010	serpin-ZX-like protein	2829	0.274333	0.0844427	3.24874	0.00115915	0.0223939
Medtr3g102140	DNAJ heat shock amine-terminal domain protein	9.19136	-2.64706	0.777511	-3.40453	0.000662777	0.0143457
Medtr3g102310	carboxy-terminal domain cyclin	116.985	0.691549	0.201596	3.43036	0.000602778	0.0133197
Medtr3g102470	F-box GID2-like protein	2912.75	0.303389	0.116086	2.61348	0.00896263	0.0995865
Medtr3g103020	galactose oxidase	45.2448	-1.41548	0.453159	-3.12359	0.00178658	0.0311224
Medtr3g103290	hypothetical protein	666.088	0.791064	0.250073	3.16334	0.00155972	0.028023
Medtr3g103410	plant/MWF20 protein	95.3839	-0.657493	0.222023	-2.96138	0.00306268	0.0459302
Medtr3g103580	branched-chain amino acid aminotransferase	399.704	1.63149	0.563303	2.8963	0.00377592	0.0535862
Medtr3g103960	zinc finger CCCH domain protein	4576.83	2.57789	0.538411	4.78795	1.6849e-06	9.08161e-05
Medtr3g104170	TIR-NBS-LRR RCT1-like resistance protein	2.63622	-4.74459	1.5488	-3.0634	0.00218836	0.0363883
Medtr3g104720	puromycin-sensitive aminopeptidase-like protein	5803.41	0.189578	0.0725255	2.61395	0.00895032	0.0995691
Medtr3g104810	substrate carrier family protein	638.062	0.742538	0.137222	5.41121	6.26008e-08	4.66351e-06
Medtr3g104880	hypothetical protein	69.4948	0.731479	0.235153	3.11065	0.00186674	0.0321723
Medtr3g104920	mechanosensitive ion channel family protein	3276.96	0.720315	0.231288	3.11437	0.00184338	0.0318513
Medtr3g104930	subtilisin-like serine protease	5689.34	1.12302	0.364388	3.08194	0.00205656	0.0346828
Medtr3g105710	zinc finger constans-like protein	5139.11	0.191987	0.0708092	2.71132	0.00670158	0.0815492
Medtr3g105990	DNA-directed RNA polymerase subunit beta	1600.49	0.40736	0.0927646	4.39134	1.12656e-05	0.000466387
Medtr3g106000	chorismate mutase	160.562	-0.64327	0.165416	-3.88879	0.000100744	0.00310119
Medtr3g106240	PPPDE thiol peptidase family protein, putative	1076.54	-0.63907	0.147178	-4.34214	1.411e-05	0.000569297
Medtr3g106420	SPFH/band 7/PHB domain membrane-associated family protein	20.6558	1.4336	0.464994	3.08306	0.00204884	0.034595
Medtr3g106480	SPFH/band 7/PHB domain membrane-associated family protein	5.17052	-3.67164	1.39284	-2.63609	0.00838673	0.0952263
Medtr3g106510	transmembrane protein, putative	462.743	0.767525	0.21038	3.64827	0.000264008	0.00687897
Medtr3g107280	EIN3-binding F-box-like protein	6368.57	-0.389971	0.145521	-2.67982	0.00736616	0.0867932
Medtr3g107310	DUF4050 family protein	1512.8	0.687972	0.124074	5.54486	2.94181e-08	2.37148e-06
Medtr3g107630	acyl thioesterase-like protein	1785.31	1.9674	0.520988	3.77629	0.000159184	0.0045345
Medtr3g108700	cryptochrome, DASH family protein	392.827	-0.534395	0.177688	-3.00749	0.00263418	0.0413185
Medtr3g108760	surface protein, putative	35.0465	-1.24998	0.300836	-4.15502	3.25255e-05	0.00116835
Medtr3g108800	plasma membrane H+-ATPase	22846.7	-0.91357	0.164964	-5.53801	3.05925e-08	2.45894e-06
Medtr3g108910	hypothetical protein	2700.69	1.23864	0.314496	3.93849	8.19946e-05	0.00263005
Medtr3g109120	kinase C-like zinc finger protein	1349.61	0.558566	0.18476	3.0232	0.00250115	0.0398807
Medtr3g109280	plant/F12B17-70 protein	52.9611	-1.55043	0.486368	-3.18778	0.00143371	0.0263798
Medtr3g110180	casein kinase I-like protein	1191.24	1.01886	0.141119	7.21989	5.20282e-13	9.05191e-11
Medtr3g110280	glycoside hydrolase family 18 protein	153.361	0.58793	0.197418	2.9781	0.00290042	0.0440983
Medtr3g110395	6-phosphofructokinase	1166.15	0.306246	0.0811664	3.77306	0.000161255	0.00457454
Medtr3g110660	transmembrane amino acid transporter family protein	653.207	-1.37048	0.222663	-6.15495	7.50991e-10	8.39187e-08
Medtr3g111095	hypothetical protein	1056.47	-0.969372	0.180117	-5.38191	7.36988e-08	5.38805e-06
Medtr3g111105	transmembrane protein, putative	70.6378	-0.805046	0.283658	-2.83808	0.00453852	0.0616594
Medtr3g111540	transmembrane protein, putative	104.274	1.172	0.276477	4.23906	2.24453e-05	0.000847527
Medtr3g111680	brassinazole-resistant 1 protein	1953.83	0.475035	0.118247	4.01731	5.88664e-05	0.00195432
Medtr3g111740	hypothetical protein	207.851	0.620481	0.20843	2.97693	0.00291154	0.0442184
Medtr3g111840	leucine carboxyl methyltransferase	661.513	-1.0677	0.218256	-4.89195	9.98393e-07	5.71767e-05
Medtr3g111870	cytosolic purine 5-nucleotidase	1216.97	-0.579784	0.171558	-3.37952	0.000726128	0.0154255
Medtr3g111970	hypothetical protein	335.026	1.33203	0.406215	3.27913	0.00104128	0.0206819
Medtr3g112100	transmembrane protein, putative	52.8945	-0.829847	0.26992	-3.07441	0.00210917	0.0352886
Medtr3g112120	cytochrome P450 family protein	326.639	1.23166	0.431711	2.85298	0.00433115	0.0595936
Medtr3g112170	BHLH transcription factor-like protein	49.1937	-1.2015	0.342156	-3.51156	0.00044548	0.0105999
Medtr3g112180	omega-hydroxypalmitate O-feruloyl transferase	176.101	-0.924262	0.330552	-2.79612	0.00517204	0.067702
Medtr3g112300	BEL1-related homeotic protein	746.231	-0.412543	0.145371	-2.83787	0.00454158	0.0616594
Medtr3g113030	MADS-box transcription factor	18.1255	-1.50612	0.447325	-3.36695	0.000760032	0.0160465
Medtr3g113710	cytokinin riboside 5'-monophosphate phosphoribohydrolase	899.492	0.478574	0.147657	3.24112	0.00119061	0.0228552
Medtr3g113780	hypothetical protein	1541.28	-0.339042	0.107121	-3.16504	0.00155063	0.027878
Medtr3g113930	transmembrane protein, putative	70.7901	-1.15695	0.287217	-4.02814	5.62206e-05	0.00187782
Medtr3g114040	hypothetical protein	153.841	-0.725839	0.266258	-2.72607	0.00640927	0.0788297
Medtr3g114990	ubiquitin-protein ligase	368.15	0.280785	0.10506	2.67261	0.00752631	0.0881279
Medtr3g115210	hypothetical protein	741.545	1.35572	0.378078	3.58581	0.000336033	0.00837463
Medtr3g115240	DUF760 family protein	2365.18	0.19894	0.0734464	2.70864	0.00675592	0.0819927
Medtr3g115340	starch branching enzyme I	2743.36	0.641934	0.212996	3.01383	0.00257973	0.0406668
Medtr3g115400	plant regulator RWP-RK family protein	672.496	-0.389374	0.126505	-3.07793	0.00208447	0.0349817
Medtr3g115450	niemann-pick C1-like protein	3583.58	0.328669	0.101352	3.24285	0.00118342	0.0227531
Medtr3g115620	wuschel-related homeobox protein	192.619	0.77906	0.229737	3.39109	0.000696155	0.0149155
Medtr3g116000	anaphase-promoting complex subunit 11 RING-H2 finger protein	459.848	-0.805992	0.137814	-5.84841	4.96287e-09	4.77009e-07
Medtr3g116200	ARID/bright DNA-binding domain protein	510.977	0.400676	0.104436	3.83657	0.000124766	0.00370778
Medtr3g116430	specific tissue protein	226.187	1.28973	0.387037	3.33231	0.000861275	0.0177345
Medtr3g116720	MYB family transcription factor	19.9961	-1.57705	0.49363	-3.19481	0.00139925	0.0259016
Medtr3g116810	hypothetical protein	210.519	0.468228	0.160917	2.90975	0.00361721	0.0518694
Medtr3g116850	SNF1-related kinase regulatory subunit gamma 1	22.4351	1.14901	0.391851	2.93227	0.00336496	0.0489933
Medtr3g117120	BZIP transcription factor bZIP124	1761.25	-0.529124	0.157443	-3.36072	0.000777386	0.0163626
Medtr3g117270	PHD finger and bromo-adjacent-like domain protein	2193.04	0.241145	0.0857003	2.81382	0.00489568	0.0652592
Medtr3g117290	dehydrin	33267.9	0.640478	0.127483	5.02401	5.06037e-07	3.06398e-05
Medtr3g117750	peptidyl-prolyl cis-trans isomerase	2933.76	-2.66539	0.333712	-7.9871	1.3815e-15	3.54915e-13
Medtr3g117880	minichromosome maintenance protein	178.385	0.924591	0.309173	2.99052	0.00278499	0.0428888
Medtr3g408350	cell number regulator-like protein	519.1	0.530797	0.142888	3.71479	0.000203375	0.00552974
Medtr3g434850	serine carboxypeptidase-like protein	1180.01	-0.715445	0.136795	-5.23006	1.69457e-07	1.15588e-05
Medtr3g435220	LRR and NB-ARC domain disease resistance protein	46.3879	0.850141	0.313518	2.71162	0.00669561	0.0815127
Medtr3g435720	LRR and NB-ARC domain disease resistance protein	66.2973	-0.728072	0.273567	-2.6614	0.00778154	0.090256
Medtr3g435740	NB-ARC domain disease resistance protein, putative	17.2335	3.96883	0.646294	6.1409	8.20555e-10	9.0225e-08
Medtr3g436010	BZIP transcription factor	508.243	-0.538337	0.134941	-3.98942	6.62339e-05	0.00217788
Medtr3g436100	leginsulin related MtN11/16/17 family	451.247	-4.85957	1.14356	-4.24952	2.14227e-05	0.000814508
Medtr3g436160	beta-amyrin synthase	77.0036	1.53648	0.365571	4.20296	2.63442e-05	0.000973356
Medtr3g436170	alpha/beta amyrin synthase	6.04209	2.81515	0.936062	3.00744	0.00263459	0.0413185
Medtr3g436680	viral movement protein	72.2144	1.81209	0.27953	6.48265	9.0125e-11	1.106e-08
Medtr3g436750	RPM1-interacting protein 4 (RIN4) family protein, putative	570.375	1.51616	0.221686	6.83924	7.96171e-12	1.18945e-09
Medtr3g448430	glycerol-3-phosphate acyltransferase	211.743	1.0155	0.265424	3.82593	0.000130277	0.00383015
Medtr3g449200	hypothetical protein	4457.95	0.514567	0.111048	4.63373	3.59137e-06	0.00017788
Medtr3g449240	LRR receptor-like kinase family protein	160.096	3.37591	0.328962	10.2623	1.04189e-24	5.61581e-22
Medtr3g449480	N-(5-phosphoribosyl)anthranilate isomerase	680.978	-0.57708	0.0762122	-7.57201	3.67481e-14	7.77054e-12
Medtr3g449970	hypothetical protein	4.56842	-5.44037	1.29668	-4.19561	2.72138e-05	0.00100011
Medtr3g450410	TRAM, LAG1 and CLN8 (TLC) lipid-sensing domain protein	108.048	-0.68408	0.232918	-2.937	0.00331403	0.0485346
Medtr3g450480	hypothetical protein	4.54928	-5.05734	1.29193	-3.91457	9.0567e-05	0.00285236
Medtr3g450500	transcription termination factor family protein	72.629	1.62818	0.247371	6.58195	4.64307e-11	6.16586e-09
Medtr3g450510	squalene/phytoene synthase	2058.95	-0.725503	0.240207	-3.02033	0.00252503	0.0400985
Medtr3g450760	hypothetical protein	120.575	1.17086	0.245772	4.764	1.8979e-06	0.000100912
Medtr3g450800	cellulose synthase-like protein	6.09089	-5.75028	1.37491	-4.18228	2.88602e-05	0.00105217
Medtr3g451090	LRR receptor-like kinase	40.9195	3.80301	0.567971	6.69579	2.14512e-11	2.94836e-09
Medtr3g451630	hypothetical protein	13.5284	-2.49304	0.843422	-2.95586	0.00311799	0.0465312
Medtr3g451650	NB-ARC domain disease resistance protein	126.726	-1.52054	0.231852	-6.55826	5.44395e-11	7.12613e-09
Medtr3g451680	transmembrane protein, putative	30.1843	-2.40039	0.476293	-5.03973	4.66191e-07	2.83711e-05
Medtr3g451890	receptor-like protein	9.71108	5.31641	1.14503	4.64305	3.43308e-06	0.000170654
Medtr3g452020	ankyrin repeat plant-like protein	336.108	-6.30683	0.255614	-24.6733	2.07214e-134	1.8987e-130
Medtr3g452410	hypothetical protein	229.046	-0.554134	0.210113	-2.63732	0.00835644	0.0950787
Medtr3g452760	receptor-like protein	122.872	-1.33746	0.440953	-3.03312	0.00242041	0.0390691
Medtr3g452770	leucine-rich receptor-like kinase family protein, putative	150.33	-2.37766	0.329373	-7.21874	5.24705e-13	9.07145e-11
Medtr3g452790	LRR receptor-like kinase	205.952	2.14252	0.292268	7.33068	2.28984e-13	4.40179e-11
Medtr3g452800	LRR receptor-like kinase family protein	539.044	-9.02869	0.635054	-14.2172	7.16697e-46	8.95513e-43
Medtr3g452810	clathrin adaptor complexes medium subunit family protein	6.38477	-5.54715	1.36191	-4.07307	4.63975e-05	0.00159427
Medtr3g452820	cysteine-rich RLK (receptor-like kinase) protein, putative	11.8427	-3.81816	1.007	-3.79163	0.000149664	0.00430797
Medtr3g452860	LRR amine-terminal domain protein	37.1817	-8.20613	1.21224	-6.76938	1.2934e-11	1.83269e-09
Medtr3g452870	LRR amine-terminal domain protein	28.4214	-8.23211	1.20509	-6.83114	8.42445e-12	1.25178e-09
Medtr3g452880	LRR receptor-like kinase	41.7123	-8.80751	1.20955	-7.28162	3.29827e-13	6.16776e-11
Medtr3g452900	LRR receptor-like kinase	82.0564	-1.75385	0.545901	-3.21276	0.00131468	0.0246141
Medtr3g452980	receptor-like protein	16.1248	6.72101	1.22469	5.48791	4.0671e-08	3.16715e-06
Medtr3g453010	hypothetical protein	5.69804	5.47302	1.30187	4.20398	2.62266e-05	0.000970378
Medtr3g453030	hypothetical protein	3.82735	5.89972	1.39839	4.21893	2.4547e-05	0.000916809
Medtr3g455790	ankyrin repeat protein	464.7	-4.73833	0.17586	-26.9437	6.75363e-160	1.8565e-155
Medtr3g455860	disease resistance protein (CC-NBS-LRR class) family protein	115.753	-6.95854	0.660842	-10.5298	6.29678e-26	3.46184e-23
Medtr3g455890	hypothetical protein	29.5646	-8.76423	1.22083	-7.17892	7.02649e-13	1.20719e-10
Medtr3g455910	disease resistance protein (CC-NBS-LRR class) family protein	122.295	-5.81942	0.496362	-11.7241	9.58783e-32	7.53028e-29
Medtr3g455940	NB-ARC domain disease resistance protein	20.9685	-2.56653	0.440098	-5.83172	5.48592e-09	5.25444e-07
Medtr3g456030	LRR and NB-ARC domain disease resistance protein	177.033	1.92243	0.36876	5.21324	1.85574e-07	1.25957e-05
Medtr3g456110	hypothetical protein	57.1644	-3.11631	0.359578	-8.66659	4.45252e-18	1.4232e-15
Medtr3g460810	lectin receptor kinase	39.4819	-1.09385	0.358069	-3.05485	0.00225173	0.0370424
Medtr3g461010	PGPS/D10 protein, putative	48.9833	2.12086	0.474052	4.4739	7.68044e-06	0.000333535
Medtr3g461470	transmembrane amino acid transporter family protein	76.3824	2.193	0.49674	4.41478	1.01111e-05	0.000424993
Medtr3g462060	import receptor subunit TOM7-1	516.79	0.673415	0.153726	4.38062	1.18341e-05	0.000487717
Medtr3g462080	hypothetical protein	56.5614	-2.26652	0.287285	-7.88946	3.03487e-15	7.19185e-13
Medtr3g462110	hypothetical protein	186.791	-7.18613	0.681845	-10.5392	5.69578e-26	3.19533e-23
Medtr3g462130	proliferating cell nuclear antigen large form protein	569.694	1.11117	0.2969	3.74259	0.000182134	0.00507263
Medtr3g462400	histone H4 domain protein	435.053	-3.69836	0.194854	-18.9801	2.49029e-80	4.02681e-77
Medtr3g462410	histone H4 domain protein	267.278	-2.46756	0.245487	-10.0517	9.02834e-24	4.43179e-21
Medtr3g462430	IBR domain protein	9.99565	-5.52948	1.28332	-4.30873	1.64195e-05	0.000651309
Medtr3g462730	histone H4 domain protein	90.8438	-1.28103	0.317758	-4.03146	5.54321e-05	0.00185374
Medtr3g463170	F-box and associated interaction domain protein	29.7866	2.31879	0.439209	5.27948	1.29553e-07	9.08489e-06
Medtr3g463270	C2H2-like zinc finger protein	823.808	-1.10394	0.245473	-4.49719	6.8857e-06	0.000307774
Medtr3g463360	GDP-mannose transporter GONST2-like protein	24.5667	1.12766	0.39323	2.86769	0.0041348	0.0576669
Medtr3g463520	pleckstrin-like (PH) domain protein	1250.47	0.301446	0.101834	2.96016	0.00307476	0.0460611
Medtr3g463610	acetyltransferase (GNAT) domain protein	249.198	-1.62501	0.177443	-9.15791	5.29115e-20	2.04857e-17
Medtr3g463720	RING/U-box protein	1303.84	1.43864	0.237831	6.04902	1.45732e-09	1.53488e-07
Medtr3g463760	non-specific phospholipase C4	2263.22	1.50489	0.189004	7.96219	1.6902e-15	4.26255e-13
Medtr3g463770	Smr (small MutS-related) domain protein	2013.98	-0.946385	0.138891	-6.81388	9.49989e-12	1.39648e-09
Medtr3g463830	F-box/RNI superfamily protein	4.27435	2.57982	0.767207	3.36262	0.000772069	0.0162756
Medtr3g463900	peptidyl-prolyl cis-trans isomerase	10012.5	0.349211	0.0961771	3.63092	0.000282417	0.00723945
Medtr3g463920	ubiquitin-protein ligase, putative	54.9235	1.1717	0.370141	3.16556	0.00154786	0.0278464
Medtr3g464030	disease resistance protein (TIR-NBS-LRR class)	5.62504	2.63068	0.803394	3.27446	0.00105864	0.0209058
Medtr3g464150	double Clp-N motif P-loop nucleoside triphosphate hydrolase superfamily protein	2480.64	-0.617267	0.20058	-3.0774	0.00208812	0.0350215
Medtr3g464370	mannose-binding lectin superfamily protein	2949.96	-0.908131	0.310507	-2.92467	0.00344821	0.05002
Medtr3g464580	asparagine synthetase [glutamine-hydrolyzing] protein	762.641	1.59521	0.406237	3.92679	8.60865e-05	0.00274847
Medtr3g464810	NB-ARC domain disease resistance protein	1003.05	-1.36923	0.234937	-5.82806	5.60739e-09	5.35213e-07
Medtr3g464820	hypothetical protein	5.86904	5.15815	1.32062	3.90587	9.3887e-05	0.0029328
Medtr3g464840	LRR and NB-ARC domain disease resistance protein, putative	1766.48	-2.14721	0.213296	-10.0668	7.74425e-24	3.87058e-21
Medtr3g464850	hypothetical protein	18.6521	-7.14966	1.30907	-5.46164	4.71768e-08	3.63261e-06
Medtr3g464920	NB-ARC domain disease resistance protein	93.6886	1.63543	0.34409	4.7529	2.00524e-06	0.000105396
Medtr3g464950	NB-ARC domain disease resistance protein	1106.67	-0.867297	0.229979	-3.77119	0.000162468	0.00459473
Medtr3g465100	thioredoxin superfamily protein	187.61	0.478346	0.174465	2.74179	0.00611061	0.0763521
Medtr3g465120	phytol kinase	625.716	-0.510365	0.0946016	-5.39489	6.85673e-08	5.06689e-06
Medtr3g465780	MFS transporter	21.7346	1.72838	0.444629	3.88724	0.000101388	0.00311404
Medtr3g465870	HXXXD-type acyl-transferase family protein	182.693	-2.78459	0.744637	-3.73952	0.000184373	0.00512461
Medtr3g465880	HXXXD-type acyl-transferase family protein	1274.44	-2.15052	0.272102	-7.90334	2.71522e-15	6.54724e-13
Medtr3g466410	endo/excinuclease amino terminal domain protein	1013.43	-0.406963	0.105961	-3.8407	0.000122683	0.00365378
Medtr3g466520	LRR and NB-ARC domain disease resistance protein	3.44071	5.09266	1.45438	3.5016	0.000462466	0.010847
Medtr3g466530	hypothetical protein	13.9994	3.09912	0.56153	5.51906	3.40815e-08	2.6999e-06
Medtr3g466540	hypothetical protein	6.28641	-5.20583	1.35402	-3.84471	0.000120696	0.00361067
Medtr3g466560	hypothetical protein	22.2467	-3.71057	0.510101	-7.27418	3.48537e-13	6.43015e-11
Medtr3g466580	NB-ARC domain disease resistance protein	166.829	-2.66065	0.27014	-9.84913	6.91385e-23	3.0654e-20
Medtr3g466590	hypothetical protein	27.613	2.60555	0.597244	4.36262	1.28512e-05	0.000523359
Medtr3g466610	hypothetical protein	119.518	-0.79024	0.269117	-2.93642	0.00332023	0.0485887
Medtr3g466740	DUF247 domain protein	138.352	-0.676614	0.240322	-2.81545	0.00487096	0.06504
Medtr3g466750	NB-ARC domain disease resistance protein	113.25	9.57815	1.20485	7.94964	1.87061e-15	4.67466e-13
Medtr3g466760	expansin A10	4521.83	-1.61892	0.571414	-2.83318	0.00460869	0.0623773
Medtr3g466820	insulin-degrading enzyme	2540.96	0.512609	0.132761	3.86113	0.000112863	0.00339814
Medtr3g467090	myb-like DNA-binding domain protein	604.425	0.338507	0.10547	3.20951	0.00132961	0.0248299
Medtr3g467100	Lipid transfer protein	7382.11	3.68567	0.377285	9.76893	1.53054e-22	6.57389e-20
Medtr3g467270	salicylic acid carboxyl methyltransferase	81.8787	1.52402	0.304107	5.01147	5.40161e-07	3.24912e-05
Medtr3g467340	LRR and NB-ARC domain disease resistance protein	63.1742	7.77977	1.0718	7.25857	3.91198e-13	7.07476e-11
Medtr3g467350	lipase	87.1265	-2.50953	0.244764	-10.2528	1.14933e-24	6.07573e-22
Medtr3g467360	senescence-associated protein	3372.57	0.533399	0.193116	2.76207	0.00574368	0.0729275
Medtr3g467460	hypothetical protein	52.4646	-2.41974	0.303534	-7.97189	1.56266e-15	3.97741e-13
Medtr3g467560	salicylic acid carboxyl methyltransferase	6.50619	-5.11792	1.55631	-3.2885	0.00100724	0.0200638
Medtr3g467640	LRR and NB-ARC domain disease resistance protein	53.738	-1.01972	0.276357	-3.68987	0.000224366	0.00601715
Medtr3g479610	UDP-glucosyltransferase family protein	591.104	0.839596	0.299792	2.8006	0.00510082	0.0668334
Medtr3g479620	UDP-glucosyl transferase 85A5	782.761	0.981529	0.280069	3.50459	0.000457308	0.0107628
Medtr3g491920	transducin/WD40 repeat protein	883.748	-0.700466	0.155808	-4.4957	6.93425e-06	0.000308939
Medtr3g498755	serine carboxypeptidase-like protein	941.995	0.462951	0.144089	3.21296	0.00131377	0.0246141
Medtr4g005500	transmembrane protein, putative	13.5367	1.68179	0.543904	3.09207	0.00198769	0.0337073
Medtr4g005520	YGGT family protein	2402	0.225765	0.0842361	2.68014	0.00735912	0.0867474
Medtr4g006070	hypothetical protein	10991.9	-0.834879	0.318886	-2.61811	0.0088419	0.0989234
Medtr4g006080	membrane protein Ycf1, putative	4710.12	-0.917517	0.319647	-2.87041	0.00409941	0.0573479
Medtr4g006090	30S ribosomal protein S15	83.1344	-1.344	0.470927	-2.85395	0.004318	0.0595273
Medtr4g006100	NAD(P)H-quinone oxidoreductase subunit H	1890.13	-1.10731	0.393181	-2.81627	0.00485845	0.0649265
Medtr4g006110	NADH-ubiquinone/plastoquinone oxidoreductase chain 6	369.746	-2.20512	0.465427	-4.73784	2.16008e-06	0.000112459
Medtr4g006140	50S ribosomal protein L32	16.3646	1.4497	0.490728	2.95418	0.00313502	0.0467092
Medtr4g006610	hypothetical protein	431.205	-0.391394	0.143293	-2.73143	0.0063061	0.0779344
Medtr4g006730	major intrinsic protein (MIP) family transporter	11127.3	0.685848	0.172186	3.98319	6.79964e-05	0.00222783
Medtr4g006830	ribosomal protein L7Ae/L30e/S12e/Gadd45 family protein	2580.61	0.447198	0.170935	2.61619	0.00889168	0.0992784
Medtr4g007030	vacuolar ATP synthase subunit D, putative	5578.83	0.230922	0.0794477	2.90659	0.00365388	0.0522588
Medtr4g007250	plastocyanin-like domain protein	544.791	1.21414	0.391906	3.09803	0.0019481	0.0331793
Medtr4g007300	chaperone DnaJ domain protein	6857.11	1.37827	0.228432	6.03361	1.60335e-09	1.67584e-07
Medtr4g007550	transmembrane protein, putative	378.839	-0.788741	0.253791	-3.10784	0.00188459	0.0323784
Medtr4g007610	HMG (high mobility group) box protein	3.89679	-4.81063	1.39112	-3.45811	0.000543979	0.0122268
Medtr4g007710	hypothetical protein	5185.51	0.995505	0.219211	4.5413	5.5908e-06	0.000260926
Medtr4g007750	cyclin-dependent kinase	173.05	0.750892	0.257376	2.91749	0.00352856	0.0507836
Medtr4g008050	B-box type zinc finger protein, putative	766.653	-1.54361	0.332016	-4.6492	3.33228e-06	0.000166245
Medtr4g008170	calcium-transporting ATPase 8, plasma membrane-type protein	2685.45	-0.44651	0.150617	-2.96453	0.00303143	0.0455111
Medtr4g008650	membrane calcium-translocating P-type ATPase	5511.69	-0.162744	0.0447554	-3.63631	0.000276572	0.00712529
Medtr4g008860	ethylene response factor	177.899	2.1116	0.372198	5.67332	1.40057e-08	1.18828e-06
Medtr4g009920	glycerol kinase-like protein	1423.02	0.377322	0.103635	3.64088	0.000271711	0.0070264
Medtr4g010130	sterol regulatory element-binding protein site 2 protease	630.504	1.46474	0.42915	3.41313	0.000642225	0.0140558
Medtr4g010830	histone-lysine N-methyltransferase, suvh protein	6.50249	1.99641	0.699108	2.85565	0.00429488	0.0593276
Medtr4g011020	lactoylglutathione lyase/glyoxalase I family protein	289.271	1.49346	0.432947	3.44953	0.000561573	0.0125453
Medtr4g011440	alpha/beta fold hydrolase	2748.46	-0.677894	0.229769	-2.95033	0.00317435	0.0470911
Medtr4g011570	pentatricopeptide (PPR) repeat protein	199.013	0.666162	0.201754	3.30185	0.000960491	0.0193428
Medtr4g012490	hypothetical protein	36.39	0.92737	0.344419	2.69256	0.00709048	0.0847067
Medtr4g013300	SEC14 cytosolic factor family protein	403.801	0.813468	0.197291	4.12319	3.7366e-05	0.00132707
Medtr4g013325	disease resistance response protein	2381.19	-0.670987	0.189599	-3.53897	0.000401686	0.00972002
Medtr4g015550	starch-binding domain protein	837.199	0.485057	0.144424	3.35856	0.000783509	0.0164411
Medtr4g015950	transmembrane protein, putative	890.528	-0.315689	0.117504	-2.68663	0.00721779	0.0858022
Medtr4g016610	disease resistance protein (TIR-NBS-LRR class), putative	278.593	-0.635023	0.208911	-3.03968	0.00236828	0.0384989
Medtr4g017485	hypothetical protein	28.5132	-7.33959	1.21046	-6.06347	1.33214e-09	1.41935e-07
Medtr4g017710	verticillium wilt resistance-like protein	16.9911	2.44141	0.749891	3.25569	0.00113117	0.0219907
Medtr4g019010	verticillium wilt disease resistance protein	648.736	-0.433272	0.14437	-3.00111	0.00268996	0.0417417
Medtr4g019150	SOUL heme-binding family protein	1325.99	-0.468561	0.172156	-2.72172	0.00649424	0.0796965
Medtr4g021057	disease resistance protein (TIR-NBS-LRR class)	61.3713	5.63839	0.768769	7.33432	2.22857e-13	4.31416e-11
Medtr4g021260	Avr9/Cf-9 rapidly elicited protein	748.282	2.18219	0.577549	3.77837	0.000157861	0.00450148
Medtr4g021580	auxin response factor 2	1231.27	-0.493611	0.178837	-2.76011	0.0057782	0.0732643
Medtr4g022670	HXXXD-type acyl-transferase family protein	201.256	-0.955777	0.29935	-3.19285	0.00140877	0.0260518
Medtr4g022700	photosystem II CP43 chlorophyll apoprotein	59.9589	8.84214	1.1911	7.42352	1.14047e-13	2.30517e-11
Medtr4g022760	HXXXD-type acyl-transferase family protein	306.009	-1.06171	0.320299	-3.31475	0.000917266	0.0186776
Medtr4g023030	GDP-fucose protein O-fucosyltransferase	5982.43	1.22194	0.211637	5.77377	7.75181e-09	7.00953e-07
Medtr4g023050	O-fucosyltransferase family protein	57.8455	1.39993	0.459558	3.04626	0.00231708	0.0378457
Medtr4g023570	F-box protein	15.3707	-3.77175	1.26203	-2.98864	0.00280225	0.0430555
Medtr4g024710	F-box/RNI/FBD-like domain protein	27.9561	-1.99916	0.519988	-3.84462	0.000120738	0.00361067
Medtr4g024720	F-box/RNI/FBD-like domain protein	20.9481	-2.02612	0.578919	-3.49984	0.000465545	0.0109006
Medtr4g024860	SLOW growth protein	416.8	-0.352504	0.0942805	-3.73889	0.000184837	0.00513231
Medtr4g025330	transmembrane protein, putative	14.078	-5.80747	1.22322	-4.74768	2.05768e-06	0.000107535
Medtr4g025370	disease resistance RGA4-like protein, putative	63.9564	-1.53017	0.270087	-5.66545	1.46638e-08	1.22894e-06
Medtr4g025400	ycf20-like protein	138.879	-0.447899	0.165019	-2.71423	0.00664303	0.0810401
Medtr4g026060	hypothetical protein	9.66452	4.35975	1.09819	3.96993	7.18936e-05	0.0023388
Medtr4g027040	NF-X1-type zinc finger protein NFXL1	738.215	-1.4964	0.149219	-10.0282	1.14644e-23	5.52884e-21
Medtr4g027430	holliday junction resolvase-like protein	1148.27	-0.339528	0.0795397	-4.26866	1.96647e-05	0.000757092
Medtr4g028930	ovate transcriptional repressor	245.162	1.0448	0.32911	3.17464	0.00150025	0.0272844
Medtr4g029740	hypothetical protein	180.301	0.605387	0.200305	3.02232	0.00250841	0.0399491
Medtr4g031150	hybrid sensory histidine kinase	3048.45	0.457731	0.102649	4.45917	8.22766e-06	0.000355055
Medtr4g033790	phosphate-responsive 1 family protein	1549.51	1.08456	0.193712	5.59885	2.15783e-08	1.77064e-06
Medtr4g034810	30S ribosomal protein S8	210.076	-1.21118	0.44309	-2.73348	0.00626686	0.077704
Medtr4g035905	plant invertase/pectin methylesterase inhibitor	15457.4	1.06036	0.37107	2.85759	0.00426876	0.0590261
Medtr4g038400	ribosomal protein S12/S23 family protein	56.5353	-0.804849	0.257789	-3.12213	0.00179549	0.0312498
Medtr4g044297	plant/F9H3-4 protein	227.752	0.603324	0.202252	2.98303	0.00285413	0.0435873
Medtr4g045673	transmembrane protein, putative	6.14404	2.42921	0.874565	2.77762	0.00547586	0.0705701
Medtr4g046113	strubbelig receptor family protein	1338.11	0.434377	0.166338	2.61142	0.0090168	0.0999447
Medtr4g048000	MATE efflux family protein	6972.63	0.697637	0.209763	3.32584	0.00088154	0.0180706
Medtr4g050590	FAF-like protein	4478.74	-0.870366	0.240511	-3.61882	0.000295951	0.00752191
Medtr4g050790	NBS-LRR type disease resistance protein	43.9884	-1.24019	0.420865	-2.94676	0.00321126	0.047535
Medtr4g051097	ATP synthase subunit C	1391.32	-1.34598	0.490155	-2.74603	0.0060321	0.0756984
Medtr4g051103	F0F1-type ATP synthase, subunit A	1037.66	-1.44537	0.449195	-3.2177	0.00129224	0.0242639
Medtr4g051120	DNA-directed RNA polymerase subunit beta	519.061	-1.34559	0.436262	-3.08436	0.00203989	0.0344861
Medtr4g051245	NADH-ubiquinone/plastoquinone oxidoreductase, chain 3	55.7769	-1.32195	0.451488	-2.92798	0.00341173	0.0495692
Medtr4g051350	50S ribosomal protein L33	254.893	-1.20372	0.432149	-2.78542	0.00534581	0.069382
Medtr4g051380	DNA-directed RNA polymerase subunit alpha	415.438	-1.1675	0.417673	-2.79526	0.00518587	0.0678184
Medtr4g051420	30S ribosomal protein S19P	92.3008	-1.21677	0.453801	-2.68129	0.00733383	0.0865978
Medtr4g051640	F-box/RNI/FBD-like domain protein	3.9567	2.53913	0.860379	2.95117	0.0031657	0.0469979
Medtr4g052950	class 2 transcription repressor NC2, beta subunit	205.723	0.701085	0.168062	4.17159	3.0248e-05	0.0010984
Medtr4g052970	glycoside hydrolase family 17 protein	671.075	0.705062	0.209538	3.36484	0.00076587	0.0161573
Medtr4g053520	CAZy family GT29 glycosyltransferase	1682.25	-0.408162	0.111417	-3.66338	0.000248904	0.00654123
Medtr4g054150	fatty acid hydroxylase superfamily protein	125.389	1.4695	0.545339	2.69466	0.00704612	0.0843419
Medtr4g054980	DNA polymerase epsilon catalytic subunit A	416.888	1.00202	0.176068	5.69112	1.26211e-08	1.08419e-06
Medtr4g055170	HXXXD-type acyl-transferase family protein	242.558	1.56188	0.588407	2.65442	0.00794452	0.0915872
Medtr4g055725	transmembrane protein, putative	54.4421	-8.26974	1.18798	-6.96115	3.375e-12	5.42546e-10
Medtr4g056510	coiled-coil protein	1839.15	0.263581	0.0611787	4.30839	1.64448e-05	0.000651371
Medtr4g057095	hypothetical protein	272.795	0.503269	0.164469	3.05997	0.00221358	0.0366561
Medtr4g057450	xyloglucan endotransglucosylase/hydrolase family protein	1937.57	1.26641	0.333894	3.79284	0.000148934	0.00429354
Medtr4g057530	shugoshin protein	40.4023	0.767332	0.27588	2.7814	0.0054125	0.0700491
Medtr4g057970	ruBisCO large subunit-binding protein protein	9558.77	0.535826	0.19621	2.73088	0.00631663	0.0779344
Medtr4g058840	enoyl-(acyl carrier) reductase	833.048	-0.527054	0.162759	-3.23825	0.00120266	0.0230063
Medtr4g058930	auxin response factor, putative	540.525	-0.590076	0.129497	-4.55668	5.19696e-06	0.000245463
Medtr4g059320	senescence regulator	1025.7	1.33023	0.262959	5.0587	4.2213e-07	2.58482e-05
Medtr4g059560	Serine/Threonine kinase family protein	752.636	-0.206014	0.076294	-2.70026	0.00692849	0.0833511
Medtr4g059730	glutathione S-transferase, amine-terminal domain protein	794.643	-1.62705	0.280802	-5.79428	6.86164e-09	6.39389e-07
Medtr4g060795	RNA ligase, putative	1040.51	0.378904	0.104629	3.6214	0.000293013	0.00747184
Medtr4g060950	lateral organ boundaries (LOB) domain protein	370.603	1.11867	0.293294	3.81415	0.00013665	0.0039919
Medtr4g061200	AP2-like ethylene-responsive transcription factor	989.34	-0.685285	0.2392	-2.86491	0.00417129	0.0580554
Medtr4g061300	hypothetical protein	456.686	-0.687529	0.261206	-2.63214	0.00848493	0.0958267
Medtr4g063220	core histone H2A/H2B/H3/H4	150.882	0.755853	0.242925	3.11146	0.00186164	0.0321044
Medtr4g063780	Dof domain zinc finger protein	224.71	-1.07365	0.168528	-6.37072	1.88142e-10	2.22924e-08
Medtr4g063975	expansin A10	1201.35	0.955914	0.160861	5.94249	2.80729e-09	2.84759e-07
Medtr4g064110	OSBP(oxysterol-binding protein)-related protein 4C	2518.64	0.137913	0.0509271	2.70806	0.00676785	0.0821013
Medtr4g064380	haloacid dehalogenase-like hydrolase	642.466	0.649116	0.204887	3.16816	0.00153408	0.0277071
Medtr4g064983	core histone H2A/H2B/H3/H4	1364.77	-0.363786	0.120661	-3.01495	0.00257019	0.0405813
Medtr4g064987	UDP-glucosyltransferase family protein	1676.44	0.924463	0.217658	4.24732	2.16346e-05	0.000821427
Medtr4g064993	17.5 kDa class I heat shock protein	2010.23	0.483381	0.103744	4.65935	3.17204e-06	0.000158827
Medtr4g064997	DUF3527 domain protein	824.131	0.664515	0.1345	4.94063	7.78714e-07	4.62334e-05
Medtr4g065990	core histone H2A/H2B/H3/H4	278.528	1.14654	0.360008	3.18476	0.00144875	0.0265321
Medtr4g066000	transducin/WD40 domain protein	18.0963	1.47381	0.456954	3.22529	0.00125847	0.0237923
Medtr4g066010	hypothetical protein	292.371	0.539359	0.180585	2.98674	0.00281971	0.0432045
Medtr4g066630	glycoside hydrolase family 1 protein	38.0722	1.43152	0.476747	3.00268	0.00267618	0.0416094
Medtr4g068457	transducin/WD40 repeat protein	338.637	0.789578	0.217378	3.63229	0.00028092	0.00721702
Medtr4g068560	hypothetical protein	494.062	1.05631	0.346178	3.05134	0.00227821	0.0373216
Medtr4g068780	CASP-like protein	764.492	-0.915866	0.2643	-3.46525	0.000529741	0.0119852
Medtr4g070010	BTB/POZ domain plant-like protein, putative	394.041	0.544485	0.137067	3.97239	7.11556e-05	0.00231753
Medtr4g070020	erythronate-4-phosphate dehydrogenase family protein	1951.68	0.3881	0.126975	3.0565	0.00223938	0.0369307
Medtr4g070140	RNA-binding (RRM/RBD/RNP motif) family protein	11575.4	0.490098	0.17266	2.83851	0.00453241	0.0616179
Medtr4g070430	glucose-1-phosphate adenylyltransferase family protein	3346.18	1.63721	0.338939	4.8304	1.3626e-06	7.56696e-05
Medtr4g070630	transmembrane protein, putative	16.1397	2.57683	0.557986	4.61809	3.87286e-06	0.000190109
Medtr4g071060	papain family cysteine protease	1884.45	0.392268	0.125496	3.12574	0.00177356	0.0309546
Medtr4g071090	minichromosome maintenance (MCM2/3/5) family protein	531.828	1.3729	0.304627	4.50682	6.58069e-06	0.000296066
Medtr4g071590	GATA type zinc finger transcription factor family protein	372.086	-0.561819	0.199422	-2.81723	0.00484397	0.0647645
Medtr4g071880	fructose-bisphosphate aldolase class I	2383.57	-0.678341	0.204992	-3.30911	0.00093592	0.0189452
Medtr4g072060	NADP-dependent D-sorbitol-6-phosphate dehydrogenase	4551.08	0.338026	0.108434	3.11734	0.00182489	0.0315896
Medtr4g072330	SAUR-like auxin-responsive family protein	127.226	-0.784508	0.22449	-3.49462	0.000474741	0.0110179
Medtr4g072470	SAUR-like auxin-responsive family protein	208.162	-0.519977	0.198164	-2.62397	0.00869113	0.097634
Medtr4g073240	ubiquitin-conjugating enzyme E2	6911.95	-0.719976	0.210448	-3.42116	0.000623536	0.0137123
Medtr4g073520	transmembrane amino acid transporter family protein	1162.13	1.12477	0.331634	3.39161	0.000694833	0.0148988
Medtr4g073540	subtilisin-like serine protease	8310.06	0.437576	0.135392	3.23192	0.00122962	0.0233594
Medtr4g073580	ubiquitin-NEDD8 RUB1-like protein	3003.52	-0.253572	0.0711145	-3.56568	0.000362916	0.00890732
Medtr4g073690	nodulin-like/MFS transporter	3502.75	0.671707	0.23015	2.91856	0.00351654	0.0507168
Medtr4g074330	uracil-DNA glycosylase-like protein	57.359	1.02545	0.285682	3.58948	0.000331339	0.00827264
Medtr4g074370	integral membrane single C2 domain protein	2254.02	-0.421665	0.102318	-4.12114	3.77009e-05	0.0013338
Medtr4g074670	alanyl-tRNA synthetase	215.416	-1.53737	0.355076	-4.3297	1.49309e-05	0.000598304
Medtr4g075330	hypothetical protein	868.533	0.482739	0.128317	3.76209	0.000168497	0.00474086
Medtr4g075710	signal recognition particle 43 kDa protein	1880.06	0.568942	0.197869	2.87535	0.00403586	0.0566318
Medtr4g075790	expansin A1	1898.81	0.712555	0.192818	3.69547	0.000219482	0.00589769
Medtr4g076100	gamma-aminobutyrate transaminase	4835.97	0.27368	0.0936464	2.92249	0.00347247	0.0502899
Medtr4g076610	hypothetical protein	26.7734	1.32363	0.433783	3.05138	0.00227794	0.0373216
Medtr4g077475	ubiquitin carboxyl-terminal hydrolase	28.1352	1.72643	0.590438	2.92398	0.00345582	0.0500775
Medtr4g077620	pre-mRNA processing protein PRP39, putative	131.483	0.449312	0.161813	2.77674	0.00549072	0.0706707
Medtr4g077660	chromosome region maintenance protein 1/exportin	1856.81	0.245292	0.0851711	2.87999	0.0039769	0.0558901
Medtr4g078480	O-acyltransferase WSD1-like protein	127.564	-0.984629	0.304761	-3.23082	0.00123436	0.0234197
Medtr4g078810	transcription activator GLK1-like protein	545.782	-0.700858	0.248606	-2.81915	0.00481507	0.0645036
Medtr4g079110	glutaredoxin-C1 protein	444.294	1.26596	0.353795	3.57822	0.000345937	0.00858254
Medtr4g079170	ATP synthase subunit alpha	522.594	-1.29744	0.4287	-3.02646	0.00247434	0.039726
Medtr4g079760	transcription factor bHLH107-like protein	10.1507	2.84176	0.580446	4.89583	9.78909e-07	5.61779e-05
Medtr4g080020	F-box protein MAX2	1845.06	0.969931	0.243113	3.98963	6.61753e-05	0.00217788
Medtr4g080050	DUF688 family protein	1681.52	0.570152	0.183842	3.10132	0.00192657	0.0329168
Medtr4g080160	trehalose-6-phosphate synthase domain protein	1881.08	0.353964	0.0912978	3.87702	0.000105742	0.00322972
Medtr4g080773	F-box/RNI/FBD-like domain protein	229.175	0.412135	0.130948	3.14732	0.00164777	0.0292607
Medtr4g080920	polyubiquitin 3	11.3281	5.88339	1.25574	4.6852	2.79683e-06	0.000141588
Medtr4g081250	disease resistance protein (TIR-NBS-LRR class)	56.7637	1.09911	0.319291	3.44234	0.000576703	0.0127954
Medtr4g081710	myb-like transcription factor family protein	679.665	1.08224	0.212656	5.08918	3.59618e-07	2.25697e-05
Medtr4g081870	NAC transcription factor-like protein	130.042	2.07956	0.354406	5.86774	4.41785e-09	4.30646e-07
Medtr4g082830	nodulin-like protein	2372.17	0.571134	0.171257	3.33496	0.00085312	0.0176062
Medtr4g083000	beta-glucosidase	2385.82	1.01389	0.156742	6.46852	9.89655e-11	1.20909e-08
Medtr4g083610	eukaryotic translation initiation factor 2c, putative	1864.68	-0.447729	0.101406	-4.41522	1.00905e-05	0.000424776
Medtr4g083680	LOB domain protein	272.045	0.701109	0.199394	3.51619	0.000437783	0.0104645
Medtr4g083940	plant/F14N23-6 protein	1544.27	0.21262	0.0786359	2.70385	0.00685414	0.0826737
Medtr4g084910	u6 snRNA-associated-like-Smprotein	779.293	0.313764	0.107064	2.93063	0.00338276	0.0492154
Medtr4g084950	transmembrane protein, putative	893.602	-0.483934	0.136162	-3.55409	0.000379283	0.00925122
Medtr4g086170	hypothetical protein	367.157	0.340926	0.124616	2.73581	0.00622279	0.0772478
Medtr4g086260	EF hand calcium-binding family protein	1010.04	0.598428	0.202026	2.96214	0.0030551	0.0458416
Medtr4g086420	DUF829 domain protein	1374.91	0.244718	0.074817	3.27089	0.00107209	0.0210958
Medtr4g086835	myb-like transcription factor family protein	1366.45	0.632154	0.138671	4.55867	5.14797e-06	0.000243567
Medtr4g086860	LA-related protein 6 LA RNA-binding domain protein	17.4847	1.97865	0.507208	3.90106	9.57723e-05	0.00297815
Medtr4g087080	hypothetical protein	2315.45	0.712806	0.219141	3.25272	0.00114305	0.0221901
Medtr4g087110	senescence-associated nodulin	865.342	1.18331	0.248027	4.77089	1.83412e-06	9.80895e-05
Medtr4g087120	senescence-associated nodulin	439.425	0.870306	0.255537	3.4058	0.000659709	0.0143131
Medtr4g087420	IQ calmodulin-binding motif protein	7479.55	-0.214235	0.0639588	-3.34958	0.000809346	0.0168601
Medtr4g087975	SNI1	216.917	0.573614	0.124463	4.60871	4.05168e-06	0.000196685
Medtr4g087980	pectinesterase/pectinesterase inhibitor	6940.34	0.697744	0.196449	3.55179	0.000382627	0.009308
Medtr4g088760	plant/F8B4-180 protein	17.9236	4.94962	1.35068	3.66455	0.000247774	0.006524
Medtr4g088770	plant-specific domain TIGR01615 family protein	650.439	1.15664	0.380149	3.0426	0.00234544	0.0382239
Medtr4g088800	P-loop nucleoside triphosphate hydrolase superfamily protein	247.27	0.431411	0.142428	3.02897	0.00245387	0.0394932
Medtr4g089020	cytochrome P450 family 71 protein	1670.86	0.879599	0.271832	3.23581	0.00121296	0.0231223
Medtr4g089030	cytochrome P450 family 71 protein	403.607	-1.04279	0.36391	-2.86551	0.00416344	0.0580075
Medtr4g090350	hypothetical protein	112.598	1.19927	0.407693	2.94161	0.00326512	0.047946
Medtr4g090545	hypothetical protein	650.702	0.885518	0.331673	2.66986	0.00758837	0.0886137
Medtr4g090940	F-box/RNI superfamily protein	2.79682	-4.02177	1.5311	-2.62672	0.00862122	0.0970355
Medtr4g091290	transport inhibitor response 1 protein	4591.87	0.342299	0.116326	2.94258	0.00325491	0.0478215
Medtr4g091380	LRR and NB-ARC domain disease resistance protein, putative	528.28	-1.30291	0.331313	-3.93256	8.40454e-05	0.00268955
Medtr4g091730	G-type lectin S-receptor-like Serine/Threonine-kinase, putative	28.0215	3.80196	1.36041	2.79471	0.00519463	0.0679007
Medtr4g092020	(3S)-linalool/(E)-nerolidol/(E,E)-geranyl linalool synthase	316.589	-0.742948	0.268955	-2.76235	0.0057387	0.072898
Medtr4g092090	DUF3128 family protein	118.622	1.3405	0.37903	3.53665	0.00040523	0.00977994
Medtr4g092850	octicosapeptide/phox/Bem1p (PB1) domain protein	2135.73	0.513843	0.117403	4.37674	1.20466e-05	0.000494991
Medtr4g094302	NAC transcription factor-like protein	224.226	1.2822	0.346809	3.69714	0.00021804	0.00587342
Medtr4g094418	reticuline oxidase-like protein	10.6077	-1.47155	0.521733	-2.8205	0.00479496	0.0643597
Medtr4g094428	G1-like protein	2048.77	-0.452605	0.163283	-2.7719	0.00557303	0.0715205
Medtr4g094548	stress up-regulated Nod 19 protein	510.568	0.944258	0.349318	2.70314	0.00686869	0.0827766
Medtr4g094620	hypothetical protein	25705.3	-1.24689	0.405315	-3.07635	0.00209553	0.0351244
Medtr4g094695	heavy metal P-type ATPase	3340.27	-0.454	0.144563	-3.14051	0.00168654	0.0297189
Medtr4g095010	hypothetical protein	128.047	-1.67163	0.339508	-4.92368	8.49338e-07	4.96754e-05
Medtr4g095310	sigma factor sigb regulation rsbq-like protein	110.989	-0.599606	0.18508	-3.23971	0.00119653	0.0229369
Medtr4g096660	transcription factor bHLH144, putative	3860.1	-0.272335	0.0739867	-3.68086	0.000232449	0.00621446
Medtr4g096700	DNA replication licensing factor MCM4	547.864	1.25637	0.263202	4.77343	1.81117e-06	9.70509e-05
Medtr4g097170	core histone H2A/H2B/H3/H4	16409.9	-0.41357	0.104325	-3.96425	7.3627e-05	0.00238953
Medtr4g097220	DUF4228 domain protein	128.073	0.523096	0.189222	2.76446	0.00570165	0.0727298
Medtr4g097380	four ACT domain ACT domain protein which protein	64.8093	1.08207	0.312204	3.4659	0.000528464	0.0119662
Medtr4g097520	AP2-like ethylene-responsive transcription factor	169.702	1.18961	0.209839	5.66915	1.43505e-08	1.21006e-06
Medtr4g098490	2Fe-2S ferredoxin superfamily protein	1923.51	0.301075	0.108939	2.76369	0.00571512	0.0727483
Medtr4g098630	NAC transcription factor-like protein	261.619	2.31621	0.518029	4.47119	7.7785e-06	0.00033673
Medtr4g098820	ribose-phosphate pyrophosphokinase	728.195	-0.538138	0.155141	-3.4687	0.000522982	0.0118714
Medtr4g098850	type I inositol-1,4,5-trisphosphate 5-phosphatase	88.3364	-0.755193	0.279918	-2.69791	0.00697762	0.0837589
Medtr4g099180	MORN repeat protein	2168.53	2.02691	0.228692	8.86306	7.78451e-19	2.67486e-16
Medtr4g099190	plant/K14A3-4 protein	808.403	0.371682	0.114723	3.23981	0.0011961	0.0229369
Medtr4g100380	ethylene response factor	1577	0.862974	0.270292	3.19275	0.00140925	0.0260518
Medtr4g100610	2OG-Fe(II) oxygenase family oxidoreductase	22.2848	2.41059	0.774187	3.1137	0.00184756	0.0319017
Medtr4g100630	MYB-like transcription factor family protein	3041.76	0.441669	0.133967	3.29686	0.000977725	0.019618
Medtr4g100740	tryptophan RNA-binding attenuator-like protein	1740.79	0.305334	0.0855606	3.56863	0.000358856	0.00884034
Medtr4g100770	transmembrane protein, putative	651.704	0.251215	0.0936839	2.68151	0.00732897	0.0865776
Medtr4g100950	glucuronosyltransferase PGSIP8	87.1574	0.965932	0.256804	3.76136	0.000168995	0.00474515
Medtr4g101130	L-lactate dehydrogenase A-like protein	1329.69	0.443129	0.111398	3.97788	6.95316e-05	0.00227002
Medtr4g101280	Lipid transfer protein	63.5924	2.72215	0.943966	2.88374	0.0039298	0.0553981
Medtr4g101330	Lipid transfer protein	16.9116	4.48446	1.51571	2.95865	0.00308987	0.0462119
Medtr4g101820	Cu/Zn-superoxide dismutase copper chaperone	2400.23	0.582629	0.214536	2.71576	0.00661234	0.0807493
Medtr4g102220	DUF1442 family protein	49.5651	1.28126	0.485896	2.6369	0.00836682	0.0951574
Medtr4g102390	Hsc70-interacting protein	4119.01	0.478992	0.130557	3.66884	0.000243655	0.00644021
Medtr4g103550	SNF1-related kinase regulatory subunit gamma 1	4205.57	1.33182	0.258062	5.16083	2.4586e-07	1.60153e-05
Medtr4g103810	cyclin-dependent kinase	3992.78	-0.293978	0.112254	-2.61888	0.00882198	0.0987408
Medtr4g104140	BTB/POZ and TAZ domain protein	2715.21	1.08001	0.238226	4.53356	5.79981e-06	0.000267502
Medtr4g104880	ubiquitin-associated/TS-N domain protein, putative	8425.6	-0.300793	0.0996817	-3.01753	0.00254844	0.0403073
Medtr4g105520	LRR receptor-like kinase	133.119	1.29168	0.275495	4.68858	2.75104e-06	0.000139526
Medtr4g105580	hypothetical protein	10.903	3.38345	0.671841	5.03609	4.75132e-07	2.8832e-05
Medtr4g105630	plastid phosphate translocator	236.558	-1.28335	0.223847	-5.73315	9.85831e-09	8.68574e-07
Medtr4g105740	inactive poly [ADP-ribose] polymerase SRO4	1369.59	-0.377987	0.105659	-3.57742	0.000347005	0.00860129
Medtr4g106790	DUF4228 domain protein	598.075	0.703695	0.203831	3.45235	0.000555725	0.0124299
Medtr4g107220	phenazine biosynthesis PhzC/PhzF family protein	2189.19	-1.43231	0.370504	-3.86585	0.000110704	0.00335149
Medtr4g107420	WW domain-binding protein	393.34	0.325815	0.119317	2.73067	0.00632061	0.0779486
Medtr4g108100	hypothetical protein	366.069	0.574657	0.18109	3.17333	0.00150701	0.0273405
Medtr4g109360	UDP-glucose 6-dehydrogenase family protein	5480.14	0.311509	0.116473	2.67452	0.00748354	0.0877624
Medtr4g109500	histone deacetylase superfamily protein	1073.03	0.231833	0.0832789	2.78381	0.00537241	0.0696614
Medtr4g109580	replication protein A 70 kDa protein	574.117	1.10637	0.366033	3.02261	0.00250607	0.0399358
Medtr4g112025	glucan endo-1,3-beta-glucosidase-like protein	34.8919	2.46168	0.340711	7.22513	5.00636e-13	8.93635e-11
Medtr4g112810	porphyromonas-type peptidyl-arginine deiminase	999.988	-0.609435	0.216228	-2.81848	0.00482518	0.0646075
Medtr4g113140	myb-like transcription factor family protein	414.09	-0.684707	0.200817	-3.40961	0.000650568	0.0141932
Medtr4g113600	plant/MSJ11-3 protein, putative	2054.3	0.778921	0.178156	4.37214	1.23035e-05	0.000504042
Medtr4g113740	transmembrane protein, putative	489.667	-0.481385	0.175291	-2.74621	0.0060289	0.0756984
Medtr4g114210	class III peroxidase	171.23	3.91921	0.333921	11.737	8.24018e-32	6.68299e-29
Medtr4g114240	S-receptor kinase-like protein	740.957	0.571003	0.140897	4.05263	5.06451e-05	0.00171874
Medtr4g114270	S-locus lectin kinase family protein	925.51	0.649245	0.238978	2.71676	0.00659254	0.0806507
Medtr4g114280	lectin kinase family protein	477.167	0.831181	0.229921	3.61507	0.000300261	0.00762132
Medtr4g114710	equilibrative nucleoside transporter 6	1098.3	-0.784723	0.162734	-4.82213	1.42032e-06	7.83997e-05
Medtr4g114730	plant-specific transcription factor YABBY family protein	125.217	-1.06034	0.316222	-3.35314	0.000799001	0.0167062
Medtr4g114850	glycoside hydrolase family 17 protein	1350.47	0.221344	0.0775841	2.85295	0.00433148	0.0595936
Medtr4g114960	clathrin assembly plant-like protein, putative	374.89	0.734162	0.215036	3.41414	0.000639839	0.0140148
Medtr4g115120	receptor-like kinase	978.807	-0.569171	0.162186	-3.50938	0.000449156	0.0106544
Medtr4g115330	raffinose synthase or seed inhibition protein	647.266	1.79401	0.343654	5.2204	1.78535e-07	1.21479e-05
Medtr4g115530	glycosyltransferase	1012.36	0.847267	0.202129	4.19173	2.76841e-05	0.00101333
Medtr4g115710	import component Toc86/159, G and M domain protein	1035.03	0.366401	0.0854571	4.28754	1.80663e-05	0.000704431
Medtr4g115920	monogalactosyldiacylglycerol synthase	688.87	-0.724052	0.215842	-3.35454	0.000794957	0.0166432
Medtr4g115930	RING-H2 zinc finger protein	288.78	-0.590563	0.218137	-2.7073	0.0067833	0.0822161
Medtr4g116010	flavonol synthase/flavanone 3-hydroxylase	356.641	0.426174	0.11457	3.71977	0.000199408	0.005429
Medtr4g116030	anion transporter 4, putative	1842.51	-0.323564	0.119922	-2.69813	0.00697299	0.0837589
Medtr4g116140	adenylate cyclase	86.0239	5.61225	0.531972	10.5499	5.08484e-26	2.97146e-23
Medtr4g116520	octicosapeptide/phox/Bem1p domain kinase superfamily protein	15.9564	1.37691	0.455785	3.02097	0.00251963	0.0400359
Medtr4g116870	DNA replication licensing factor MCM4	326.698	1.37043	0.32233	4.25162	2.12231e-05	0.000809157
Medtr4g116900	transducin/WD-like repeat-protein	88.294	1.17742	0.418608	2.8127	0.00491267	0.0653968
Medtr4g117370	ribonucleoside-diphosphate reductase small chain	984.669	0.813499	0.219647	3.70367	0.000212503	0.00574384
Medtr4g118340	phosphatase 2C family protein	725.703	-0.325631	0.107036	-3.04224	0.00234825	0.0382411
Medtr4g118510	hypothetical protein	1122.24	-0.168911	0.056211	-3.00495	0.00265624	0.0414165
Medtr4g119050	monothiol glutaredoxin-S2 protein	429.141	1.58805	0.386069	4.11339	3.89893e-05	0.00136881
Medtr4g119195	LRR and NB-ARC domain disease resistance protein	245.749	1.02997	0.165697	6.21599	5.10034e-10	5.81757e-08
Medtr4g119790	flowering-promoting factor-like protein	205.361	-1.74897	0.542353	-3.22477	0.00126072	0.0238185
Medtr4g119830	protein phosphatase 2C-like protein	210.127	-0.77479	0.248472	-3.11822	0.00181948	0.0315357
Medtr4g120220	2-oxoacid dehydrogenase acyltransferase family protein	1161.07	0.834295	0.183621	4.54356	5.53117e-06	0.000258582
Medtr4g120300	hypothetical protein	47.3759	1.58216	0.331694	4.76994	1.84279e-06	9.8362e-05
Medtr4g120800	phosphoglucomutase, putative	104.847	-1.01523	0.226435	-4.48354	7.34159e-06	0.000322385
Medtr4g120825	plant invertase/pectin methylesterase inhibitor	126.239	7.97552	0.88819	8.97952	2.71959e-19	9.96784e-17
Medtr4g121923	hypothetical protein	331.763	-1.73911	0.331176	-5.25133	1.51008e-07	1.04298e-05
Medtr4g121930	hypothetical protein	7012.09	-0.86811	0.261659	-3.31772	0.000907551	0.0185347
Medtr4g121940	seed maturation PM36-like protein	1298.92	-0.383471	0.133877	-2.86435	0.0041786	0.0580716
Medtr4g122000	nucleic acid-binding-like protein	29.9506	0.968768	0.320253	3.02501	0.00248626	0.0398047
Medtr4g122270	DNA replication licensing factor MCM2, putative	697.217	1.16562	0.239627	4.86429	1.14866e-06	6.5104e-05
Medtr4g122530	WRKY family transcription factor	124.219	0.617882	0.219101	2.82008	0.00480116	0.06438
Medtr4g122570	DUF4283 domain protein	61.0361	1.26489	0.364093	3.47409	0.000512599	0.0117065
Medtr4g122800	plant invertase/pectin methylesterase inhibitor	1850.9	0.988402	0.285542	3.46149	0.000537192	0.0121267
Medtr4g123593	transmembrane protein 14C	2326.19	0.221453	0.0819469	2.7024	0.00688414	0.0829265
Medtr4g123630	evolutionarily carboxy-terminal region protein	2516.29	-0.176229	0.0516652	-3.41098	0.000647301	0.0141444
Medtr4g123670	armadillo/beta-catenin-like repeat protein	321.441	0.689594	0.182939	3.76952	0.00016356	0.00461139
Medtr4g123690	protein transporter, putative	146.747	0.735129	0.228136	3.22233	0.00127152	0.0239732
Medtr4g123930	Ca2+-activated RelA/SpoT-like protein	1570.09	-0.29983	0.107331	-2.79351	0.00521392	0.0681205
Medtr4g124000	ABC transporter B family protein	109.24	-0.46945	0.167526	-2.80225	0.00507469	0.0665862
Medtr4g124020	hypothetical protein	52.1757	-1.27248	0.328022	-3.87924	0.000104781	0.0032075
Medtr4g124040	ABC transporter B family protein	6694.35	-0.793294	0.295723	-2.68255	0.00730623	0.086346
Medtr4g124250	hypothetical protein	439.862	-0.889985	0.224863	-3.95789	7.56141e-05	0.00244249
Medtr4g124940	nucleolysin TIAR-like protein	6768.21	-0.380909	0.108822	-3.5003	0.000464736	0.010891
Medtr4g125360	OBP3-responsive protein	189.424	0.502561	0.15955	3.14986	0.00163347	0.0290819
Medtr4g125770	ribosomal protein L18ae family protein	600.233	-0.328224	0.117778	-2.78679	0.00532327	0.0692581
Medtr4g126260	CwfJ family protein/zinc finger (CCCH-type) family protein	789.371	-0.282135	0.0865898	-3.25829	0.00112085	0.0218518
Medtr4g126350	GATA type zinc finger transcription factor family protein	496.455	-0.809397	0.257555	-3.14262	0.00167441	0.0295809
Medtr4g126780	cupin superfamily protein	193.746	-0.480189	0.132621	-3.62075	0.000293753	0.00748375
Medtr4g126990	hypothetical protein	66.134	0.767134	0.249418	3.0757	0.00210012	0.0351799
Medtr4g127040	WRKY family transcription factor	4412.7	-0.524737	0.140428	-3.7367	0.000186452	0.0051571
Medtr4g127680	hypothetical protein	52.5735	2.17009	0.449849	4.82406	1.40668e-06	7.78033e-05
Medtr4g127880	protein vernalization insensitive-like protein	2669.48	0.469047	0.177917	2.63632	0.00838102	0.0952008
Medtr4g127930	AP2-like ethylene-responsive transcription factor	184.175	1.04228	0.186145	5.59932	2.15191e-08	1.77064e-06
Medtr4g127950	replication protein A 32 kDa subunit-like protein	333.376	0.40998	0.13385	3.06299	0.00219134	0.0363975
Medtr4g129020	transmembrane protein	2909.18	0.638136	0.230892	2.76378	0.00571353	0.0727483
Medtr4g129270	trehalose-6-phosphate synthase domain protein	1306.27	2.49531	0.309279	8.06814	7.13744e-16	1.90487e-13
Medtr4g129510	auxin canalisation protein	73.4819	-1.99031	0.584134	-3.40728	0.000656135	0.0142694
Medtr4g129580	hypothetical protein	87.1838	-0.80631	0.25785	-3.12705	0.0017657	0.0308565
Medtr4g129670	tetraspanin family protein	3639.71	1.09267	0.142113	7.68876	1.4857e-14	3.29358e-12
Medtr4g130410	calcium-binding EF hand protein	801.478	0.290697	0.0968649	3.00106	0.00269041	0.0417417
Medtr4g130620	F-box SKIP1-like protein	805.595	0.239228	0.0857233	2.7907	0.00525939	0.0686819
Medtr4g130700	hypothetical protein	4075.49	-0.36501	0.116161	-3.14228	0.00167637	0.0295965
Medtr4g131510	importin subunit alpha	43.9929	-0.820964	0.281382	-2.91762	0.00352717	0.0507836
Medtr4g131840	adenosine/AMP deaminase	556.677	-0.491825	0.141786	-3.46879	0.000522803	0.0118714
Medtr4g132040	calcium-dependent kinase	39.2138	2.72697	0.546211	4.99252	5.95976e-07	3.55375e-05
Medtr4g132120	tRNA wybutosine-synthesizing 2/3/4-like protein	516.892	0.42517	0.158111	2.68906	0.00716545	0.0853798
Medtr4g132350	hypothetical protein	1796.71	-0.497979	0.1818	-2.73916	0.00615971	0.0767215
Medtr4g133030	importin subunit alpha-like protein	313.932	-0.609536	0.21588	-2.8235	0.00475026	0.0639081
Medtr4g133415	hypothetical protein	22.2218	7.84074	1.20678	6.49724	8.18042e-11	1.01752e-08
Medtr4g133870	outward rectifying potassium channel protein	130.497	-0.697354	0.222404	-3.13553	0.00171543	0.0301448
Medtr4g133890	myosin II heavy chain family protein	134.225	0.975889	0.282639	3.45278	0.000554846	0.0124203
Medtr4g451315	hypothetical protein	26.6991	-1.62147	0.389536	-4.16257	3.14682e-05	0.00113372
Medtr5g004830	hypothetical protein	25.1396	2.49847	0.767986	3.25328	0.00114082	0.0221625
Medtr5g004870	C2 domain protein	2046.52	0.315961	0.0885521	3.56808	0.000359609	0.00884507
Medtr5g005120	mitotic checkpoint protein BUB3	283.925	0.47648	0.153664	3.1008	0.00193	0.0329527
Medtr5g005470	DNA-directed RNA polymerase II	1955.93	0.243019	0.092919	2.61539	0.00891258	0.099348
Medtr5g005770	fantastic four-like protein	122.334	-1.68129	0.306089	-5.49283	3.95554e-08	3.09783e-06
Medtr5g005850	2-hydroxyisoflavanone dehydratase	1293.24	0.571359	0.212364	2.69047	0.00713521	0.0850932
Medtr5g006880	hypothetical protein	15.4858	-1.22546	0.459419	-2.6674	0.007644	0.0891497
Medtr5g007160	hypothetical protein	2.24414	5.23788	1.86941	2.80189	0.00508041	0.0666294
Medtr5g007240	50S ribosomal protein L14p	431.916	2.1286	0.145622	14.6174	2.17667e-48	2.84926e-45
Medtr5g008810	cycloartenol synthase	3154.47	0.300385	0.100584	2.98641	0.00282278	0.0432045
Medtr5g009410	AP2 domain class transcription factor	256.773	0.942131	0.312758	3.01233	0.00259248	0.0408235
Medtr5g009620	ethylene response factor	45.7867	-1.23506	0.387488	-3.18734	0.00143587	0.0264017
Medtr5g010030	MAP kinase	270.025	-0.54955	0.169741	-3.23758	0.00120546	0.0230278
Medtr5g010100	anaphase-promoting complex subunit 11 RING-H2 finger protein	1005.97	1.30084	0.225034	5.78064	7.44157e-09	6.81226e-07
Medtr5g010500	glycosyltransferase family 90 protein	182.711	-0.721163	0.165074	-4.36872	1.24977e-05	0.000511236
Medtr5g010680	heat shock transcription factor B2A	898.661	0.704526	0.209714	3.35947	0.000780932	0.0163996
Medtr5g010800	F-box protein PP2-A13	353.673	0.856563	0.153937	5.56437	2.63099e-08	2.12716e-06
Medtr5g011250	leucoanthocyanidin dioxygenase-like protein	2852.92	0.757716	0.262479	2.88676	0.00389225	0.0549534
Medtr5g011580	translation factor EF-1 alpha-like protein	95.4317	-0.640522	0.234728	-2.72879	0.00635675	0.078324
Medtr5g012930	ribosomal protein L1p/L10e family protein	1883.29	0.561143	0.178525	3.14322	0.00167099	0.0295395
Medtr5g013010	homeobox associated leucine zipper protein	2055.94	-0.590195	0.183712	-3.21261	0.00131537	0.0246141
Medtr5g013130	malectin/receptor-like kinase family protein	47.9106	-1.64597	0.384603	-4.27966	1.87181e-05	0.000726069
Medtr5g013140	hypothetical protein	16.3143	1.7437	0.603868	2.88755	0.00388251	0.0548722
Medtr5g013250	FAD/NAD(P)-binding oxidoreductase family protein	1206.74	-0.630171	0.191501	-3.2907	0.000999374	0.019994
Medtr5g014040	two-component response regulator-APRR2-like protein	2992.04	-0.303559	0.114381	-2.65393	0.00795614	0.0916623
Medtr5g014300	NAC transcription factor-like protein	361.272	1.50164	0.372025	4.03639	5.42805e-05	0.00182188
Medtr5g014600	basic helix loop helix (bHLH) DNA-binding family protein	752.019	-0.579531	0.210649	-2.75118	0.00593817	0.0748439
Medtr5g015140	phytosulfokine precursor protein	101.885	0.723557	0.273848	2.64218	0.00823732	0.0940411
Medtr5g015680	BTB/POZ and TAZ domain protein	376.518	0.680661	0.237037	2.87153	0.00408487	0.0571736
Medtr5g015850	39S ribosomal protein L47	331.735	0.35193	0.0986187	3.56859	0.000358901	0.00884034
Medtr5g016510	myb transcription factor	2293.14	0.716464	0.160901	4.45283	8.47443e-06	0.000362856
Medtr5g016540	ADP-ribosylation factor-like protein A1D	673.9	-0.776003	0.21535	-3.60345	0.00031402	0.00789039
Medtr5g016610	WRKY transcription factor	549.051	-0.579606	0.171093	-3.38766	0.000704922	0.0150681
Medtr5g016750	ethylene response factor	2994.62	0.8127	0.233895	3.47463	0.000511551	0.0117065
Medtr5g016810	AP2 domain transcription factor	1565.95	-0.375634	0.142622	-2.63376	0.00844443	0.0955263
Medtr5g017070	DNA polymerase	487.072	1.39584	0.233209	5.98535	2.1592e-09	2.21471e-07
Medtr5g017550	EF hand calcium-binding family protein	703.258	-1.25751	0.286556	-4.38837	1.14206e-05	0.000471381
Medtr5g018750	DUF4228 domain protein	22.0031	1.25754	0.462336	2.71996	0.00652889	0.0799789
Medtr5g018755	CAP, cysteine-rich secretory protein, antigen 5	8.95098	2.51612	0.691558	3.63833	0.000274409	0.00708927
Medtr5g018900	zinc ion-binding protein	343.237	0.362338	0.117866	3.07416	0.00211093	0.0352964
Medtr5g019350	PPR containing plant-like protein	35.5184	2.26385	0.613273	3.69143	0.000222995	0.00598623
Medtr5g019430	UPF0496 plant-like protein	389.871	-0.284738	0.106582	-2.67155	0.00755021	0.0883558
Medtr5g019500	transmembrane protein, putative	2855.39	0.251331	0.0599752	4.19059	2.78235e-05	0.00101708
Medtr5g019550	brassinazole-resistant 1 protein	3871.58	0.361593	0.0722234	5.00659	5.54015e-07	3.32518e-05
Medtr5g020140	vam6/Vps39-like protein	1581.82	0.157939	0.0593225	2.66239	0.0077589	0.0900695
Medtr5g020300	HhH-GPD base excision DNA repair family protein	40.71	-2.89862	0.715424	-4.05161	5.08675e-05	0.00172416
Medtr5g020870	plant/F18B3-190 protein, putative	1396.74	-0.502353	0.161416	-3.11217	0.00185719	0.0320479
Medtr5g021160	nodulin MtN21/EamA-like transporter family protein	519.587	0.597169	0.220718	2.70558	0.00681857	0.0823893
Medtr5g021210	ribosomal RNA adenine dimethylase family protein	35.3293	0.666359	0.2488	2.6783	0.00739978	0.08704
Medtr5g023090	ankyrin domain protein	1359.64	0.583432	0.145413	4.01224	6.01458e-05	0.00199439
Medtr5g023110	wound-responsive family protein	513.936	0.924913	0.194481	4.75581	1.97654e-06	0.000104086
Medtr5g023150	ACT-like tyrosine kinase family protein	1874.34	0.558578	0.135986	4.10761	3.99779e-05	0.00139816
Medtr5g023210	divergent CRAL/TRIO domain protein	1567.13	0.761545	0.231884	3.28416	0.00102286	0.0203308
Medtr5g023240	transmembrane amino acid transporter family protein	120.564	-0.623419	0.224518	-2.7767	0.00549138	0.0706707
Medtr5g023660	DNA (cytosine-5)-methyltransferase CMT3-like protein	79.1702	1.1513	0.420518	2.73781	0.00618497	0.0768769
Medtr5g024090	glutamate-rich WD repeat protein	7.46545	-2.24249	0.83481	-2.68623	0.00722635	0.0858022
Medtr5g024260	F-box protein interaction domain protein	36.2565	0.934567	0.285718	3.27094	0.00107191	0.0210958
Medtr5g024970	auxin efflux carrier family protein	2624.59	0.868988	0.227898	3.81305	0.00013726	0.00399884
Medtr5g025270	carotenoid cleavage dioxygenase 4a-6	10993.2	0.873314	0.276993	3.15284	0.00161689	0.0288615
Medtr5g025280	GDA1/CD39 nucleoside phosphatase family protein	645.382	-0.311531	0.101054	-3.0828	0.00205061	0.0346035
Medtr5g025500	SWIB/MDM2 domain protein	437.277	0.513358	0.126629	4.05401	5.03463e-05	0.00171626
Medtr5g025570	hypothetical protein	2677.39	0.531796	0.125292	4.24444	2.19135e-05	0.000828584
Medtr5g025640	transmembrane protein, putative	186.012	-0.460086	0.142144	-3.23676	0.00120896	0.0230785
Medtr5g026350	nodulin-like/MFS transporter	448.924	-0.556875	0.170102	-3.27377	0.00106124	0.0209421
Medtr5g026500	3-hydroxy-3-methylglutaryl-coenzyme A reductase-like protein	377.843	-0.745695	0.251431	-2.96581	0.00301887	0.0453971
Medtr5g026620	ubiquinol oxidase 1a	250.001	-1.58238	0.273253	-5.79089	7.00147e-09	6.48025e-07
Medtr5g026640	sodium:solute symporter family protein	272.048	-0.974829	0.278625	-3.49871	0.000467512	0.0109374
Medtr5g026740	acyl-CoA-binding domain protein	6919.58	-0.496692	0.129289	-3.84171	0.000122181	0.00364672
Medtr5g027510	ERD (early-responsive to dehydration stress) family protein	197.225	0.480182	0.181771	2.64169	0.00824924	0.0940649
Medtr5g028610	disease resistance protein (CC-NBS-LRR class) family protein	8.00071	3.67017	0.984563	3.72772	0.000193221	0.00530584
Medtr5g029100	xyloglucan endotransglucosylase/hydrolase family protein	9346.08	0.518252	0.168348	3.07845	0.00208079	0.0349413
Medtr5g029190	cellulose synthase-like protein	216.065	0.678973	0.223087	3.04354	0.00233815	0.0381445
Medtr5g029240	defender against apoptotic death-like protein	3080.59	0.256679	0.0960425	2.67256	0.00752753	0.0881279
Medtr5g029470	transcription factor KAN2	530.78	-0.338608	0.127275	-2.66044	0.00780379	0.0904759
Medtr5g029820	core histone H2A/H2B/H3/H4	280.296	1.21173	0.362397	3.34365	0.000826828	0.0171537
Medtr5g030070	tetraspanin family protein	178.342	1.28262	0.226276	5.66838	1.44156e-08	1.21183e-06
Medtr5g030130	PLATZ transcription factor family protein	6278.82	0.51269	0.191423	2.67831	0.00739938	0.08704
Medtr5g030600	starch synthase	99.4274	1.12185	0.296912	3.7784	0.000157842	0.00450148
Medtr5g030940	zincin-like metalloprotease family protein	5748.6	0.190793	0.0645596	2.95531	0.00312359	0.0465838
Medtr5g031250	cinnamyl alcohol dehydrogenase-like protein	156.415	1.67279	0.5966	2.80387	0.0050493	0.0663799
Medtr5g031740	PPR containing plant-like protein	112.815	-0.613842	0.174997	-3.50772	0.000451964	0.010692
Medtr5g031830	UDP-glucosyltransferase family protein	502.38	-0.728524	0.160924	-4.52712	5.97917e-06	0.000273693
Medtr5g032520	MADS-box transcription factor	1345.99	-0.270151	0.0997928	-2.70712	0.006787	0.0822247
Medtr5g032880	1-aminocyclopropane-1-carboxylate oxidase	263.993	0.426915	0.132161	3.23027	0.00123674	0.0234299
Medtr5g033080	ABC transporter B family protein	1843.13	-0.48688	0.139328	-3.49449	0.000474961	0.0110179
Medtr5g033880	F-box/kelch-repeat plant protein	6835.15	0.568473	0.217249	2.6167	0.00887854	0.0992122
Medtr5g034180	hypothetical protein	36.0157	0.849046	0.307338	2.76258	0.00573458	0.072898
Medtr5g034210	receptor-like kinase	253.861	-0.485993	0.143471	-3.38741	0.000705564	0.0150701
Medtr5g034290	nucleic acid-binding, OB-fold-like protein	791.042	0.234265	0.0817746	2.86476	0.00417323	0.0580554
Medtr5g036600	pyruvate dehydrogenase complex E1 alpha subunit	2755.33	0.237366	0.0816215	2.90814	0.00363589	0.05211
Medtr5g037140	transmembrane protein, putative	323.726	-0.869014	0.305826	-2.84153	0.00448977	0.0612503
Medtr5g037310	wall-associated receptor kinase galacturonan-binding protein	255.026	-0.569804	0.214668	-2.65434	0.00794629	0.0915872
Medtr5g037420	TPR-like protein	2.94014	4.81477	1.41903	3.39301	0.000691301	0.0148578
Medtr5g037600	small multi-drug export protein, putative	137.881	-0.473117	0.152176	-3.10901	0.00187718	0.0322786
Medtr5g038210	carbohydrate-binding module family 48 protein	231.159	-0.352458	0.125221	-2.81468	0.00488257	0.0651459
Medtr5g038420	TWIN LOV protein	2411.57	1.21426	0.178464	6.80393	1.018e-11	1.47284e-09
Medtr5g038430	F-box/FBD-like domain protein	141.579	-0.647544	0.237455	-2.72702	0.0063909	0.0787095
Medtr5g039530	TB2/DP1, HVA22 family protein	313.242	0.761152	0.171976	4.42591	9.60354e-06	0.000406141
Medtr5g039880	cullin 3B	146.883	-0.663494	0.148031	-4.48212	7.39059e-06	0.000324019
Medtr5g040250	origin recognition complex subunit 6	67.5753	1.08824	0.307928	3.53409	0.000409176	0.00986653
Medtr5g040340	phytochrome kinase substrate protein, putative	1244.58	-1.06443	0.22937	-4.64068	3.4727e-06	0.000172312
Medtr5g040650	RING/FYVE/PHD zinc finger protein	3904	0.216169	0.0796054	2.7155	0.00661751	0.0807765
Medtr5g040970	hypothetical protein	236.338	0.78008	0.263708	2.95812	0.00309522	0.0462668
Medtr5g041350	myb-like transcription factor family protein	328.882	1.32648	0.231634	5.72665	1.02433e-08	8.99606e-07
Medtr5g041530	cycling DOF factor 2	375.443	-0.528149	0.187901	-2.81078	0.00494222	0.0656629
Medtr5g041790	cAMP-regulated phosphoprotein-like protein	1308.16	-0.316145	0.0859172	-3.67965	0.000233556	0.00622144
Medtr5g041940	NAC transcription factor-like protein	447.859	1.26187	0.35353	3.56936	0.000357856	0.00883045
Medtr5g042247	hypothetical protein	2.14648	4.2488	1.45538	2.91937	0.00350735	0.050664
Medtr5g042590	eukaryotic translation initiation factor 2c	790.9	0.656648	0.150356	4.36728	1.25805e-05	0.000513095
Medtr5g043020	plastid division regulator MinE	1249.01	0.208535	0.0748304	2.78677	0.00532367	0.0692581
Medtr5g043280	hypothetical protein	161.559	0.809149	0.309396	2.61525	0.0089162	0.099348
Medtr5g043285	transmembrane protein, putative	32.438	1.15781	0.330309	3.50525	0.000456186	0.0107514
Medtr5g043645	hypothetical protein	201.473	-3.62904	1.06417	-3.41022	0.000649115	0.0141728
Medtr5g043660	nodulin-like protein, putative	2015.42	-0.955736	0.294071	-3.25001	0.001154	0.0223553
Medtr5g046110	salicylic acid carboxyl methyltransferase	289.663	0.59223	0.20352	2.90993	0.0036151	0.0518662
Medtr5g046560	plant nuclear matrix protein	308.6	-0.338137	0.108979	-3.10278	0.00191713	0.0328349
Medtr5g047260	four ACT domain ACT domain protein which protein	612.262	-0.463547	0.158343	-2.92749	0.00341713	0.0495953
Medtr5g048740	2OG-Fe(II) oxygenase family oxidoreductase	47.1097	-2.03387	0.740267	-2.74749	0.0060054	0.0755181
Medtr5g049170	SKIP interacting protein	16.2239	1.732	0.633105	2.73572	0.00622445	0.0772478
Medtr5g053900	transmembrane protein, putative	2.20497	4.64758	1.55032	2.99782	0.00271918	0.0421351
Medtr5g053920	AP2/ERF and B3 domain transcription factor	7226.47	0.305194	0.0967893	3.15318	0.00161504	0.0288615
Medtr5g055200	hypothetical protein	163.263	-0.564461	0.208722	-2.70437	0.00684345	0.0825907
Medtr5g055310	wall-associated kinase family protein	2940.99	-0.38779	0.136521	-2.84051	0.00450414	0.0613549
Medtr5g057335	fiber protein Fb34	883.393	0.456081	0.131231	3.47541	0.00051008	0.0116944
Medtr5g058000	F-box/RNI/FBD-like domain protein, putative	19.3073	-2.86356	0.531343	-5.38929	7.07352e-08	5.19904e-06
Medtr5g061510	leucine-rich receptor-like kinase family protein	38.0565	1.64655	0.316006	5.21051	1.88327e-07	1.2751e-05
Medtr5g061550	hypothetical protein	18.9116	-2.00621	0.435294	-4.60886	4.04876e-06	0.000196685
Medtr5g061690	eukaryotic aspartyl protease family protein	259.067	0.850064	0.324361	2.62073	0.00877409	0.0982448
Medtr5g062280	NAD(P)-binding rossmann-fold protein	39.5412	1.15891	0.411755	2.81456	0.00488434	0.0651459
Medtr5g062660	nudix hydrolase-like protein	186.07	-1.19495	0.181169	-6.59579	4.22986e-11	5.69974e-09
Medtr5g063720	hypothetical protein	56.3383	-1.23561	0.289042	-4.27485	1.91264e-05	0.000739473
Medtr5g064180	hypothetical protein	74.3346	0.953333	0.263867	3.61294	0.000302749	0.00767737
Medtr5g065600	transmembrane protein, putative	22.9034	-1.91119	0.442589	-4.31821	1.573e-05	0.000627578
Medtr5g065670	transcription factor	5519.06	-0.588809	0.147094	-4.00294	6.25604e-05	0.00207196
Medtr5g066020	AT hook motif DNA-binding family protein	614.297	1.09001	0.253579	4.2985	1.71954e-05	0.000678171
Medtr5g066060	carbonic anhydrase family protein	763.125	1.7096	0.328417	5.20558	1.9339e-07	1.30244e-05
Medtr5g066730	BTB/POZ domain plant protein	3815.28	3.13255	0.351798	8.9044	5.36769e-19	1.86775e-16
Medtr5g067320	transmembrane protein, putative	1893.69	-1.55125	0.262362	-5.91264	3.36657e-09	3.34093e-07
Medtr5g068910	hypothetical protein	98.1126	1.01302	0.350899	2.88692	0.00389038	0.0549534
Medtr5g068940	uridylate kinase-like protein	282.515	0.307942	0.11688	2.63468	0.00842165	0.0954257
Medtr5g069890	Nodule-specific Glycine Rich Peptide	40.8079	1.55642	0.515003	3.02216	0.00250981	0.0399491
Medtr5g069980	hypothetical protein	135.421	0.57795	0.216365	2.67118	0.00755851	0.0884152
Medtr5g070310	damaged DNA-binding protein	413.376	-0.432873	0.155532	-2.78318	0.00538284	0.0697308
Medtr5g070360	Lipid transfer protein	1372.74	0.874022	0.227874	3.83556	0.000125281	0.00371905
Medtr5g071010	phosphatidylinositol-specific phospholipase C	261.825	0.429761	0.161289	2.66453	0.00770955	0.089648
Medtr5g071090	hypothetical protein	12.8042	1.39078	0.434515	3.20076	0.00137067	0.0254583
Medtr5g071190	PPR containing plant-like protein	183.97	0.520899	0.188955	2.75674	0.00583812	0.0738537
Medtr5g071990	ZIP zinc/iron transport family protein	413.842	-1.22455	0.199532	-6.13713	8.40278e-10	9.20255e-08
Medtr5g074150	transmembrane protein, putative	139.015	-1.10128	0.374455	-2.94101	0.00327139	0.0480124
Medtr5g074290	DUF4228 domain protein	1330.5	0.770893	0.2554	3.01838	0.00254128	0.0402636
Medtr5g074690	translocon at the inner envelope membrane ofs 110 protein	3866.04	0.320975	0.104779	3.06334	0.00218885	0.0363883
Medtr5g075370	F-box protein interaction domain protein	10.0572	1.78261	0.60099	2.96613	0.00301578	0.0453971
Medtr5g075490	kinase interacting (KIP1-like) family protein	369.925	-0.38481	0.136294	-2.82338	0.00475201	0.0639081
Medtr5g075540	ribose-phosphate pyrophosphokinase	1928.24	-0.265503	0.083473	-3.18071	0.00146914	0.0268162
Medtr5g075570	integrase-type DNA-binding superfamily protein	1546.84	-0.82096	0.310168	-2.64682	0.00812528	0.0931467
Medtr5g075580	ubiquitin-conjugating enzyme E2	3290.64	-0.178187	0.066823	-2.66656	0.00766325	0.0893363
Medtr5g076240	long-chain acyl-CoA synthetase	1893.66	0.479269	0.143307	3.34436	0.000824737	0.0171379
Medtr5g077080	aarF domain kinase	113.78	0.660166	0.169465	3.89558	9.79625e-05	0.00303938
Medtr5g077100	L-type lectin-domain receptor kinase	468.941	0.436139	0.146527	2.97651	0.00291554	0.0442509
Medtr5g077770	potassium outward rectifying channel protein	373.137	-0.773441	0.202807	-3.81367	0.000136917	0.00399544
Medtr5g078215	GASA/GAST/Snakin	169.579	2.64128	0.347696	7.59651	3.04216e-14	6.53328e-12
Medtr5g079610	plastid movement impaired protein	815.444	0.764325	0.245178	3.11743	0.00182438	0.0315896
Medtr5g079680	hypothetical protein	728.19	-0.398911	0.108387	-3.68042	0.000232853	0.00621446
Medtr5g079860	23S rRNA m2A2503 methyltransferase	595.206	0.574127	0.14359	3.99838	6.37771e-05	0.00210464
Medtr5g080400	leghemoglobin Lb120-1	44.249	-1.74172	0.482419	-3.61038	0.000305747	0.00773201
Medtr5g080580	DUF296 domain protein	810.272	-0.547967	0.164758	-3.3259	0.000881337	0.0180706
Medtr5g080940	signal anchor, putative	393.898	-1.11676	0.333412	-3.34949	0.00080961	0.0168601
Medtr5g081030	leghemoglobin Lb120-1	8.732	-3.51622	0.845497	-4.15876	3.19979e-05	0.0011513
Medtr5g081160	zinc ion-binding protein	310.029	-0.493693	0.170642	-2.89315	0.00381393	0.0540697
Medtr5g081550	lipase	901.082	0.490989	0.183887	2.67006	0.00758386	0.0885987
Medtr5g081800	DWNN domain, A CCHC-type zinc finger protein	362.201	-0.702262	0.137454	-5.10909	3.23719e-07	2.05039e-05
Medtr5g082150	nematode resistance HSPRO2-like protein	375.446	1.24369	0.332752	3.73758	0.000185799	0.0051538
Medtr5g082610	origin recognition complex subunit 3	153.167	1.09799	0.222709	4.93015	8.21654e-07	4.84688e-05
Medtr5g082620	phosphatidylinositol-specific phospholipase C	3019.83	0.260525	0.0965624	2.698	0.00697574	0.0837589
Medtr5g082890	anaphase-promoting complex subunit 1	439.116	0.365994	0.130314	2.80854	0.0049766	0.0659939
Medtr5g083160	peptide N-acetyl-beta-D-glucosaminyl asparaginase amidase A	413.086	-0.285548	0.109271	-2.61321	0.00896956	0.0995865
Medtr5g083370	sorting nexin 2B	1436.47	0.305806	0.0959978	3.18555	0.00144477	0.0264769
Medtr5g083500	hypothetical protein	33.706	1.63558	0.43319	3.77566	0.000159586	0.00454125
Medtr5g083690	early response-like dehydration-protein	6078.6	2.1281	0.324977	6.54846	5.81323e-11	7.57346e-09
Medtr5g084410	hypothetical protein	47610.9	0.729901	0.223609	3.26418	0.0010978	0.0215279
Medtr5g084700	nuclear ribonuclease Z	499.953	0.601084	0.154352	3.89425	9.85029e-05	0.00304583
Medtr5g084720	tyrosine phosphatase	1498.13	0.180993	0.0662658	2.73132	0.00630818	0.0779344
Medtr5g085250	E3 ubiquitin-protein ligase COP1	4010.64	-0.295221	0.104699	-2.81971	0.00480676	0.0644237
Medtr5g085940	transmembrane protein, putative	2.58746	3.91762	1.46204	2.67956	0.00737195	0.0868242
Medtr5g086530	receptor-like protein	248.093	-1.40573	0.339375	-4.1421	3.44139e-05	0.00123017
Medtr5g086540	LysM receptor kinase K1B	231.401	-0.736914	0.269776	-2.73158	0.00630313	0.0779344
Medtr5g086550	receptor-like protein	3.3566	-3.73806	1.19756	-3.1214	0.00179993	0.0312757
Medtr5g086810	receptor-like protein	72.9986	-2.90813	0.677648	-4.29151	1.77463e-05	0.000695903
Medtr5g087510	hypothetical protein	17.2869	-1.35972	0.431329	-3.15238	0.00161943	0.028888
Medtr5g087870	eukaryotic translation initiation factor 2c, putative	8619.92	0.266618	0.0807591	3.3014	0.000962036	0.0193597
Medtr5g088660	elongation factor 1-beta	13762.7	0.313662	0.117196	2.67639	0.00744201	0.0873872
Medtr5g090310	hypothetical protein	4.24092	-4.30255	1.64037	-2.62291	0.00871826	0.0978988
Medtr5g090410	oxygen-evolving enhancer protein 2-1	950.811	1.18463	0.246208	4.8115	1.49801e-06	8.18661e-05
Medtr5g090420	transducin/WD40 repeat protein	2162.09	0.256918	0.0635882	4.04035	5.33724e-05	0.00179798
Medtr5g090700	UDP-glucose flavonoid 3-O-glucosyltransferase	2861.89	-0.456462	0.129985	-3.51164	0.000445348	0.0105999
Medtr5g090780	squalene/phytoene synthase	3210.66	-0.627173	0.197154	-3.18114	0.00146696	0.0268121
Medtr5g090880	HXXXD-type acyl-transferase family protein	629.399	-0.831256	0.249206	-3.33561	0.000851117	0.0175868
Medtr5g091020	anaphase-promoting complex subunit 5	181.609	0.468988	0.137168	3.41907	0.000628365	0.0138075
Medtr5g091200	triacylglycerol lipase	828.061	0.300802	0.108233	2.77922	0.00544896	0.0703553
Medtr5g091220	ankyrin repeat plant-like protein	257.739	0.645241	0.194853	3.31142	0.000928246	0.0188453
Medtr5g091490	nonsense-mediated mRNA decay protein	6.78003	-4.29246	1.40653	-3.05181	0.00227468	0.0373216
Medtr5g091950	LRR receptor-like kinase	1464.94	0.417182	0.100139	4.16603	3.09943e-05	0.00112106
Medtr5g092150	cytochrome P450 family protein	3.50244	-2.76779	0.97883	-2.82765	0.00468909	0.0632475
Medtr5g092160	transmembrane protein 14C	1717.71	-0.396827	0.116146	-3.41662	0.000634036	0.0139098
Medtr5g092210	TIR-like domain protein TSDC protein	15.8011	-6.99533	1.24868	-5.60218	2.11678e-08	1.74739e-06
Medtr5g092220	toll-interleukin-resistance (TIR) domain protein	20.9702	7.1707	1.10191	6.50754	7.63921e-11	9.67715e-09
Medtr5g092280	DTW domain protein	118.648	-0.703966	0.169434	-4.1548	3.25569e-05	0.00116835
Medtr5g092310	disease resistance protein (TIR-NBS-LRR class), putative	15.9916	-8.48429	1.25792	-6.74469	1.53358e-11	2.16187e-09
Medtr5g092340	NB-ARC domain protein	11.9288	-2.45957	0.65386	-3.76161	0.00016882	0.00474509
Medtr5g092410	TIR-like domain protein TSDC protein	2.21031	5.86262	2.06347	2.84115	0.00449506	0.0612616
Medtr5g092440	TIR-like domain protein TSDC protein	5.5121	6.89258	1.32753	5.19202	2.08022e-07	1.37791e-05
Medtr5g092500	toll interleukin receptor	6.88638	-3.49678	0.962788	-3.63193	0.00028131	0.00722028
Medtr5g092510	toll/interleukin-like receptor-protein	5.77117	4.49696	1.30647	3.44207	0.000577278	0.0127974
Medtr5g092630	toll/interleukin-like receptor-protein	40.869	-3.42902	0.5276	-6.49927	8.07084e-11	1.00845e-08
Medtr5g092680	peptide methionine sulfoxide reductase family protein	6289.83	-0.349753	0.104308	-3.35308	0.000799179	0.0167062
Medtr5g092700	ubiquitin-NEDD8 RUB1-like protein	1720.67	-0.55348	0.0946285	-5.84897	4.94612e-09	4.77009e-07
Medtr5g092720	OTU-like cysteine protease	1145.25	-0.423908	0.10819	-3.91817	8.92241e-05	0.00282567
Medtr5g092740	perchloric acid soluble translation inhibitor-like protein	241.535	1.58664	0.283905	5.58865	2.28844e-08	1.87223e-06
Medtr5g092960	F-box/RNI/FBD-like domain protein	230.725	1.2234	0.14189	8.62218	6.56894e-18	2.05197e-15
Medtr5g093090	GDSL-like lipase/acylhydrolase	326.483	0.716952	0.226391	3.16688	0.00154085	0.0277746
Medtr5g093230	Rab3 GTPase-activating protein catalytic subunit	730.019	0.210556	0.0740465	2.84356	0.0044613	0.0609527
Medtr5g093300	2-oxoacid dehydrogenase acyltransferase family protein	1762.49	-0.248391	0.0729369	-3.40555	0.000660302	0.0143138
Medtr5g093390	GDP-L-galactose phosphorylase	43988.7	-1.20749	0.185902	-6.49533	8.28522e-11	1.0217e-08
Medtr5g093790	hypothetical protein	155.528	-3.00486	0.222175	-13.5248	1.11678e-41	1.18073e-38
Medtr5g093860	microtubule associated protein, MAP65/ASE1 family protein	2232.33	0.349795	0.1283	2.72639	0.00640315	0.0787897
Medtr5g093900	indole-3-acetate O-methyltransferase-like protein	13.0582	1.34602	0.458871	2.93332	0.00335361	0.0488798
Medtr5g094005	hypothetical protein	3.71253	-4.96136	1.37496	-3.60836	0.00030814	0.00777821
Medtr5g094010	syntaxin of plants protein	26.3939	-8.30946	1.20102	-6.91867	4.5589e-12	7.16112e-10
Medtr5g094140	MBOAT (membrane bound O-acyl transferase) family protein, putative	43.944	-1.22738	0.311426	-3.94114	8.10938e-05	0.00260724
Medtr5g094290	tubulin folding cofactor A	863.201	0.347489	0.12168	2.85577	0.00429328	0.0593276
Medtr5g094400	frigida-LIKE protein	236.947	-0.685188	0.152395	-4.49612	6.92036e-06	0.000308821
Medtr5g094570	cytochrome P450 family 71 protein	211.789	1.90749	0.231635	8.23493	1.7967e-16	4.93894e-14
Medtr5g094740	CBS domain protein/transporter associated domain protein	1150.13	-0.364242	0.105055	-3.46715	0.000526013	0.0119205
Medtr5g094830	multidrug resistance protein ABC transporter family protein	2411.18	-1.01624	0.220517	-4.60845	4.0569e-06	0.000196685
Medtr5g094850	hypothetical protein	128.648	-1.60471	0.187634	-8.55234	1.20615e-17	3.64349e-15
Medtr5g095190	hypothetical protein	233.014	-0.546036	0.181584	-3.00707	0.00263775	0.0413185
Medtr5g095430	hypothetical protein	83.0648	-0.91554	0.277127	-3.30369	0.000954216	0.0192446
Medtr5g095550	endonuclease/exonuclease/phosphatase family protein	23.4185	-6.73215	1.32916	-5.06498	4.08449e-07	2.51182e-05
Medtr5g095740	nuclear transcription factor Y protein	1553.7	1.3893	0.269076	5.16324	2.42706e-07	1.58473e-05
Medtr5g095820	aicarft/IMPCHase bienzyme family protein	1079.88	0.692228	0.110386	6.27097	3.58814e-10	4.14431e-08
Medtr5g095910	LRR and NB-ARC domain disease resistance protein	38.1773	-6.74666	1.23553	-5.46056	4.74637e-08	3.6445e-06
Medtr5g095960	nicotinamide mononucleotide adenylyltransferase, putative	291.512	0.724522	0.170038	4.26094	2.03568e-05	0.000779371
Medtr5g096020	ribosomal RNA small subunit methyltransferase B	207.833	0.761138	0.238514	3.19117	0.001417	0.0261421
Medtr5g096030	RPM1-interacting protein 4 (RIN4) family protein	2037.15	-0.480943	0.136487	-3.52374	0.000425508	0.0102155
Medtr5g096230	oligopeptide transporter OPT family protein	40.1425	-1.1246	0.370953	-3.03166	0.0024321	0.0392348
Medtr5g096320	receptor-like protein, putative	37.2945	1.74106	0.390583	4.45759	8.28879e-06	0.000356574
Medtr5g096340	receptor-like protein	13.4013	2.73292	0.627784	4.35328	1.34118e-05	0.00054538
Medtr5g096410	E3 ubiquitin protein ligase RIE1-like protein, putative	992.164	-0.545516	0.189939	-2.87206	0.00407801	0.0571067
Medtr5g096430	heat shock protein 81-2	50122.8	0.727179	0.185838	3.91296	9.11699e-05	0.00286747
Medtr5g096460	heat shock protein 81-2	25045.3	-1.20732	0.212605	-5.67869	1.35731e-08	1.15873e-06
Medtr5g096490	50S ribosomal protein L14p	630.647	-0.577888	0.0949066	-6.08901	1.1361e-09	1.21993e-07
Medtr5g096500	zinc finger C-x8-C-x5-C-x3-H type protein	151.082	-0.61686	0.225329	-2.7376	0.00618897	0.0768769
Medtr5g096680	late embryogenesis abundant protein	177.758	-0.533061	0.178551	-2.98548	0.00283136	0.0433117
Medtr5g096710	F-box protein interaction domain protein	46.0175	-8.69312	1.19174	-7.29449	2.99783e-13	5.64434e-11
Medtr5g096840	transmembrane amino acid transporter family protein	191.826	0.710035	0.235835	3.01073	0.0026062	0.040985
Medtr5g096855	hypothetical protein	186.016	-0.643477	0.244218	-2.63485	0.00841754	0.0954184
Medtr5g097010	glucose-1-phosphate adenylyltransferase family protein	5249	0.458311	0.125212	3.66029	0.000251929	0.00660808
Medtr5g097180	serine carboxypeptidase-like protein	282.006	-0.635383	0.17115	-3.71243	0.000205281	0.0055656
Medtr5g097220	F-box protein interaction domain protein	4.66244	-4.7825	1.37767	-3.47144	0.000517674	0.0117898
Medtr5g097260	Nup133/Nup155-like nucleoporin	560.354	0.468379	0.140076	3.34374	0.000826559	0.0171537
Medtr5g097270	cation-transporting ATPase plant	387.696	-3.68342	0.21118	-17.442	3.95718e-68	6.04327e-65
Medtr5g097280	light-harvesting complex I chlorophyll A/B-binding protein	227454	0.494164	0.178527	2.76801	0.0056399	0.0720476
Medtr5g097320	heat shock protein 81-2	2216.95	0.799526	0.261811	3.05383	0.00225941	0.0371244
Medtr5g097480	GRAS family transcription factor	2086.77	-0.467478	0.122016	-3.83128	0.000127476	0.00375986
Medtr5g097490	WRKY family transcription factor	1028.91	-0.449756	0.0774484	-5.80717	6.35366e-09	6.00191e-07
Medtr5g097510	nuclear protein Es2	1150.53	-0.338501	0.0664599	-5.09331	3.5187e-07	2.21848e-05
Medtr5g097530	Serine/Threonine-kinase WNK11-like protein	128.122	-1.39045	0.23056	-6.03077	1.63179e-09	1.6991e-07
Medtr5g097760	DWNN domain, A CCHC-type zinc finger protein	582.496	-0.310802	0.115814	-2.68364	0.0072826	0.086178
Medtr5g097770	hypothetical protein	568.1	-0.87583	0.177609	-4.93124	8.17113e-07	4.83046e-05
Medtr5g097970	hypothetical protein	224.374	-4.2517	0.266347	-15.963	2.31413e-57	3.34807e-54
Medtr5g098020	hypothetical protein	816.088	3.27675	0.450706	7.27026	3.58805e-13	6.57546e-11
Medtr5g098090	60S ribosomal L6-like protein	90.7056	-1.9435	0.214831	-9.04664	1.4743e-19	5.47664e-17
Medtr5g098100	PROCT (NUC072) domain protein	14.1442	7.41238	1.22177	6.06691	1.30391e-09	1.39468e-07
Medtr5g098170	caffeic acid O-methyltransferase	166.781	9.09479	0.913384	9.95725	2.34452e-23	1.07414e-20
Medtr5g098180	ubiquitin-protein ligase	2.48679	3.30431	1.19369	2.76815	0.00563753	0.0720476
Medtr5g098300	transmembrane protein, putative	72.494	-1.10125	0.28418	-3.8752	0.000106539	0.0032402
Medtr5g098310	peroxisomal acetoacetyl-coenzyme A thiolase	2783.89	-0.767564	0.222258	-3.45348	0.000553401	0.0123981
Medtr5g098315	hypothetical protein	12.8492	-6.09459	1.26054	-4.83489	1.3322e-06	7.42814e-05
Medtr5g098320	RING/FYVE/PHD zinc finger protein, putative	8.88551	-5.53755	1.28721	-4.30197	1.69285e-05	0.000668602
Medtr5g098680	E3 ubiquitin-protein ligase orthrus-like protein	184.018	0.649921	0.172395	3.76995	0.000163277	0.00461139
Medtr5g098780	light-harvesting complex I chlorophyll A/B-binding protein	4097.33	7.84022	0.389999	20.1032	6.919e-90	1.58497e-86
Medtr5g098790	Pre-mRNA-splicing factor cwc24	598.784	-0.345374	0.100331	-3.44236	0.000576673	0.0127954
Medtr5g098980	BZIP transcription factor	1161.7	-0.228999	0.0790764	-2.89591	0.00378055	0.0536241
Medtr5g099030	phosphoglycerate mutase	94.3009	1.71515	0.27031	6.34512	2.22245e-10	2.61081e-08
Medtr5g099240	calmodulin-domain kinase CDPK protein	6699.19	-0.194687	0.0696451	-2.79542	0.00518319	0.0678157
Medtr5g099290	ClC chloride channel family protein	1431.29	-0.647098	0.186911	-3.46208	0.000536025	0.0121174
Medtr6g004080	transmembrane protein, putative	709.165	-0.34802	0.113721	-3.0603	0.00221119	0.0366561
Medtr6g004430	GHMP kinase ATP-binding protein, putative	1525.72	0.682117	0.209026	3.26332	0.00110117	0.0215598
Medtr6g004440	Serine/Threonine-kinase HT1-like protein	793.949	0.461654	0.172572	2.67513	0.00746993	0.0876402
Medtr6g004780	sucrase/ferredoxin family protein	3498.57	-0.364215	0.129841	-2.80509	0.00503028	0.0662424
Medtr6g004840	embryo defective 3012 protein	1285.24	0.743917	0.203722	3.65162	0.000260592	0.00680879
Medtr6g005070	lateral organ boundaries (LOB) domain protein	193.151	-0.645031	0.228592	-2.82175	0.0047762	0.0641998
Medtr6g005220	denticleless-like protein	92.8086	1.2679	0.300366	4.22119	2.43018e-05	0.000911368
Medtr6g005250	hypothetical protein	27.5176	1.24969	0.417341	2.9944	0.00274983	0.0425216
Medtr6g005320	DEAD-box ATP-dependent RNA helicase	1759.62	-0.233618	0.0893806	-2.61374	0.00895572	0.0995865
Medtr6g005470	NADP-dependent isocitrate dehydrogenase	1223.23	0.438732	0.102511	4.27987	1.87006e-05	0.000726069
Medtr6g005580	DNA (cytosine-5)-methyltransferase DRM1/2	959.935	0.369094	0.11376	3.24449	0.00117659	0.0226653
Medtr6g006770	Serine/Threonine kinase family protein	4552.15	0.160359	0.0436895	3.67043	0.000242146	0.0064065
Medtr6g007687	ZIP zinc/iron transport family protein	134.237	-1.23115	0.376831	-3.26711	0.00108653	0.021334
Medtr6g007767	pathogen-inducible alpha-dioxygenase	98.2037	2.15383	0.607685	3.54433	0.000393615	0.00954151
Medtr6g008140	disease resistance protein (TIR-NBS-LRR class)	3700.57	-0.511679	0.187268	-2.73233	0.00628873	0.0778076
Medtr6g008480	matrix metalloproteinase	324.331	1.53024	0.395947	3.86477	0.000111196	0.00336266
Medtr6g008690	peptide/nitrate transporter plant-like protein	791.211	-1.95878	0.30423	-6.43847	1.20686e-10	1.45506e-08
Medtr6g008950	anti-virus transcriptional factor, putative	140.435	-0.945066	0.299736	-3.15299	0.00161608	0.0288615
Medtr6g009500	global transcription factor	561.865	-0.325326	0.0979933	-3.31988	0.000900562	0.0184193
Medtr6g009720	P-loop nucleoside triphosphate hydrolase superfamily protein	252.494	-1.25364	0.240987	-5.20211	1.97043e-07	1.3211e-05
Medtr6g011060	DUF247 domain protein	978.268	-0.579898	0.113156	-5.12476	2.97919e-07	1.90897e-05
Medtr6g011290	phosphoglycerate mutase-like protein	97.2585	-1.49559	0.294847	-5.07244	3.92755e-07	2.43712e-05
Medtr6g011400	auxin efflux carrier family transporter	126.76	-1.10566	0.325472	-3.39709	0.000681062	0.014669
Medtr6g011770	cullin 3B	765.581	0.684747	0.176107	3.88825	0.00010097	0.00310465
Medtr6g011880	light-harvesting complex I chlorophyll A/B-binding protein	68790	0.752436	0.268464	2.80275	0.00506691	0.0665467
Medtr6g012110	light-harvesting complex I chlorophyll A/B-binding protein	45762.2	1.01257	0.305964	3.30944	0.000934843	0.0189373
Medtr6g012800	pectinesterase	217.322	-1.03539	0.239905	-4.31583	1.59005e-05	0.000632544
Medtr6g013135	hypothetical protein	1.63307	4.55058	1.64892	2.75973	0.00578491	0.0733155
Medtr6g013530	circadian clock coupling factor ZGT	319.845	0.726566	0.151073	4.80936	1.51411e-06	8.24183e-05
Medtr6g014050	UDP-glucosyltransferase family protein	107.251	1.03898	0.296241	3.5072	0.00045285	0.0107037
Medtr6g014220	UDP-glucosyltransferase family protein	350.723	-0.76002	0.196855	-3.86081	0.000113013	0.00339892
Medtr6g014310	UDP-glucosyltransferase family protein	4.16218	3.5065	1.02956	3.40582	0.000659668	0.0143131
Medtr6g016270	transmembrane amino acid transporter family protein	781.491	-0.366152	0.129767	-2.82161	0.00477838	0.0641998
Medtr6g016335	ATP sulfurylase	2276.66	-0.716294	0.243272	-2.94442	0.00323559	0.0476652
Medtr6g016350	zinc finger, C3HC4 type (RING finger) protein	373.833	-0.324047	0.116268	-2.78707	0.00531868	0.0692581
Medtr6g016470	calcium-transporting ATPase	315.708	3.20037	0.282876	11.3137	1.12247e-29	8.33935e-27
Medtr6g016480	transmembrane protein, putative	153.994	3.01413	0.296397	10.1693	2.71974e-24	1.3845e-21
Medtr6g016495	NSP-interacting kinase-like protein	2134.61	0.34426	0.130944	2.62906	0.0085622	0.0965408
Medtr6g016875	Pmr5/Cas1p GDSL/SGNH-like acyl-esterase family protein	7258.35	0.395682	0.114712	3.44936	0.000561909	0.0125453
Medtr6g016895	zinc finger, C3HC4 type (RING finger) protein, putative	52.0705	0.8742	0.282249	3.09726	0.00195317	0.0332449
Medtr6g018390	F-box SKIP23-like protein	22.764	-1.11258	0.396226	-2.80794	0.00498588	0.0660197
Medtr6g018860	delta(7)-sterol-C5(6)-desaturase-like protein	101.892	-1.08649	0.25324	-4.29036	1.78383e-05	0.000697521
Medtr6g021740	PPR containing plant-like protein	564.127	0.536545	0.171153	3.13488	0.00171926	0.0301793
Medtr6g021950	pectate lyase family protein	86.4292	1.08044	0.230203	4.69342	2.68673e-06	0.000136517
Medtr6g022020	BCL-2 binding anthanogene-1 protein	253.442	-0.915587	0.324169	-2.82441	0.00473676	0.0637653
Medtr6g022140	pentatricopeptide (PPR) repeat protein	30.1984	-1.02912	0.355981	-2.89094	0.00384093	0.0544243
Medtr6g022160	transmembrane protein, putative	134.436	1.45928	0.322221	4.52883	5.93105e-06	0.000273097
Medtr6g022570	hypothetical protein	17.4266	-6.51677	1.35286	-4.81704	1.45706e-06	8.0106e-05
Medtr6g022590	hypothetical protein	6.81104	-6.05739	1.399	-4.32979	1.49251e-05	0.000598304
Medtr6g022610	pescadillo amine-terminal protein	9.80659	-6.28089	1.37025	-4.58376	4.5669e-06	0.000219475
Medtr6g023460	EF hand calcium-binding family protein	134.546	-0.984064	0.305642	-3.21966	0.00128343	0.0241259
Medtr6g023885	ribosomal protein S24e family protein, putative	632.709	0.367489	0.0874149	4.20396	2.62283e-05	0.000970378
Medtr6g024140	plant-specific import receptor subunit TOM20	1786	0.302364	0.109171	2.76963	0.00561199	0.0719198
Medtr6g026800	bZIP transcription factor	463.712	-0.423084	0.11614	-3.64287	0.000269614	0.00699344
Medtr6g026870	PQ-loop protein/transmembrane family protein	120.171	-0.928	0.294613	-3.14989	0.00163329	0.0290819
Medtr6g026940	chaperone DnaJ domain protein	69.7937	-0.833127	0.274151	-3.03893	0.00237417	0.038549
Medtr6g027450	Dof zinc finger DOF5.2-like protein	100.976	-0.952878	0.262446	-3.63076	0.000282583	0.00723945
Medtr6g027460	Dof zinc finger DOF5.2-like protein	563.121	-0.759015	0.27213	-2.78917	0.00528436	0.0688771
Medtr6g028070	C2 domain first repeat protein	197.302	-0.739539	0.243677	-3.03491	0.00240607	0.038952
Medtr6g028100	beta-D-glucoside glucohydrolase	8.24322	3.21758	0.952298	3.37875	0.000728168	0.0154449
Medtr6g029460	NADP-specific glutamate dehydrogenase	917.709	1.14505	0.299465	3.82365	0.000131492	0.0038535
Medtr6g032885	ARM repeat protein	72.8371	0.739383	0.272781	2.71054	0.00671744	0.0817061
Medtr6g033255	AP2 domain class transcription factor	13.4244	2.16814	0.762074	2.84506	0.00444033	0.0607567
Medtr6g034935	F-box protein	833.399	-0.498629	0.11973	-4.1646	3.11894e-05	0.00112663
Medtr6g034975	vacuolar iron transporter-like protein	1775.11	-1.32654	0.272866	-4.86152	1.16489e-06	6.57528e-05
Medtr6g036750	hypothetical protein	221.653	0.67011	0.162736	4.11777	3.82558e-05	0.00134822
Medtr6g037220	ABA/WDS induced protein	1417.13	-0.61021	0.189252	-3.22433	0.0012627	0.0238394
Medtr6g038190	LRR receptor-like kinase	9.37644	5.14601	1.15476	4.45633	8.33737e-06	0.000358103
Medtr6g038240	UDP-glucosyltransferase family protein	270.747	-0.871843	0.204573	-4.26176	2.02819e-05	0.000777586
Medtr6g038390	oxidoreductase family, NAD-binding rossmann fold protein	802.709	-0.46231	0.096221	-4.80466	1.55011e-06	8.40453e-05
Medtr6g039840	DEAD-box ATP-dependent RNA helicase	851.891	0.372106	0.113072	3.29088	0.000998745	0.019994
Medtr6g040280	phytoene desaturase	46.7178	-1.17557	0.369492	-3.1816	0.00146466	0.0267877
Medtr6g042090	hypothetical protein	176.837	-0.600242	0.199475	-3.00912	0.00262009	0.0411564
Medtr6g043240	peroxidase family protein	296.19	-0.948143	0.32511	-2.91638	0.00354124	0.0509393
Medtr6g043310	hypothetical protein	21.1146	-2.3291	0.741336	-3.14176	0.00167933	0.0296297
Medtr6g043630	dentin sialophosphoprotein	33.6178	1.00912	0.355683	2.83714	0.0045519	0.0617302
Medtr6g045607	telomere recombination domain protein	111.864	-1.08796	0.23078	-4.71428	2.42562e-06	0.000124167
Medtr6g046480	NBS-LRR type disease resistance protein	154.409	-1.10666	0.419746	-2.63651	0.00837646	0.0951883
Medtr6g046570	disease resistance protein (CC-NBS-LRR class) family protein	24.6056	-1.14594	0.402925	-2.84405	0.00445448	0.0609199
Medtr6g047450	NBS-LRR type disease resistance protein	515.697	-1.32649	0.232556	-5.70395	1.17063e-08	1.01512e-06
Medtr6g048310	stress up-regulated Nod 19 protein	500.165	0.923857	0.240748	3.83745	0.00012432	0.00369851
Medtr6g048440	beta-carotene hydroxylase	2740.53	-0.564395	0.115977	-4.86644	1.13625e-06	6.46675e-05
Medtr6g048860	AAA family ATPase	75.1135	-4.97796	0.53619	-9.28394	1.6332e-20	6.60219e-18
Medtr6g053000	cysteine-rich receptor-kinase-like protein	100.876	-0.91656	0.288877	-3.17284	0.00150955	0.027354
Medtr6g053660	C2H2-like zinc finger protein, putative	330.112	0.383069	0.142149	2.69485	0.00704204	0.0843419
Medtr6g053680	ATP-binding microtubule motor family protein, putative	69.1592	0.791736	0.264681	2.99129	0.00277805	0.04283
Medtr6g059380	ENTH/ANTH/VHS superfamily protein	55.4222	-1.5964	0.495149	-3.22407	0.00126383	0.0238445
Medtr6g065120	carboxylesterase	932.806	0.656465	0.207177	3.16862	0.00153164	0.0276814
Medtr6g065580	DNA (cytosine-5)-methyltransferase	745.938	0.41666	0.134578	3.09605	0.00196116	0.0333397
Medtr6g068870	hypothetical protein	54.5078	0.831971	0.218369	3.80993	0.000139009	0.00404361
Medtr6g069400	zinc finger (Ran-binding) family protein	409.15	0.891464	0.301978	2.95208	0.00315642	0.0469288
Medtr6g069870	jasmonate zim-domain protein	1230.21	-0.6481	0.22466	-2.8848	0.00391661	0.0552405
Medtr6g071070	glutamine synthetase domain protein	14317	0.253511	0.0861451	2.94284	0.00325219	0.0478215
Medtr6g071695	purple acid phosphatase	9.59805	-2.17873	0.81175	-2.68399	0.00727484	0.0861371
Medtr6g072450	disease resistance protein (TIR-NBS-LRR class)	895.538	-0.349851	0.130387	-2.68318	0.00729262	0.0862222
Medtr6g072495	hypothetical protein	11.1801	-1.60414	0.536376	-2.99069	0.00278345	0.0428888
Medtr6g072540	disease resistance protein (TIR-NBS-LRR class)	1280.91	0.707232	0.158547	4.46071	8.16903e-06	0.00035308
Medtr6g074650	disease resistance protein (TIR-NBS-LRR class)	174.01	0.88275	0.327292	2.69713	0.00699391	0.0838811
Medtr6g074660	disease resistance protein (TIR-NBS-LRR class)	136.176	1.34915	0.219438	6.14822	7.83564e-10	8.68524e-08
Medtr6g075170	DNA polymerase epsilon subunit B	197.754	0.495359	0.117978	4.19873	2.68417e-05	0.000989075
Medtr6g082400	octicosapeptide/phox/Bem1p family protein	162.077	-0.83279	0.278672	-2.98842	0.00280424	0.0430555
Medtr6g082480	Chitinase / Hevein / PR-4 / Wheatwin2	6664.57	0.393796	0.132093	2.98121	0.00287116	0.0437783
Medtr6g082870	receptor-like kinase	301.181	0.516303	0.163027	3.16698	0.00154032	0.0277746
Medtr6g084120	transcription factor	1612.46	0.831131	0.205972	4.03516	5.45655e-05	0.00182921
Medtr6g084260	hypothetical protein	36.2185	-1.15258	0.395835	-2.91177	0.00359384	0.051669
Medtr6g084640	dehydrin	136.056	2.07793	0.727809	2.85505	0.00430304	0.0593561
Medtr6g085070	alpha/beta hydrolase family protein	1062.93	0.787513	0.155462	5.06564	4.07035e-07	2.50874e-05
Medtr6g086280	multiprotein bridging factor 1b-like protein	747.073	1.84912	0.321684	5.74826	9.01688e-09	8.10016e-07
Medtr6g086445	hypothetical protein	416.213	-0.845773	0.248366	-3.40536	0.00066078	0.0143138
Medtr6g087200	disease resistance protein (TIR-NBS-LRR class), putative	1298.45	-0.672296	0.1625	-4.1372	3.51564e-05	0.00125346
Medtr6g087260	disease resistance protein (TIR-NBS-LRR class)	589.446	1.64191	0.452021	3.63237	0.00028083	0.00721702
Medtr6g088180	cleavage stimulation factor, 50 kDa subunit, putative	245.822	-0.571192	0.182175	-3.1354	0.0017162	0.0301448
Medtr6g088505	Avr9/Cf-9 rapidly elicited protein	213.187	-1.11882	0.330514	-3.3851	0.000711522	0.015162
Medtr6g088525	Avr9/Cf-9 rapidly elicited protein	239.459	-1.1148	0.361866	-3.08068	0.00206526	0.0347868
Medtr6g088565	Avr9/Cf-9 rapidly elicited protein	231.521	-2.41837	0.3514	-6.88209	5.89811e-12	9.00739e-10
Medtr6g088795	hexokinase	1029.37	-0.306954	0.110278	-2.78344	0.00537853	0.0697079
Medtr6g089580	molybdenum cofactor sulfurase	23.9657	1.06569	0.399844	2.66527	0.00769261	0.0896026
Medtr6g090070	plant acid phosphatase	784.374	-0.588537	0.211356	-2.78457	0.0053599	0.069532
Medtr6g090130	6-phosphofructokinase	4588.96	-0.444535	0.111688	-3.98016	6.88692e-05	0.00225107
Medtr6g090380	zinc finger CCCH domain protein	7065.92	0.983491	0.327253	3.00529	0.00265327	0.0414165
Medtr6g090470	MAP kinase kinase	188.02	0.655993	0.162599	4.03441	5.47388e-05	0.00183278
Medtr6g090490	hypothetical protein	2010.75	0.88212	0.16984	5.19384	2.05996e-07	1.36779e-05
Medtr6g090810	hypothetical protein	96.8403	-0.598602	0.190253	-3.14635	0.00165323	0.029282
Medtr6g091880	PPR containing plant-like protein	972.263	0.286776	0.102928	2.78619	0.00533318	0.0692835
Medtr6g092100	E3 ubiquitin-protein ligase RGLG2-like protein	67.8183	-1.17708	0.286907	-4.10264	4.08468e-05	0.00142492
Medtr6g092160	substrate carrier family protein	128.148	-0.51971	0.150899	-3.4441	0.000572959	0.0127634
Medtr6g092660	homotetrameric cytidine deaminase	420.713	0.678322	0.185625	3.65426	0.000257926	0.0067525
Medtr6g092970	sodium transporter HKT1	224.333	-1.56252	0.345731	-4.51946	6.19965e-06	0.000281689
Medtr6g462640	cytochrome P450 family 71 protein	2.39026	4.31301	1.50858	2.85899	0.0042499	0.0588542
Medtr6g464120	gibberellin receptor GID1, putative	195.088	-1.08818	0.313255	-3.47379	0.000513164	0.0117065
Medtr6g465430	CBF/DREB1 transcription factor	29.0627	-2.466	0.433606	-5.68719	1.29148e-08	1.10597e-06
Medtr6g465460	dehydration-responsive element-binding protein 1B	69.9593	-1.04005	0.344633	-3.01785	0.00254578	0.0402884
Medtr6g466000	dehydration-responsive element-binding protein, putative	2.29939	5.44035	1.8208	2.98788	0.00280917	0.0430922
Medtr6g471010	DNA replication factor C complex subunit 3	901.716	0.339902	0.115986	2.93053	0.00338379	0.0492154
Medtr6g477750	resistance protein, putative	70.1647	0.994389	0.38012	2.61599	0.00889691	0.0992964
Medtr6g488180	hypothetical protein	73.0855	-1.89	0.357054	-5.29332	1.20118e-07	8.51011e-06
Medtr6g488190	hypothetical protein	73.6526	-1.49244	0.41473	-3.59858	0.000319956	0.00802488
Medtr6g488200	hypothetical protein	270.996	-0.769759	0.2214	-3.47678	0.000507475	0.0116444
Medtr7g006450	leucyl-tRNA synthetase	9.35726	-1.56953	0.518998	-3.02416	0.00249325	0.0398471
Medtr7g006900	cytochrome P450 family protein	101.662	2.12123	0.449171	4.72254	2.32916e-06	0.000120124
Medtr7g007010	seed specific protein Bn15D17A	573.725	1.38236	0.501564	2.7561	0.00584959	0.0739648
Medtr7g007540	receptor-like kinase	92.6726	0.426716	0.154117	2.76878	0.00562666	0.0719823
Medtr7g007620	LRR receptor-like kinase family protein	22.7538	2.15467	0.523076	4.11922	3.80153e-05	0.00134319
Medtr7g011170	myb transcription factor mixta-like protein	126.22	-0.942522	0.28407	-3.31792	0.00090691	0.0185347
Medtr7g011663	copalyldiphosphate synthase	308.4	-0.762631	0.255896	-2.98024	0.00288025	0.0438401
Medtr7g011900	caffeic acid O-methyltransferase	41.2561	1.89021	0.664176	2.84594	0.00442803	0.0606746
Medtr7g012790	circadian clock coupling factor ZGT	1011.39	0.404672	0.121073	3.34237	0.000830667	0.0172204
Medtr7g013660	copper chaperone	4402.47	-1.06839	0.181017	-5.90214	3.58825e-09	3.52277e-07
Medtr7g013850	anthocyanin 5-aromatic acyltransferase	628.863	-0.561197	0.161536	-3.47414	0.0005125	0.0117065
Medtr7g014330	anthocyanin 5-aromatic acyltransferase	117.182	-0.692721	0.218347	-3.17257	0.00151096	0.0273614
Medtr7g015220	methylesterase	748.652	-0.396475	0.140076	-2.83042	0.00464873	0.0628264
Medtr7g017880	BZIP transcription factor	363.233	1.22643	0.31514	3.8917	9.95442e-05	0.00307112
Medtr7g018170	zinc finger constans-like protein	8738.9	0.36884	0.114031	3.23455	0.00121833	0.023193
Medtr7g018290	S-adenosylmethionine decarboxylase proenzyme	56904.7	-0.604478	0.108403	-5.57621	2.45821e-08	1.99922e-06
Medtr7g018320	S-adenosylmethionine decarboxylase proenzyme	12365.4	-0.845277	0.138747	-6.0922	1.11367e-09	1.20054e-07
Medtr7g019120	Pmr5/Cas1p GDSL/SGNH-like acyl-esterase family protein	4439.57	0.323605	0.119017	2.71898	0.00654841	0.0801466
Medtr7g020870	myb/SANT-like DNA-binding domain protein	583.497	0.617627	0.13665	4.51976	6.19102e-06	0.000281689
Medtr7g021690	membrane protein Ycf1, putative	1386.43	-0.825473	0.300204	-2.74971	0.00596489	0.0751117
Medtr7g021710	NADH-ubiquinone/plastoquinone oxidoreductase chain 6	101.944	5.12408	0.806486	6.35359	2.1035e-10	2.48168e-08
Medtr7g021820	aldo/keto reductase family oxidoreductase	9502.21	0.248606	0.0917402	2.7099	0.00673043	0.0818278
Medtr7g021930	F-box/FBD/LRR protein	485.006	-1.56044	0.266726	-5.85033	4.90586e-09	4.74849e-07
Medtr7g021970	F-box/FBD/LRR protein	429.588	-0.746034	0.2482	-3.00578	0.00264898	0.0414165
Medtr7g022840	hypothetical protein	76.5662	1.49932	0.45503	3.29499	0.000984259	0.0197347
Medtr7g024765	acetyltransferase (GNAT) domain protein	406.135	1.26749	0.394491	3.21298	0.00131365	0.0246141
Medtr7g024873	calcium-binding EF-hand protein	26.2943	-1.20598	0.436391	-2.76353	0.00571795	0.0727483
Medtr7g026520	transmembrane protein, putative	627.712	-0.312013	0.0943343	-3.30753	0.000941235	0.0190265
Medtr7g026973	hypothetical protein	4.74401	-5.06344	1.29665	-3.90503	9.42154e-05	0.00293971
Medtr7g028557	hypothetical protein	15.099	-6.97961	1.21487	-5.74514	9.18453e-09	8.21843e-07
Medtr7g028740	squamosa promoter-binding-like protein	1916.57	-0.439448	0.145021	-3.03024	0.00244361	0.0393742
Medtr7g028920	hypothetical protein	7.32875	-6.07513	1.27547	-4.76307	1.9067e-06	0.000101184
Medtr7g028940	transmembrane protein, putative	894.287	-0.393175	0.132125	-2.97578	0.00292243	0.044286
Medtr7g028945	transmembrane protein, putative	319.465	-0.670245	0.211714	-3.1658	0.00154659	0.0278417
Medtr7g029365	triacylglycerol lipase-like protein	764.031	2.00486	0.201916	9.9292	3.10739e-23	1.40031e-20
Medtr7g029440	hypothetical protein	55.2065	0.624392	0.2187	2.85502	0.00430342	0.0593561
Medtr7g029450	phosphoribulokinase/uridine kinase	1476.93	0.144741	0.0459963	3.1468	0.00165067	0.0292743
Medtr7g030060	phosphatidylinositolglycan class N protein	55.1193	-8.59476	2.64575	-3.24852	0.00116006	0.0223939
Medtr7g031310	protoporphyrinogen oxidase	552.466	0.207721	0.0782798	2.65357	0.00796454	0.0917206
Medtr7g031830	transmembrane protein, putative	23.9598	-6.18928	1.05563	-5.86313	4.5421e-09	4.41193e-07
Medtr7g031900	transmembrane protein, putative	2137.12	-0.223015	0.0730011	-3.05495	0.00225095	0.0370424
Medtr7g032240	CCT motif protein	1559.23	0.47974	0.126868	3.78142	0.000155937	0.00445588
Medtr7g032640	alpha/beta-hydrolase superfamily protein	3761.33	0.401091	0.112559	3.56337	0.000366124	0.00896985
Medtr7g033080	hypothetical protein	1866.22	0.663757	0.236038	2.81208	0.00492227	0.0654653
Medtr7g033100	E3 ubiquitin-protein ligase RGLG2-like protein	213.755	0.586789	0.217895	2.693	0.00708132	0.0846341
Medtr7g033410	sulfite oxidase-like protein	185.17	-0.907238	0.307281	-2.95247	0.00315241	0.0469175
Medtr7g034395	zinc-binding dehydrogenase family oxidoreductase	6927.39	0.228814	0.0833859	2.74404	0.00606891	0.0760037
Medtr7g034575	DNA replication ATP-dependent helicase Dna2	89.4202	0.873643	0.28215	3.09638	0.00195901	0.0333238
Medtr7g038740	iron-sulfur cluster biosynthesis family protein	81.1025	-19.7749	4.24881	-4.65421	3.25219e-06	0.000162545
Medtr7g039370	origin recognition complex subunit 6	62.1023	1.11317	0.379179	2.93573	0.00332769	0.0486309
Medtr7g047640	anaphase-promoting complex subunit cdc20-like protein	44.0236	-1.74707	0.496719	-3.51722	0.000436097	0.0104424
Medtr7g050870	pectinesterase/pectinesterase inhibitor	879.279	-0.887834	0.315079	-2.81781	0.00483518	0.0646784
Medtr7g051210	maternal effect embryo arrest protein	377.113	0.577967	0.126943	4.55296	5.28958e-06	0.000248982
Medtr7g051940	RAB GTPase-like protein A1D	404.08	0.441152	0.164124	2.68792	0.00718997	0.0855977
Medtr7g053090	Na+-bile acid cotransporter	1810.34	1.08102	0.272953	3.96048	7.47987e-05	0.00242184
[truncated: 481 more rows]
[truncated: 6 more columns]
