# Supplementary material for: A functional genomics approach to dissect spotted alfalfa aphid resistance in Medicago truncatula
Source: Sci Rep. 2020 Dec 17;10:22159. doi: 10.1038/s41598-020-78904-z (PMC7746763; doi:10.1038/s41598-020-78904-z)
Supplement: Supplementary file 2 — Supplementary Table 1. [file 41598_2020_78904_MOESM2_ESM.xlsx]

## Sheet: Sheet1
Medicago ID	Description	baseMean	log2FoldChange	lfcSE	stat	pvalue	padj
Medtr0001s0490	growth-regulating factor	183.155	-0.737958	0.215698	-3.42126	0.000623314	0.0067226
Medtr0001s0660	zinc-binding alcohol dehydrogenase family protein	1188.89	-0.661868	0.221928	-2.98236	0.00286035	0.0226537
Medtr0002s0020	F-box protein PP2-A13	401.471	0.313621	0.120315	2.60666	0.00914303	0.0555075
Medtr0002s0090	LRR and NB-ARC domain disease resistance protein	36.3517	-8.50494	1.2223	-6.95815	3.44779e-12	2.9854e-10
Medtr0002s0110	LRR and NB-ARC domain disease resistance protein	33.268	-1.26791	0.393474	-3.22236	0.0012714	0.0119806
Medtr0002s1270	Ulp1 protease family, carboxy-terminal domain protein	153.36	0.577163	0.204395	2.82377	0.00474625	0.0339553
Medtr0003s0500	membrane-bound O-acyltransferase family MBOAT protein	207.024	-0.559813	0.211746	-2.64379	0.00819836	0.0511539
Medtr0003s0540	ubiquitin-like modifier-activating enzyme ATG7	937.944	0.250651	0.0738427	3.39439	0.000687815	0.00727918
Medtr0003s0660	S-adenosylmethionine decarboxylase proenzyme	1958.83	-0.343777	0.103363	-3.32592	0.000881259	0.00892079
Medtr0004s0240	hypothetical protein	696.995	0.237989	0.0926933	2.56749	0.0102439	0.0603876
Medtr0004s0610	PPR containing plant-like protein	61.1185	0.736815	0.240718	3.0609	0.00220673	0.0185154
Medtr0004s0650	glycerol-3-phosphate transporter	3070.43	0.610371	0.208894	2.92192	0.0034788	0.0264614
Medtr0005s0200	NBS-LRR type disease resistance protein	239.57	-0.60419	0.208605	-2.89634	0.00377544	0.028261
Medtr0006s0080	NBS-LRR type disease resistance protein	228.242	-0.741503	0.253911	-2.92032	0.00349667	0.0265596
Medtr0007s0380	transcription factor	70.7516	-1.61967	0.316369	-5.11958	3.06224e-07	9.47564e-06
Medtr0009s0050	flavonol synthase/flavanone 3-hydroxylase	243.953	0.441105	0.179532	2.45698	0.0140112	0.0761842
Medtr0009s0120	phosphatidylinositol 3- and 4-kinase	3168.52	0.855182	0.113911	7.50744	6.02944e-14	6.91273e-12
Medtr0009s0240	UDP-glucosyltransferase family protein	231.355	-0.6243	0.2453	-2.54505	0.0109263	0.0633811
Medtr0009s0370	sugar porter (SP) family MFS transporter	428.051	1.06158	0.139363	7.61738	2.58884e-14	3.1006e-12
Medtr0012s0100	WD domain, G-beta repeat protein	46.2164	0.693259	0.239028	2.90033	0.00372774	0.0279508
Medtr0012s0290	disease resistance protein (TIR-NBS-LRR class), putative	51.0972	0.76706	0.285777	2.68412	0.00727214	0.0467859
Medtr0014s0040	hypothetical protein	51.9906	-0.712212	0.247482	-2.87783	0.00400419	0.0297163
Medtr0015s0030	lectin receptor kinase	102.802	-1.54453	0.335735	-4.60045	4.21588e-06	9.55244e-05
Medtr0016s0040	hypothetical protein	79.2632	-0.817322	0.34978	-2.33667	0.0194562	0.0975466
Medtr0016s0170	hypothetical protein	68.6974	-1.04217	0.405736	-2.56858	0.0102117	0.0602428
Medtr0019s0070	calmodulin-binding protein	717.677	0.765422	0.196875	3.88786	0.00010113	0.00147212
Medtr0020s0020	heat shock transcription factor B2A	1227.16	0.465096	0.162547	2.8613	0.00421907	0.0309176
Medtr0020s0120	terminal flower 1	8.41461	2.6908	0.627289	4.28958	1.79013e-05	0.000337496
Medtr0020s0130	E3 ubiquitin-protein ligase XBOS32	761.205	-0.295761	0.106494	-2.77726	0.005482	0.0378367
Medtr0021s0140	hypothetical protein	58.7644	-1.34323	0.260546	-5.15545	2.53025e-07	7.98605e-06
Medtr0023s0210	myb transcription factor	13.7996	2.77506	0.705733	3.93217	8.41838e-05	0.00125821
Medtr0023s0260	R2R3-MYB transcription factor, putative	37.5379	1.47128	0.47185	3.1181	0.0018202	0.015953
Medtr0024s0020	extra-large G-like protein	609.657	0.758439	0.161335	4.70103	2.5885e-06	6.27886e-05
Medtr0024s0260	S54 family peptidase	6837.22	0.619791	0.192352	3.22217	0.00127225	0.0119806
Medtr0026s0160	diacylglycerol kinase domain protein	107.947	-0.665641	0.284447	-2.34012	0.0192773	0.096885
Medtr0027s0230	cytosolic class I small heat shock protein	1542.35	-0.864412	0.251269	-3.44018	0.000581325	0.00636044
Medtr0028s0090	CRT (chloroquine-resistance transporter)-like transporter, putative	703.922	-0.335115	0.127182	-2.63492	0.00841563	0.0521901
Medtr0029s0040	hypothetical protein	20.8129	-0.970981	0.394553	-2.46097	0.0138564	0.0755105
Medtr0034s0170	trehalose-6-phosphate synthase	886.599	-1.24163	0.236906	-5.24104	1.59671e-07	5.28193e-06
Medtr0035s0150	indole-3-acetic acid-amido synthetase	697.266	1.45288	0.321219	4.52303	6.09618e-06	0.000131259
Medtr0036s0050	eukaryotic aspartyl protease family protein	7620.79	-1.27678	0.263861	-4.83882	1.30615e-06	3.40941e-05
Medtr0036s0070	eukaryotic aspartyl protease family protein	1297.5	-1.25583	0.333749	-3.7628	0.000168025	0.0022618
Medtr0037s0010	hypothetical protein	9.97608	1.9861	0.723702	2.74437	0.0060628	0.0408368
Medtr0038s0060	functional resistance protein KR1, putative	127.637	-1.24294	0.503195	-2.47009	0.0135077	0.0740469
Medtr0040s0140	expansin A20	93.8452	0.986887	0.268396	3.67698	0.000236008	0.00302949
Medtr0042s0190	benzyl alcohol O-benzoyltransferase	801.025	0.663416	0.160686	4.12865	3.64901e-05	0.000619335
Medtr0043s0040	hypothetical protein	8.38109	6.67557	1.26066	5.29531	1.18813e-07	4.07089e-06
Medtr0043s0080	hypothetical protein	154.339	3.54112	0.344337	10.2839	8.33058e-25	3.14778e-22
Medtr0043s0110	LRR and NB-ARC domain disease resistance protein	15.2439	4.40698	0.781407	5.63981	1.70242e-08	7.14751e-07
Medtr0045s0130	transmembrane protein, putative	265.469	-0.551657	0.136335	-4.04633	5.20271e-05	0.000833287
Medtr0047s0090	hypothetical protein	11.3214	-6.42585	1.2832	-5.00768	5.50899e-07	1.59952e-05
Medtr0047s0100	hypothetical protein	9.16426	-6.1924	1.23551	-5.012	5.38667e-07	1.5691e-05
Medtr0048s0140	hypothetical protein	7.54516	-1.88888	0.779714	-2.42253	0.015413	0.0817476
Medtr0048s0220	transmembrane protein, putative	23.5548	-2.10744	0.530362	-3.97359	7.07965e-05	0.00108657
Medtr0049s0070	NSP-interacting kinase-like protein	1502.93	-0.875874	0.193178	-4.53402	5.7872e-06	0.00012531
Medtr0050s0010	DUF936 family protein	336.014	-0.64712	0.22288	-2.90344	0.00369088	0.0277519
Medtr0052s0020	hypothetical protein	24.6458	-1.35946	0.402348	-3.37882	0.000727987	0.007662
Medtr0052s0120	hypothetical protein	197.706	-0.734632	0.24761	-2.96689	0.00300831	0.0235756
Medtr0053s0030	ubiquinone biosynthesis protein UbiB	2324.77	0.975004	0.234407	4.15944	3.19024e-05	0.000555045
Medtr0054s0080	plant/F12B17-70 protein	99.5076	-3.24455	0.45086	-7.19636	6.18417e-13	6.09959e-11
Medtr0054s0090	F-box protein interaction domain protein	631.505	-0.455682	0.14638	-3.113	0.00185195	0.0161574
Medtr0058s0010	hypothetical protein	584.849	1.2479	0.295038	4.22961	2.34098e-05	0.000423491
Medtr0059s0060	50S ribosomal protein L1p	12401.1	0.340705	0.140341	2.4277	0.0151948	0.0808822
Medtr0067s0100	zinc finger, C3HC4 type (RING finger) protein	666.169	-0.406256	0.161012	-2.52315	0.011631	0.066292
Medtr0069s0050	hypothetical protein	12.9844	-6.57562	1.23338	-5.33137	9.74769e-08	3.37548e-06
Medtr0070s0020	LRR receptor-like kinase family protein	48.6024	-0.944633	0.384972	-2.45377	0.0141366	0.0767096
Medtr0070s0040	LRR receptor-like kinase family protein	45.654	-0.701664	0.283351	-2.47631	0.0132748	0.0730687
Medtr0078s0010	UDP-glucosyltransferase family protein	3442.74	-1.8984	0.519585	-3.65367	0.000258515	0.00327607
Medtr0078s0060	UDP-glucosyltransferase family protein	6872.28	-1.53269	0.311913	-4.91385	8.93062e-07	2.46239e-05
Medtr0083s0120	NB-ARC domain disease resistance protein, putative	103.216	-1.58452	0.213912	-7.40733	1.28869e-13	1.42275e-11
Medtr0086s0010	BAG family molecular chaperone regulator-like protein	8193.86	-0.696528	0.190967	-3.64737	0.00026494	0.00334013
Medtr0087s0010	LRR receptor-like kinase family protein	6.16876	-2.69757	0.750794	-3.59296	0.000326944	0.00394806
Medtr0087s0020	LRR receptor-like kinase family protein	82.4885	-1.26074	0.226581	-5.56419	2.63378e-08	1.04371e-06
Medtr0087s0040	leucine-rich receptor-like kinase family protein, putative	529.884	-0.879522	0.257981	-3.40925	0.000651417	0.00696263
Medtr0087s0070	LRR receptor-like kinase	13.1652	-1.25685	0.379438	-3.31241	0.000924946	0.00927946
Medtr0087s0090	LRR receptor-like kinase family protein	132.019	-1.2849	0.323111	-3.97664	6.98968e-05	0.00107708
Medtr0089s0100	Ulp1 protease family, carboxy-terminal domain protein	131.649	-4.43234	0.368942	-12.0136	3.01277e-33	2.07248e-30
Medtr0100s0160	zinc finger AN1 and C2H2 domain stress-associated protein	480.682	-0.290057	0.101671	-2.85289	0.00433233	0.0316266
Medtr0103s0090	nodulin MtN21/EamA-like transporter family protein	395.854	0.586338	0.172485	3.39936	0.000675431	0.00717358
Medtr0105s0070	zinc finger, LRP1 type protein, putative	78.7868	0.68923	0.209208	3.29447	0.000986088	0.00977634
Medtr0105s0110	hypothetical protein	27.5268	1.15752	0.478429	2.41942	0.0155453	0.0821995
Medtr0110s0040	glycoside hydrolase family 1 protein	2300.11	0.700864	0.25631	2.73444	0.00624868	0.0418054
Medtr0113s0040	F-box protein	449.293	2.42381	0.311877	7.77168	7.74538e-15	1.01859e-12
Medtr0113s0060	chromo domain protein	68.3125	-5.59536	0.540206	-10.3578	3.85679e-25	1.54433e-22
Medtr0119s0010	vacuolar iron transporter-like protein	130.412	2.01251	0.584618	3.44244	0.000576497	0.00631534
Medtr0122s0020	expansin-like protein B1	574.091	1.95101	0.17866	10.9202	9.22492e-28	4.34186e-25
Medtr0136s0060	activator of 90 kDa heat shock ATPase-like protein	1543.08	0.512505	0.209489	2.44645	0.0144273	0.0779521
Medtr0147s0030	cytochrome P450 family protein	13.4269	-2.23464	0.576801	-3.8742	0.000106976	0.00154382
Medtr0148s0050	protein phosphatase 1 regulatory subunit, putative	8010.34	-0.487285	0.0838279	-5.81292	6.13918e-09	2.84964e-07
Medtr0148s0080	S-locus lectin kinase family protein	1171.4	-0.46517	0.152605	-3.04819	0.00230223	0.019128
Medtr0154s0020	MAP3K-like kinase	14.0714	2.00305	0.667303	3.00172	0.00268462	0.0215961
Medtr0163s0020	legume lectin beta domain protein	5517.5	-9.21455	0.390578	-23.5921	4.643e-123	4.15208e-119
Medtr0168s0080	5-formyltetrahydrofolate cyclo-ligase	1302.47	-0.749556	0.0844676	-8.87389	7.06373e-19	1.59249e-16
Medtr0172s0050	cell number regulator-like protein	1099.68	-0.315125	0.0738982	-4.26431	2.00517e-05	0.000371511
Medtr0180s0070	Got1/SFT2-like vescicle transporter family protein	252.97	0.229712	0.0976007	2.35359	0.018593	0.0943472
Medtr0182s0060	DUF247 domain protein	43.6801	-1.78223	0.652096	-2.73309	0.00627441	0.0419252
Medtr0184s0030	UDP-glucosyltransferase family protein	215.288	-0.98921	0.341226	-2.89899	0.00374368	0.0280467
Medtr0185s0010	transmembrane protein, putative	74.6644	-1.68141	0.347198	-4.84279	1.28026e-06	3.36404e-05
Medtr0189s0010	MAP3K-like kinase	304.925	-1.8488	0.302601	-6.1097	9.9819e-10	5.49886e-08
Medtr0189s0030	P-loop nucleoside triphosphate hydrolase superfamily protein	203.849	-4.38027	0.363724	-12.0428	2.1156e-33	1.53398e-30
Medtr0189s0040	hypothetical protein	38.1582	-8.05785	1.23754	-6.51116	7.45736e-11	4.82226e-09
Medtr0194s0050	transcription factor	190.862	-0.576379	0.139307	-4.13747	3.51156e-05	0.000602096
Medtr0196s0020	multidrug resistance-associated protein ABC domain protein	50.0646	-1.02903	0.334625	-3.07517	0.0021038	0.0177656
Medtr0212s0040	ATP synthase F1, alpha subunit	606.825	0.445166	0.143848	3.09471	0.00197008	0.0168645
Medtr0230s0010	LRR and NB-ARC domain disease resistance protein	301.018	-0.459954	0.166202	-2.76744	0.00564977	0.0387454
Medtr0232s0030	hypothetical protein	18.2643	1.07665	0.461554	2.33265	0.0196664	0.0981599
Medtr0242s0060	F-box protein interaction domain protein	299.662	-0.455612	0.160359	-2.8412	0.00449444	0.0325499
Medtr0257s0040	CC-NBS-LRR resistance protein, putative	6.0615	5.64714	1.29334	4.36633	1.26352e-05	0.00024959
Medtr0258s0040	ELMO/CED-12 family protein	114.043	-1.07429	0.292835	-3.66859	0.00024389	0.00311427
Medtr0259s0040	hypothetical protein	2.63033	4.82076	1.52358	3.16409	0.00155568	0.0140891
Medtr0274s0020	P-loop nucleoside triphosphate hydrolase superfamily protein	588.048	-0.200591	0.086159	-2.32815	0.0199042	0.0989787
Medtr0280s0040	G-type lectin S-receptor-like Serine/Threonine-kinase plant	454.242	-0.864723	0.326341	-2.64975	0.00805508	0.0505116
Medtr0283s0050	Serine/Threonine-kinase WNK11-like protein	125.693	-2.08315	0.25987	-8.0161	1.09152e-15	1.60017e-13
Medtr0294s0010	TIR-NBS-LRR class disease resistance protein	129.845	-0.543642	0.15557	-3.49451	0.000474931	0.00538295
Medtr0311s0030	cornichon family protein	82.0508	-0.515872	0.186727	-2.76271	0.00573235	0.0391589
Medtr0320s0010	hypothetical protein	1.71598	-4.1312	1.58542	-2.60574	0.00916758	0.0556066
Medtr0320s0040	ARP2/3 complex ARPC3, 21 kDa subunit	59.4501	1.08172	0.258825	4.17935	2.92339e-05	0.000514962
Medtr0349s0020	disease resistance protein (TIR-NBS-LRR class)	118.857	0.791637	0.281633	2.81088	0.00494059	0.0349817
Medtr0365s0010	TPR1	33676.7	0.367635	0.117997	3.11562	0.00183557	0.0160563
Medtr0368s0010	patatin-like phospholipase	1652.98	0.653187	0.139841	4.67093	2.99842e-06	7.09988e-05
Medtr0384s0020	hypothetical protein	12.6072	-4.00134	1.17879	-3.39446	0.00068765	0.00727918
Medtr0391s0020	LRR and NB-ARC domain disease resistance protein	125.765	-1.00312	0.361258	-2.77674	0.00549079	0.0378681
Medtr0392s0010	sucrose nonfermenting-like protein	528.718	-0.267849	0.0766299	-3.49535	0.000473435	0.00537053
Medtr0400s0020	TPR1	5467.07	0.441723	0.13928	3.17146	0.00151673	0.0137889
Medtr0400s0030	LRR receptor-like kinase family protein	15.2566	21.3429	5.89206	3.62231	0.000291986	0.00359825
Medtr0405s0060	hypothetical protein	17.7964	1.77717	0.533479	3.33129	0.000864432	0.0087878
Medtr0415s0020	myosin heavy chain-like protein	42.8521	-6.95665	2.7052	-2.57158	0.0101235	0.059856
Medtr0466s0010	LRR receptor-like kinase	48.835	-0.781458	0.2668	-2.929	0.00340054	0.026021
Medtr0468s0010	disease resistance protein (TIR-NBS-LRR class)	629.251	-0.577855	0.129605	-4.4586	8.24972e-06	0.00017117
Medtr0474s0020	LRR amine-terminal domain protein	208.388	-0.77519	0.194747	-3.98051	6.87687e-05	0.00106213
Medtr0491s0030	LRR receptor-like kinase family protein	55.6749	-2.3532	0.305443	-7.70422	1.31642e-14	1.68176e-12
Medtr0530s0020	clathrin assembly protein	5.46237	3.07838	1.14586	2.68653	0.00721993	0.0465169
Medtr0531s0010	tether containing UBX domain for GLUT4-like protein	16.4629	20.2349	5.89532	3.43237	0.000598339	0.0065156
Medtr0536s0010	UDP-glucosyltransferase family protein	11.9543	-1.94682	0.708049	-2.74956	0.00596751	0.0403774
Medtr0650s0010	LURP-one-like protein	33.9205	1.63841	0.396434	4.13286	3.58273e-05	0.000612213
Medtr0684s0010	transmembrane protein, putative	12.2757	-4.15821	1.33756	-3.10881	0.00187845	0.0163095
Medtr0684s0020	legume lectin beta domain protein	2422.43	-13.5801	2.05287	-6.61515	3.71168e-11	2.60673e-09
Medtr0690s0010	receptor-like kinase	279.907	-1.02156	0.17923	-5.69969	1.20026e-08	5.19363e-07
Medtr0691s0020	NB-ARC domain disease resistance protein	619.135	0.726326	0.154372	4.70503	2.53831e-06	6.17948e-05
Medtr0697s0010	Myb/SANT-like DNA-binding domain protein	123.88	-0.931011	0.163501	-5.69423	1.23931e-08	5.32822e-07
Medtr0768s0010	RNase P Rpr2/Rpp21 subunit domain protein	362.49	-0.535625	0.13262	-4.03881	5.37237e-05	0.000855371
Medtr0807s0020	albumin-2 protein	24.184	-0.983929	0.396075	-2.4842	0.0129843	0.0719503
Medtr0836s0010	hypothetical protein	4.66613	3.43537	1.03838	3.30838	0.000938377	0.00939007
Medtr0854s0010	hypothetical protein	12.364	3.54485	0.820868	4.31842	1.57151e-05	0.000302084
Medtr0912s0010	NB-ARC domain disease resistance protein	11.417	3.38245	0.755735	4.47571	7.61564e-06	0.000160245
Medtr0945s0020	transmembrane protein, putative	106.128	-0.888247	0.335942	-2.64405	0.00819203	0.0511463
Medtr0961s0010	hypothetical protein	213.292	1.22836	0.446707	2.74981	0.00596304	0.0403573
Medtr1099s0010	Sec14p-like phosphatidylinositol transfer family protein	595.319	-0.769565	0.212232	-3.62605	0.000287787	0.00356617
Medtr1396s0010	transmembrane amino acid transporter family protein	196.561	0.541311	0.1543	3.50816	0.000451213	0.00515331
Medtr1415s0010	LRR receptor-like kinase family protein	188.048	-0.916771	0.258477	-3.54681	0.000389925	0.00455813
Medtr1543s0010	pre-mRNA-splicing factor ATP-dependent RNA helicase PRP16	89.4771	-0.675696	0.204359	-3.30641	0.000944996	0.00944221
Medtr1g006590	tonoplast intrinsic protein	4.50221	-2.41256	0.969361	-2.48881	0.012817	0.0712802
Medtr1g006695	E3 ubiquitin-protein ligase HERC2-like protein	1075.54	1.1278	0.301521	3.74037	0.000183751	0.00243682
Medtr1g007160	ATP-dependent protease LA (lon) domain protein	360.274	-0.31693	0.132593	-2.39024	0.0168373	0.0874562
Medtr1g007740	transducin/WD40 repeat protein	2422.89	1.21565	0.14021	8.6702	4.31348e-18	8.44687e-16
Medtr1g007860	alpha/beta fold hydrolase	868.206	0.340847	0.132042	2.58136	0.00984128	0.0586041
Medtr1g008280	signal peptide peptidase-like protein	2651.01	-0.404801	0.115241	-3.51267	0.000443635	0.00508408
Medtr1g008310	PPR containing plant-like protein	357.651	0.449043	0.161484	2.78073	0.00542368	0.0375501
Medtr1g008380	indole-3-pyruvate monooxygenase	138.9	1.38623	0.423988	3.26951	0.00107735	0.0104746
Medtr1g008980	ABC1 family protein	3719.27	-0.407279	0.14803	-2.75133	0.00593534	0.0402409
Medtr1g009030	plant/F12B17-70 protein	383.989	-0.501358	0.161013	-3.11377	0.00184713	0.0161355
Medtr1g009190	arabinose kinase-like protein	3369.09	1.73527	0.219356	7.91076	2.5583e-15	3.63143e-13
Medtr1g009270	LRR receptor-like kinase	252.696	-2.04055	0.444917	-4.58637	4.51022e-06	0.000101121
Medtr1g009430	hypothetical protein	8.20285	-1.14567	0.481259	-2.38058	0.0172856	0.0893696
Medtr1g009620	exocyst complex exo70-like protein	792.676	-0.267604	0.114877	-2.32949	0.0198333	0.0987359
Medtr1g009640	hypothetical protein	2738.54	0.561446	0.216099	2.5981	0.00937411	0.0565016
Medtr1g009650	pentatricopeptide (PPR) repeat protein	1156.99	0.403965	0.148663	2.71732	0.00658137	0.0434645
Medtr1g010050	GGL domain protein	507.477	-0.530997	0.190442	-2.78823	0.00529975	0.0368698
Medtr1g010070	16S rRNA (cytosine(1402)-N(4))-methyltransferase	484.321	0.314469	0.121264	2.59326	0.00950702	0.0570626
Medtr1g010080	DUF1997 family protein	911.336	0.664563	0.178521	3.72261	0.000197176	0.00259432
Medtr1g010150	CHY and CTCHY and RING-type zinc finger protein	269.835	1.0422	0.271625	3.83691	0.000124594	0.00175098
Medtr1g010170	hypothetical protein	31.4471	1.17686	0.367849	3.19931	0.00137759	0.0127749
Medtr1g010220	wall-associated receptor kinase-like protein	145.553	-1.04034	0.276229	-3.76621	0.000165742	0.00223855
Medtr1g010240	wall associated kinase-like protein, putative	26.401	-1.60693	0.293278	-5.47918	4.27299e-08	1.62374e-06
Medtr1g010250	wall-associated receptor kinase-like protein, putative	2523.68	-0.916795	0.230408	-3.979	6.92055e-05	0.00106765
Medtr1g010260	wall-associated receptor kinase-like protein	556.919	-1.2944	0.208837	-6.19816	5.71271e-10	3.28181e-08
Medtr1g010270	sulfate transporter-like protein	453.314	-2.67152	0.311803	-8.56798	1.05318e-17	2.0182e-15
Medtr1g011520	PPR containing plant-like protein	250.339	0.392258	0.133441	2.93957	0.00328664	0.025403
Medtr1g011710	pre-mRNA splicing factor-like protein	14.9705	-1.55558	0.394212	-3.94604	7.94533e-05	0.00119426
Medtr1g012030	substrate carrier family protein	377.636	-0.533009	0.126746	-4.20533	2.60699e-05	0.000464719
Medtr1g012440	IDS4-like protein	741.427	-0.296636	0.115312	-2.57247	0.0100975	0.0597405
Medtr1g012520	EIN3-binding F-box-like protein	12718.3	-0.592472	0.153071	-3.87057	0.000108579	0.00156443
Medtr1g012550	G-type lectin S-receptor-like Serine/Threonine-kinase SD2-5	468.804	-0.49481	0.143275	-3.45356	0.000553249	0.00611561
Medtr1g012590	UDP-sugar transporter-like protein	936.559	-0.307803	0.110712	-2.78021	0.00543236	0.0375713
Medtr1g012620	myosin heavy chain-like protein	5093.09	0.696607	0.209319	3.32797	0.000874821	0.00886653
Medtr1g012650	hypothetical protein	2.77085	-4.77399	1.98426	-2.40593	0.0161314	0.0846089
Medtr1g012840	octicosapeptide/phox/Bem1p domain protein	2518.23	-0.393274	0.108508	-3.62438	0.000289661	0.00358277
Medtr1g012960	class II knotted-like homeobox protein	3204.05	0.470771	0.180286	2.61125	0.00902122	0.0550048
Medtr1g013040	Serine/Threonine kinase family protein	491.604	-0.710819	0.207041	-3.43323	0.00059643	0.0064992
Medtr1g013050	aspartate aminotransferase	6574.99	0.269774	0.0711137	3.79356	0.000148503	0.00204223
Medtr1g013090	ubiquitin family protein	301.214	0.592829	0.188485	3.14524	0.00165952	0.0148257
Medtr1g013650	monogalactosyldiacylglycerol synthase	983.05	-0.324997	0.0710661	-4.57317	4.80401e-06	0.000106779
Medtr1g013660	ER membrane protein complex subunit-like protein	1084.36	-0.229476	0.0958399	-2.39437	0.0166488	0.0867626
Medtr1g013680	GTP-binding elongation factor Tu family protein	312.738	-0.439738	0.159494	-2.75708	0.00583197	0.0396564
Medtr1g014120	plastocyanin-like domain protein	218.672	0.560056	0.189063	2.96228	0.00305373	0.0238711
Medtr1g014220	folate/biopterin transporter	431.426	-0.761604	0.134776	-5.65087	1.59638e-08	6.73392e-07
Medtr1g014640	phytochrome-associated protein phosphatase type 2C	19.4064	-2.42521	0.833794	-2.90865	0.00362999	0.02734
Medtr1g014690	gamma-tocopherol methyltransferase	1685.67	0.228498	0.0775006	2.94834	0.00319482	0.0248292
Medtr1g014710	RING-finger ubiquitin ligase	1562.32	-0.425919	0.083573	-5.09638	3.46217e-07	1.06152e-05
Medtr1g014930	DUF1677 family protein	501.166	1.37221	0.226962	6.046	1.48487e-09	7.88833e-08
Medtr1g015120	hypothetical protein	557.343	-0.420492	0.129316	-3.25166	0.00114732	0.0110403
Medtr1g015140	WRKY family transcription factor	699.959	-1.5993	0.297502	-5.37575	7.62628e-08	2.7171e-06
Medtr1g015300	thermospermine synthase ACAULIS protein	254.836	1.39778	0.312836	4.46809	7.8921e-06	0.000164898
Medtr1g015650	hypothetical protein	1399.59	1.50952	0.344745	4.37865	1.19417e-05	0.000237666
Medtr1g015700	chalcone-flavanone isomerase family protein	258.168	0.625474	0.176016	3.5535	0.00038014	0.00446344
Medtr1g015810	DUF3511 domain protein	47.7269	-0.852444	0.225238	-3.78464	0.000153931	0.00210053
Medtr1g015830	lysine decarboxylase family protein	2588.6	-0.817335	0.203443	-4.01752	5.88135e-05	0.000926984
Medtr1g015860	cytochrome P450 family protein	102.83	1.57322	0.669636	2.34937	0.0188052	0.0952257
Medtr1g015890	glutaredoxin-like protein, putative	1755.47	-1.25308	0.209075	-5.99342	2.05474e-09	1.06009e-07
Medtr1g015910	fructan exohydrolase	147.441	-0.822058	0.351426	-2.3392	0.0193249	0.097033
Medtr1g015970	fructan exohydrolase	720.501	-1.19231	0.226358	-5.26736	1.38399e-07	4.68809e-06
Medtr1g015980	fructan exohydrolase	55.8834	-0.683614	0.240133	-2.84681	0.00441595	0.0320973
Medtr1g016010	C2H2-type zinc finger protein	1659.36	-0.409422	0.123166	-3.32414	0.00088692	0.00895195
Medtr1g016330	hypothetical protein	10.8729	1.68427	0.564193	2.98527	0.00283332	0.0225041
Medtr1g016390	protein reversion-TO-ethylene SENSITIVITY protein	637.452	-0.599062	0.165812	-3.61289	0.000302805	0.00370437
Medtr1g016760	RNA-binding KH domain protein	1970.53	0.233985	0.083303	2.80884	0.00497199	0.0351392
Medtr1g016830	hypothetical protein	2.93496	-4.29176	1.5183	-2.8267	0.00470306	0.0337149
Medtr1g016880	core-2/I-branching enzyme	471.869	-0.332557	0.10907	-3.04902	0.00229588	0.0190929
Medtr1g017270	squalene monooxygenase	3248.99	0.53462	0.19386	2.75777	0.00581971	0.0396272
Medtr1g017830	hypothetical protein	763.331	1.14465	0.45075	2.53943	0.0111034	0.0641096
Medtr1g017940	F-box protein	628.211	0.309354	0.105237	2.93959	0.00328646	0.025403
Medtr1g018030	acyl-CoA N-acyltransferase domain protein	1011.48	0.706531	0.254462	2.77657	0.00549362	0.0378779
Medtr1g018300	hypothetical protein	3.80457	2.07681	0.738538	2.81205	0.0049227	0.0349012
Medtr1g018320	sigma factor sigb regulation rsbq-like protein	5125.71	0.96729	0.210847	4.58763	4.48296e-06	0.000100728
Medtr1g018580	3-oxo-delta(4,5)-steroid 5-beta-reductase-like protein	24.9281	-2.76122	0.864985	-3.19221	0.00141187	0.0130433
Medtr1g018620	lipase	1353.01	-0.45749	0.115866	-3.94845	7.86593e-05	0.00118555
Medtr1g018750	carbohydrate esterase plant-like protein	244.301	-0.815112	0.322254	-2.52941	0.0114254	0.0654399
Medtr1g018760	isoaspartyl peptidase/L-asparaginase	8915.07	-2.06349	0.289538	-7.12683	1.0271e-12	9.73674e-11
Medtr1g018930	hypothetical protein	413	0.522357	0.209084	2.49831	0.0124788	0.0698769
Medtr1g019110	dehydration-responsive element-binding protein	3755.23	0.663487	0.278261	2.3844	0.0171068	0.0886328
Medtr1g019130	wuschel-related homeobox protein	668.251	0.668042	0.202745	3.29498	0.000984297	0.00976219
Medtr1g019170	plant organelle RNA recognition domain protein	706.087	-0.261903	0.0969489	-2.70145	0.00690378	0.0450206
Medtr1g019240	helix loop helix DNA-binding domain protein	5.77694	1.74628	0.653291	2.67305	0.00751653	0.0479329
Medtr1g019270	triacylglycerol lipase-like protein	969.108	-1.25275	0.248086	-5.04964	4.42632e-07	1.31797e-05
Medtr1g019320	hypothetical protein	7.98091	1.86737	0.763314	2.44639	0.0144293	0.0779521
Medtr1g019360	cold regulated protein, putative	6.28216	2.24061	0.792015	2.829	0.0046693	0.0335436
Medtr1g019440	alpha amylase domain protein	543.292	1.24809	0.433461	2.87936	0.00398481	0.0295971
Medtr1g019500	vacuolar protein sorting-associated-like protein	1976.69	-0.236788	0.0921327	-2.57007	0.0101677	0.0600437
Medtr1g019530	UDP-glucuronate:xylan alpha-glucuronosyltransferase	6.04112	-2.77942	1.01873	-2.72831	0.00636601	0.0423684
Medtr1g019620	cytosolic Fe-S cluster assembly factor NUBP1-like protein	635.37	-0.234177	0.0934557	-2.50575	0.0122192	0.0687533
Medtr1g019640	EF hand protein	1193.75	-1.24021	0.373488	-3.32062	0.000898177	0.00904176
Medtr1g019750	BRI1 kinase inhibitor 1, putative	76.9253	1.36218	0.268765	5.06831	4.01368e-07	1.20852e-05
Medtr1g019800	hypothetical protein	926.14	-0.476719	0.144876	-3.29053	0.00099998	0.00987151
Medtr1g019870	LisH and RanBPM domain protein	551.083	-0.320642	0.0912754	-3.5129	0.000443238	0.0050817
Medtr1g021040	transcription factor	223.939	0.430575	0.152977	2.81464	0.00488325	0.0346857
Medtr1g021400	plant-specific B3-DNA-binding domain protein	1100.09	-0.334492	0.0966396	-3.46123	0.000537717	0.00596851
Medtr1g021440	plant-specific B3-DNA-binding domain protein	641.87	-0.375112	0.125593	-2.98672	0.00281984	0.0224416
Medtr1g021570	adenine nucleotide alpha hydrolase-like domain kinase	617.939	-0.636332	0.197885	-3.21566	0.00130144	0.0122038
Medtr1g021590	transducin/WD40 repeat protein	5.20736	3.92387	1.04535	3.75363	0.000174293	0.00233098
Medtr1g021638	salt stress response/antifungal domain protein	1152.57	-0.754254	0.172749	-4.36619	1.26432e-05	0.00024959
Medtr1g021642	cysteine-rich receptor-kinase-like protein	78.8184	-1.3465	0.384616	-3.50089	0.000463714	0.00528036
Medtr1g021740	MATE efflux family protein	716.24	0.574946	0.165176	3.4808	0.000499911	0.0056139
Medtr1g021970	histone deacetylase complex subunit SAP30 Sin3-binding protein	963.886	-0.437446	0.155263	-2.81744	0.00484079	0.0344388
Medtr1g021995	peroxisomal biogenesis factor 11 family protein	233.914	-0.548556	0.12933	-4.24151	2.2202e-05	0.00040382
Medtr1g022040	cytochrome P450 family 709 protein	76.5414	-1.99255	0.479998	-4.15116	3.30791e-05	0.000572176
Medtr1g022080	hypothetical protein	5.94905	-1.80696	0.656106	-2.75406	0.00588606	0.0399573
Medtr1g022160	glucan endo-1,3-beta-glucosidase-like protein	5473.18	-0.519837	0.177611	-2.92683	0.00342435	0.0261213
Medtr1g022185	Sec14p-like phosphatidylinositol transfer family protein	1090.33	-0.644983	0.122811	-5.25186	1.50573e-07	5.0288e-06
Medtr1g022245	P-loop nucleoside triphosphate hydrolase superfamily protein	1414.99	-0.784419	0.296585	-2.64483	0.00817316	0.0510642
Medtr1g022250	P-loop nucleoside triphosphate hydrolase superfamily protein	74.8116	-0.660671	0.238794	-2.76669	0.00566277	0.0388048
Medtr1g022350	ubiquitin-protein ligase, putative	445.749	-0.717855	0.253567	-2.83103	0.00463989	0.0334082
Medtr1g022370	tubby-F-box-like protein	490.545	-0.598865	0.147581	-4.05787	4.95215e-05	0.000802272
Medtr1g022395	hypothetical protein	933.82	1.86936	0.288536	6.47878	9.24697e-11	5.92071e-09
Medtr1g022445	dihydroflavonol 4-reductase	3169.15	0.602433	0.233978	2.57474	0.0100315	0.0595013
Medtr1g022455	salicylic acid carboxyl methyltransferase	68.1005	-1.00445	0.236117	-4.25404	2.0995e-05	0.000385262
Medtr1g022485	nuclease in basal defense response protein	2513.71	0.446142	0.186544	2.39162	0.0167743	0.0872137
Medtr1g022495	BZIP transcription factor bZIP124	580.19	-0.717585	0.159939	-4.48662	7.23605e-06	0.000152978
Medtr1g022505	C3HC4-type RING zinc finger protein	768.676	-0.373227	0.141804	-2.63199	0.00848869	0.0525582
Medtr1g023140	thioredoxin H-type 1 protein	5833.73	-0.563091	0.189323	-2.97423	0.00293723	0.0231492
Medtr1g023160	GTP-binding protein Obg2, putative	504.576	0.324319	0.0975331	3.32522	0.000883477	0.008934
Medtr1g023170	AP2 domain class transcription factor	4.77895	2.80151	0.824322	3.39856	0.000677415	0.00718879
Medtr1g023210	papain family cysteine protease	42062.5	0.739515	0.152047	4.86374	1.15188e-06	3.07989e-05
Medtr1g023260	salt tolerance-like protein	926.185	0.590003	0.124467	4.74024	2.13462e-06	5.31732e-05
Medtr1g023310	protein accumulation AND replication OFs protein	2086.85	0.26441	0.0706836	3.74075	0.00018347	0.00243511
Medtr1g023720	cytochrome P450 family 71 protein	170.037	1.35923	0.308788	4.40183	1.07341e-05	0.000216522
Medtr1g023955	small RNA degrading nuclease	1703.38	-0.355058	0.1366	-2.59925	0.00934283	0.0563511
Medtr1g061570	SAUR-like auxin-responsive family protein	2.78619	-3.82281	1.35347	-2.82445	0.00473621	0.0339106
Medtr1g024920	tRNA (guanine-N(1))-methyltransferase, putative	948.036	-0.335817	0.103543	-3.24327	0.00118165	0.0113259
Medtr1g025200	hypothetical protein	336.526	-0.369863	0.126612	-2.92124	0.00348637	0.0265115
Medtr1g025235	hypothetical protein	10.8034	3.16736	0.906323	3.49473	0.00047454	0.0053808
Medtr1g025290	hypothetical protein	392.347	0.681895	0.164687	4.14056	3.46459e-05	0.00059582
Medtr1g025430	heat shock protein 81-2	43151.9	-0.743776	0.17813	-4.17546	2.9738e-05	0.000522812
Medtr1g025490	transmembrane protein, putative	185.506	0.97853	0.169405	5.77628	7.63707e-09	3.46093e-07
Medtr1g025610	vacuolar protein sorting-associated 35A-like protein	2098.35	-0.344723	0.0951095	-3.62448	0.00028954	0.00358277
Medtr1g025680	GDSL-like lipase/acylhydrolase	814.197	-0.576056	0.226418	-2.54422	0.0109524	0.0634485
Medtr1g025810	F-box-like protein	3.91026	3.96053	1.3199	3.00063	0.00269422	0.0216549
Medtr1g026078	complex 1 protein, LYR family protein	624.991	-0.313512	0.0774591	-4.04745	5.17791e-05	0.000829826
Medtr1g026110	syringolide-induced protein 14-1-1	1992.56	-0.577339	0.213251	-2.70733	0.00678277	0.0444041
Medtr1g026170	alpha amylase domain protein	1647.3	-1.35107	0.262194	-5.15296	2.56406e-07	8.06431e-06
Medtr1g026190	calcium-dependent kinase	645.343	-0.411138	0.137538	-2.98927	0.00279649	0.0222817
Medtr1g026560	hydroxyproline-rich glycoprotein family protein, putative	747.269	0.498017	0.152502	3.26564	0.00109219	0.0105972
Medtr1g026620	hypothetical protein	47.2758	3.76436	0.680029	5.5356	3.10173e-08	1.20774e-06
Medtr1g026940	receptor-like kinase	154.491	-0.892947	0.357777	-2.49582	0.0125667	0.0702666
Medtr1g026950	wall-associated receptor kinase galacturonan-binding protein	112.585	-0.647222	0.267047	-2.42363	0.0153664	0.0815689
Medtr1g026990	stress-induced receptor-like kinase	214.775	-0.589558	0.237841	-2.47879	0.0131827	0.0726941
Medtr1g027020	NADH glutamate synthase	23133.5	-0.444644	0.167058	-2.66161	0.00777672	0.049272
Medtr1g027050	stress-induced receptor-like kinase	70.2015	-0.869629	0.350667	-2.47993	0.0131409	0.0725696
Medtr1g027640	wall-associated receptor kinase-like protein	468.849	-0.800491	0.242876	-3.29589	0.000981119	0.00973707
Medtr1g027700	malectin/receptor-like kinase family protein	150.36	-0.822546	0.288732	-2.84882	0.00438817	0.0319386
Medtr1g027840	stress-induced receptor-like kinase	254.793	-0.591027	0.18245	-3.23939	0.00119785	0.0114241
Medtr1g027880	wall-associated receptor kinase galacturonan-binding protein	195.637	-0.63214	0.181198	-3.48866	0.000485443	0.00547204
Medtr1g027890	receptor-like kinase	214.99	-0.952918	0.191739	-4.96988	6.6996e-07	1.9121e-05
Medtr1g027960	receptor-like kinase	1633.3	-0.740613	0.202057	-3.66536	0.00024699	0.0031447
Medtr1g027970	receptor-like kinase	1153.76	-0.683081	0.190959	-3.57711	0.000347411	0.00415344
Medtr1g028100	stress-induced receptor-like kinase	5.63983	-2.76964	0.679922	-4.07346	4.63189e-05	0.000760216
Medtr1g028130	receptor-like kinase	148.076	-0.93066	0.241978	-3.84605	0.000120039	0.0016998
Medtr1g028170	stress-induced receptor-like kinase	450.449	-0.500412	0.213878	-2.3397	0.019299	0.0969397
Medtr1g028280	stress-induced receptor-like kinase, putative	19.9069	-1.2463	0.514804	-2.42091	0.0154816	0.0819858
Medtr1g028390	ATP-dependent zinc metalloprotease FTSH protein	5856.78	0.279796	0.103702	2.69807	0.00697436	0.045304
Medtr1g028460	bidirectional sugar transporter	599.153	-2.74328	0.470976	-5.82467	5.72241e-09	2.6882e-07
Medtr1g028580	plastid division PDV1-like protein, putative	855.289	-0.249389	0.102441	-2.43447	0.0149136	0.0797811
Medtr1g028720	NB-ARC domain disease resistance protein	796.956	-0.685716	0.203699	-3.36632	0.000761778	0.0079432
Medtr1g029150	stearoyl-acyl-carrier desaturase	11.3347	3.29559	0.870593	3.78546	0.000153424	0.00209599
Medtr1g029420	GRAS family transcription factor	2700.29	0.557734	0.172732	3.2289	0.00124268	0.0117722
Medtr1g029500	F-box SKP2A-like protein	153.321	2.22777	0.359421	6.19821	5.71087e-10	3.28181e-08
Medtr1g029620	NAD/NADH kinase family protein	4997.34	0.439046	0.164688	2.66592	0.00767776	0.0487871
Medtr1g029690	adenine nucleotide alpha hydrolase-like domain kinase	1679.74	-0.445201	0.174151	-2.55641	0.010576	0.0617748
Medtr1g029750	transmembrane amino acid transporter family protein	5340.34	-1.24501	0.269754	-4.61534	3.92461e-06	8.95318e-05
Medtr1g029940	LRR receptor-like kinase family protein	36.6292	-1.10331	0.322968	-3.41616	0.000635112	0.00682371
Medtr1g030268	GDSL-like lipase/acylhydrolase	148.247	-0.451194	0.186938	-2.41361	0.0157956	0.0832541
Medtr1g030450	methylenetetrahydrofolate dehydrogenase	357.41	0.42729	0.148919	2.86927	0.00411417	0.0303311
Medtr1g030640	DUF3326 family protein	295.961	0.734462	0.198795	3.69457	0.000220259	0.00285603
Medtr1g030760	SMP-30/gluconolaconase/LRE-like region protein	1089.33	0.309117	0.088881	3.47787	0.000505411	0.00566144
Medtr1g031080	core-2/I-branching enzyme	207.535	1.05915	0.268284	3.94789	7.88429e-05	0.00118698
Medtr1g031210	wall-associated receptor kinase galacturonan-binding protein	36.5311	-1.07608	0.356659	-3.01711	0.00255194	0.020734
Medtr1g031220	receptor-like kinase	35.6758	-1.17646	0.369272	-3.18589	0.00144307	0.0132721
Medtr1g031230	hypothetical protein	13.2164	-1.27277	0.400779	-3.17575	0.0014945	0.0136283
Medtr1g031320	receptor-like kinase	11.5239	-1.50323	0.491147	-3.06066	0.00220849	0.0185154
Medtr1g031460	receptor-like kinase	437.667	-0.880552	0.180189	-4.88683	1.02474e-06	2.78539e-05
Medtr1g031470	stress-induced receptor-like kinase	62.3218	-0.923879	0.257373	-3.58964	0.00033113	0.00399081
Medtr1g031490	wall-associated receptor kinase galacturonan-binding protein	42.9831	-0.67951	0.259214	-2.62143	0.00875617	0.0537676
Medtr1g031510	stress-induced receptor-like kinase	500.118	-1.1227	0.272758	-4.11609	3.85354e-05	0.000648575
Medtr1g031530	receptor-like kinase	268.475	-0.999092	0.210683	-4.74215	2.11465e-06	5.27739e-05
Medtr1g031535	wall-associated receptor kinase galacturonan-binding protein	143.616	-1.18467	0.268441	-4.41316	1.01875e-05	0.000206427
Medtr1g031740	transmembrane protein, putative	129.512	1.24966	0.293016	4.26483	2.00053e-05	0.000371163
Medtr1g031750	armadillo/beta-catenin-like repeat protein, putative	1171.9	0.300912	0.0914487	3.2905	0.0010001	0.00987151
Medtr1g032010	translocation protein TolB	570.783	1.40044	0.322538	4.34194	1.41233e-05	0.000274167
Medtr1g032190	calcium ion-binding protein	1180.37	0.307519	0.117352	2.62049	0.00878034	0.0538913
Medtr1g032220	1-aminocyclopropane-1-carboxylate oxidase-like protein	5404.1	0.668037	0.258257	2.58671	0.00968973	0.0578066
Medtr1g032340	translocation protein TolB	1911.57	1.49119	0.310557	4.80167	1.57351e-06	4.02806e-05
Medtr1g032570	B-type response regulator	1121.74	0.373391	0.102104	3.65695	0.000255229	0.00324055
Medtr1g032600	transcription factor	528.144	0.344981	0.114483	3.01337	0.00258361	0.0209468
Medtr1g032730	trehalose-6-phosphate synthase domain protein	3800.83	0.564698	0.159235	3.54632	0.000390652	0.00456464
Medtr1g032930	receptor-like kinase	2511.9	-0.568378	0.204878	-2.77422	0.00553339	0.0381227
Medtr1g033010	receptor-like kinase	338.639	-1.07925	0.236595	-4.56158	5.07706e-06	0.000112105
Medtr1g033480	anthranilate synthase component II	575.789	-0.263117	0.0885529	-2.9713	0.0029654	0.0233096
Medtr1g033500	hydroxyproline-rich glycoprotein family protein	1275.91	-0.458559	0.185377	-2.47366	0.0133737	0.0734963
Medtr1g033620	myb-like DNA-binding domain, shaqkyf class protein	314.69	0.410343	0.11305	3.62974	0.000283711	0.00353017
Medtr1g033830	tobamovirus multiplication-like protein	3780.67	0.238643	0.0802795	2.97265	0.00295241	0.0232347
Medtr1g034030	sucrose nonfermenting 1(SNF1)-related kinase	677.637	0.943881	0.201634	4.68117	2.85246e-06	6.80834e-05
Medtr1g034300	extra-large GTP-binding protein	715.825	-0.971667	0.278327	-3.4911	0.000481042	0.00543674
Medtr1g034320	fatty acid hydroperoxide lyase	49.5415	-0.959286	0.376949	-2.54487	0.0109319	0.0633811
Medtr1g034330	fatty acid hydroperoxide lyase	12.0494	-2.18448	0.710362	-3.07517	0.00210382	0.0177656
Medtr1g034450	pyridine nucleotide-disulfide oxidoreductase domain protein	55.7933	-1.01459	0.276718	-3.66651	0.000245884	0.00313377
Medtr1g034480	UPF0496 plant-like protein	49.2873	1.15662	0.310717	3.72243	0.000197312	0.00259485
Medtr1g035010	squamosa promoter-binding-like protein	4562.43	-0.212246	0.0612378	-3.46592	0.000528412	0.00588225
Medtr1g035330	ATP-dependent helicase family protein	1053.14	-0.311165	0.117691	-2.64392	0.00819517	0.0511539
Medtr1g035700	homeodomain transcription factor superfamily protein, putative	561.095	0.255253	0.0849317	3.00539	0.00265242	0.0213958
Medtr1g035940	cytochrome P450 family protein	233.977	-3.77856	1.40711	-2.68532	0.00724595	0.0466397
Medtr1g036280	peroxisomal membrane carrier protein	827.667	0.406031	0.129219	3.14219	0.00167688	0.0149361
Medtr1g036420	transmembrane protein, putative	128.911	0.608247	0.184417	3.29822	0.000972984	0.00967861
Medtr1g037010	NBS-LRR type disease resistance protein	1078.17	-0.458461	0.152549	-3.00534	0.00265284	0.0213958
Medtr1g037650	Myb/SANT-like DNA-binding domain protein	415.225	-1.16878	0.218048	-5.36021	8.31246e-08	2.92276e-06
Medtr1g037690	transmembrane protein, putative	562.247	-0.76198	0.305781	-2.49191	0.0127057	0.0708667
Medtr1g038300	MADS-box transcription factor	21.2975	1.83426	0.450644	4.07031	4.69509e-05	0.000767711
Medtr1g038650	TCP family transcription factor	2358.83	-0.482349	0.177166	-2.72259	0.00647727	0.0429173
Medtr1g038820	amine-terminal domain cyclin	9.97202	-1.6136	0.598503	-2.69605	0.00701666	0.0455023
Medtr1g039090	LRR receptor-like kinase family protein, putative	3.44641	-2.08891	0.814879	-2.56346	0.0103633	0.0608774
Medtr1g040105	methylenetetrahydrofolate reductase	25587.1	-0.439485	0.179955	-2.44219	0.0145985	0.0786499
Medtr1g040195	benzyl alcohol O-benzoyltransferase	24137.2	-0.945932	0.111485	-8.48482	2.16048e-17	3.91632e-15
Medtr1g040430	ethylene response factor	4927.22	0.879176	0.335733	2.61867	0.00882722	0.0540924
Medtr1g040460	serine esterase family protein	962.35	-0.367566	0.0855053	-4.29875	1.71762e-05	0.000325656
Medtr1g040545	LRR receptor-like kinase family protein	613.373	-0.657819	0.196624	-3.34558	0.000821121	0.00842733
Medtr1g040575	LRR kinase family protein	45.8218	-0.920569	0.318852	-2.88713	0.00388769	0.0289719
Medtr1g040615	LRR receptor-like kinase family protein	304.967	-0.96006	0.183468	-5.23284	1.66923e-07	5.49475e-06
Medtr1g074070	auxin-induced 5NG4-like protein	6.17648	-3.42129	1.29016	-2.65183	0.00800559	0.0503108
Medtr1g041085	3-ketoacyl-CoA synthase-like protein	3839.81	-0.497645	0.169541	-2.93524	0.00333287	0.0256643
Medtr1g041345	eukaryotic translation initiation factor 2c	2133.44	0.789918	0.199056	3.96832	7.23804e-05	0.00110519
Medtr1g041380	aluminum induced protein with YGL and LRDR motif protein	2378.22	0.651618	0.116581	5.58938	2.27887e-08	9.1936e-07
Medtr1g041390	chlorophyllase enzyme	107.83	1.26737	0.279805	4.52948	5.91279e-06	0.00012772
Medtr1g041465	COP1-interacting-like protein	428.661	-0.499499	0.213791	-2.33639	0.019471	0.0975839
Medtr1g041535	hypothetical protein	73.0896	-0.855005	0.299452	-2.85523	0.00430054	0.0314544
Medtr1g041545	hypothetical protein	40.2919	-1.00131	0.311184	-3.21774	0.00129204	0.0121411
Medtr1g041875	peptide transporter	546.521	-2.46912	0.488439	-5.05512	4.30123e-07	1.285e-05
Medtr1g042800	chromosome condensation regulator RCC1 repeat protein	13.0322	-1.96232	0.507688	-3.86521	0.000110994	0.00159323
Medtr1g042820	DUF761 domain protein	451.356	-0.981483	0.238485	-4.1155	3.86347e-05	0.000649713
Medtr1g043000	snRNA activating complex family protein	981.58	-0.307524	0.0881781	-3.48753	0.000487505	0.00549067
Medtr1g043110	hypothetical protein	20.6341	-1.50738	0.369677	-4.07756	4.55106e-05	0.000749514
Medtr1g043240	serine/threonine-protein phosphatase PP1	511.522	-0.99962	0.186612	-5.35669	8.47601e-08	2.96859e-06
Medtr1g043350	ethylene-responsive transcription factor 1B	263.534	-1.37908	0.34016	-4.05421	5.0305e-05	0.000810074
Medtr1g043410	RING-H2 zinc finger protein	248.481	-1.38871	0.237412	-5.84937	4.93426e-09	2.35703e-07
Medtr1g043430	BHLH domain class transcription factor	1327.56	-0.269415	0.0671502	-4.01212	6.01748e-05	0.000945735
Medtr1g043700	hypothetical protein	12.8339	2.34315	0.625206	3.74781	0.000178386	0.0023786
Medtr1g044785	CCT motif protein	69.5	1.40057	0.337383	4.15128	3.3062e-05	0.000572176
Medtr1g045065	actin-related protein 2/3 complex, protein	325.39	-0.628755	0.260602	-2.4127	0.0158348	0.0834281
Medtr1g045370	hypothetical protein	384.289	-0.476319	0.151461	-3.14483	0.00166185	0.0148317
Medtr1g045510	RNA-binding (RRM/RBD/RNP motif) family protein	10243.7	0.480559	0.17447	2.75439	0.00588016	0.0399374
Medtr1g045520	transmembrane protein, putative	1477.85	0.416832	0.146276	2.84962	0.00437716	0.0318758
Medtr1g045550	ammonium transporter 1 protein	8640.4	-0.715042	0.172543	-4.14413	3.41104e-05	0.000587742
Medtr1g046210	beta-1,2-N-acetylglucosaminyltransferase II	1452.24	-0.34781	0.0982379	-3.54049	0.000399388	0.0046485
Medtr1g046350	heavy meromyosin-like protein, putative	1252.42	-0.230211	0.0862073	-2.67043	0.00757538	0.048209
Medtr1g046580	ankyrin repeat 13C-B-like protein	2057.25	-0.34282	0.106216	-3.22757	0.00124845	0.0118143
Medtr1g046740	core-2/I-branching enzyme	529.019	0.338656	0.122233	2.77058	0.00559572	0.0384183
Medtr1g047190	receptor-like protein	3.369	5.82041	1.49816	3.88503	0.000102318	0.00148619
Medtr1g047210	3-ketoacyl-CoA thiolase 2, peroxisomal-like protein	9894.81	0.255839	0.104479	2.44872	0.0143364	0.0775717
Medtr1g048080	pentatricopeptide (PPR) repeat protein	827.331	0.393481	0.091627	4.29438	1.75182e-05	0.000330971
Medtr1g048460	hypothetical protein	2.19624	-4.38011	1.69898	-2.57808	0.00993501	0.0590074
Medtr1g048470	hypothetical protein	448.63	-4.53512	0.822769	-5.51202	3.54739e-08	1.36151e-06
Medtr1g050445	transmembrane protein, putative	55.0881	1.24028	0.236534	5.24355	1.5752e-07	5.23012e-06
Medtr1g050448	Pmr5/Cas1p GDSL/SGNH-like acyl-esterase family protein	355.326	1.40553	0.148685	9.45304	3.29132e-21	9.81107e-19
Medtr1g050502	bZIP transcription factor	1105.81	-0.233692	0.0728778	-3.20663	0.00134297	0.0125319
Medtr1g050550	MFS transporter	64.8397	-0.914306	0.342385	-2.6704	0.00757601	0.048209
Medtr1g051025	BTB/POZ ankyrin repeat protein	183.603	-0.677167	0.287224	-2.35762	0.0183924	0.0935238
Medtr1g051205	PPR containing plant protein	102.03	0.701849	0.223529	3.13985	0.00169035	0.015031
Medtr1g051385	folylpolyglutamate synthase	160.268	0.5727	0.21858	2.62009	0.00879069	0.0539425
Medtr1g052170	disease resistance protein (TIR-NBS-LRR class)	913.931	-0.426871	0.121528	-3.51253	0.000443859	0.00508448
Medtr1g052470	transcription factor bHLH122-like protein	245.401	0.57097	0.218086	2.6181	0.00884215	0.0541715
Medtr1g052475	RAB GTPase-like protein A1D	295.239	-0.625105	0.223949	-2.79128	0.00524993	0.0366498
Medtr1g052560	carboxy-terminal region remorin	161.423	1.1138	0.35499	3.13755	0.00170366	0.0151244
Medtr1g053800	myb-like DNA-binding domain, shaqkyf class protein	10.8391	-3.4552	1.3073	-2.64301	0.00821737	0.0512211
Medtr1g054035	microsomal omega-3 fatty acid desaturase	150.836	1.04998	0.441475	2.37834	0.0173909	0.0897583
Medtr1g054150	hypothetical protein	607.782	0.461631	0.16679	2.76774	0.00564458	0.0387197
Medtr1g054365	hypothetical protein	64.2265	0.529979	0.212194	2.49762	0.0125032	0.0699949
Medtr1g054675	RNA recognition motif, a.k.a. RRM, RBD protein	1005.79	0.885693	0.281857	3.14235	0.00167596	0.0149328
Medtr1g054775	endonuclease/exonuclease/phosphatase family protein	22.4119	7.64748	1.25671	6.08531	1.16263e-09	6.32676e-08
Medtr1g055080	RNA polymerase II subunit B1 CTD phosphatase RPAP2, putative	914.126	-0.388613	0.081318	-4.77892	1.76236e-06	4.46465e-05
Medtr1g055085	TPX2 (targeting protein for Xklp2) family protein	2402.82	-0.520815	0.121096	-4.30085	1.70146e-05	0.000323049
Medtr1g055090	hypothetical protein	1.71355	-4.48821	1.74823	-2.56729	0.0102498	0.0603956
Medtr1g055315	START-2 domain protein	1942.33	-0.329956	0.0985832	-3.34698	0.000816969	0.00839435
Medtr1g055435	MD-like lipid recognition domain protein/ML domain protein	543.027	0.414364	0.097253	4.26069	2.03801e-05	0.000376814
Medtr1g056160	PPR containing plant protein	632.991	-0.466037	0.133452	-3.49218	0.00047909	0.00542093
Medtr1g056180	EEIG1/EHBP1 protein amine-terminal domain protein	4625.05	-0.362059	0.089381	-4.05073	5.10575e-05	0.00081973
Medtr1g056470	cell differentiation RCD1-like protein	162.646	-0.428012	0.161667	-2.64749	0.00810908	0.0507771
Medtr1g056840	E3 ubiquitin-protein ligase PUB23-like protein	7.43534	-2.15201	0.776239	-2.77235	0.00556524	0.038293
Medtr1g057150	double Clp-N motif P-loop nucleoside triphosphate hydrolase superfamily protein	154.485	0.600662	0.166041	3.61756	0.000297392	0.00365146
Medtr1g057650	lecithin retinol acyltransferase	1917.04	0.26152	0.0857004	3.05156	0.00227654	0.0189652
Medtr1g058050	MSF1 family protein	6.46927	-4.0044	1.63299	-2.45219	0.0141988	0.0769857
Medtr1g058120	hypothetical protein	152.03	-0.888144	0.238175	-3.72896	0.000192275	0.0025336
Medtr1g058390	LETM1-like protein	2447.56	0.258069	0.0987085	2.61445	0.00893712	0.0546038
Medtr1g058490	F-box protein	219.08	-0.715215	0.25604	-2.79337	0.00521625	0.0364906
Medtr1g059080	MFS transporter	707.124	-0.762005	0.167622	-4.54597	5.46815e-06	0.00011956
Medtr1g059650	sorting nexin 2B	1778.42	-0.245333	0.0548183	-4.47538	7.62762e-06	0.000160371
Medtr1g059990	hypothetical protein	706.107	-0.698606	0.177848	-3.92811	8.5617e-05	0.00127607
Medtr1g060150	alpha/beta fold hydrolase	1410.79	0.250977	0.103513	2.4246	0.0153255	0.0813839
Medtr1g060280	transmembrane protein	2.41984	-2.98316	1.20174	-2.48237	0.0130512	0.0722353
Medtr1g060590	calmodulin-binding family protein	11205.3	-1.32222	0.20854	-6.34037	2.29219e-10	1.40399e-08
Medtr1g060790	Serine/Threonine-kinase KIPK-like protein	1944.39	-0.344675	0.119936	-2.87382	0.00405535	0.0299964
Medtr1g060890	hypothetical protein	229.024	0.714286	0.201785	3.53984	0.000400372	0.00465591
Medtr1g060990	trihelix transcription factor	175.933	-0.865911	0.237745	-3.64219	0.000270328	0.00339689
Medtr1g061080	FKBP-type peptidyl-prolyl cis-trans isomerase	175.975	0.636734	0.254036	2.50647	0.0121942	0.0686563
Medtr1g061170	heat shock transcription factor A3	177.72	-1.19919	0.273739	-4.38076	1.18267e-05	0.000236077
Medtr1g061510	cellulose synthase-like protein A1	409.788	-1.06486	0.347671	-3.06282	0.00219261	0.0184085
Medtr7g079720	auxin efflux carrier family transporter	1266.12	-3.03101	0.379663	-7.98341	1.42346e-15	2.07547e-13
Medtr1g061590	LRR receptor-like kinase	1640.49	0.800789	0.202141	3.96153	7.44705e-05	0.00113003
Medtr1g061600	aspartate/glutamate/uridylate kinase family protein, putative	798.55	0.368149	0.108429	3.3953	0.000685523	0.00726064
Medtr1g061640	Myb/SANT-like DNA-binding domain protein	41.7733	1.51114	0.636025	2.37592	0.0175052	0.0902787
Medtr1g061970	DEAD-box ATP-dependent RNA helicase-like protein	3530.74	-0.247446	0.083521	-2.96268	0.00304972	0.0238466
Medtr1g062160	PLATZ transcription factor family protein	189.879	-0.762951	0.283367	-2.69245	0.00709287	0.0458966
Medtr1g062200	myosin heavy chain-like protein, putative	262.704	-0.796933	0.254373	-3.13293	0.0017307	0.0153238
Medtr1g062630	allergen Pru protein, putative	344.488	-1.04456	0.25215	-4.14262	3.43365e-05	0.000591257
Medtr1g062930	pectate lyase-like protein	138.155	1.02103	0.213385	4.78491	1.71063e-06	4.34592e-05
Medtr1g063080	5'-AMP-activated kinase-like protein, putative	271.375	0.473919	0.131251	3.61079	0.000305269	0.0037328
Medtr1g063240	acylphosphatase	429	0.251859	0.091355	2.75692	0.00583481	0.0396595
Medtr1g063380	ATPase, AAA-type, CDC48 protein	19256.4	-0.167169	0.0690318	-2.42163	0.0154512	0.0818734
Medtr1g063910	kinase 1B	1119.32	-0.532066	0.143183	-3.71599	0.000202409	0.00264373
Medtr4g124300	auxin-responsive AUX/IAA family protein	16.9574	-2.34205	0.572035	-4.09424	4.23564e-05	0.000703615
Medtr1g063960	functional resistance protein KR1, putative	104.171	-0.906639	0.249731	-3.63046	0.000282922	0.00352214
Medtr1g064040	NB-ARC domain protein	41.5397	-0.797936	0.28024	-2.84733	0.00440871	0.0320616
Medtr1g064070	NAD-dependent isocitrate dehydrogenase	5297.87	-0.390959	0.109931	-3.55639	0.000375987	0.00443383
Medtr1g064240	cyclic nucleotide-gated ion channel-like protein	331.65	-0.418373	0.167343	-2.5001	0.012416	0.0695543
Medtr1g064260	cytokinin riboside 5'-monophosphate phosphoribohydrolase	116.383	2.22544	0.287377	7.74396	9.63665e-15	1.26113e-12
Medtr6g011400	auxin efflux carrier family transporter	126.76	-1.68462	0.334214	-5.04055	4.64189e-07	1.37302e-05
Medtr1g066390	pentameric polyubiquitin	7012.03	0.641016	0.25504	2.51339	0.0119576	0.0676506
Medtr1g066810	import inner membrane translocase subunit TIM14	7.15893	-1.87732	0.593905	-3.16097	0.00157245	0.0141978
Medtr1g066850	interactor of constitutive active ROPs-like protein	830.033	-0.710865	0.178943	-3.97258	7.10975e-05	0.00108994
Medtr1g066900	PPR containing plant-like protein	1273.35	0.711651	0.161695	4.4012	1.07652e-05	0.000216987
Medtr1g066970	RNA-binding (RRM/RBD/RNP motif) family protein, putative	615.825	0.364279	0.148959	2.4455	0.0144653	0.0780993
Medtr1g067110	two-component response regulator-like APRR7 protein	2976.52	0.483889	0.198897	2.43286	0.0149799	0.0800195
Medtr1g067150	RabGAP/TBC domain protein	63.9421	-0.673164	0.262867	-2.56085	0.0104416	0.0611951
Medtr1g067260	hypothetical protein	274.504	0.567696	0.235723	2.40832	0.016026	0.0841547
Medtr1g067460	exocyst subunit exo70 family protein	19.8402	-2.52802	0.482337	-5.24119	1.59548e-07	5.28193e-06
Medtr1g067560	copper chaperone	3.403	3.62665	1.39094	2.60733	0.00912521	0.0554373
Medtr1g067650	C2H2 type zinc finger transcription factor family protein	75.1053	1.36625	0.401482	3.40301	0.000666489	0.00709075
Medtr1g068600	histone H2A 6	3317.89	0.317928	0.106136	2.99547	0.00274025	0.0219199
Medtr1g068845	arginine biosynthesis protein ArgJ	708.712	-0.23048	0.0893308	-2.58007	0.00987792	0.0587553
Medtr1g068960	PPR containing plant-like protein	490.645	0.521407	0.144224	3.61525	0.000300057	0.00368081
Medtr1g068970	short-chain dehydrogenase TIC 32	207.493	-1.00077	0.36685	-2.72802	0.0063716	0.0423847
Medtr1g069000	ADP-ribosylation factor GTPase-activating protein AGD10	4513.88	0.265047	0.0735537	3.60345	0.000314019	0.00382411
Medtr1g069105	regulatory particle triple-A ATPase	7656.2	-0.127547	0.0513129	-2.48567	0.0129306	0.0717548
Medtr1g069140	RNA recognition motif, a.k.a. RRM, RBD protein	641.13	0.556687	0.203858	2.73076	0.0063189	0.04217
Medtr1g069190	DUF3741 family protein	598.647	-0.518833	0.195464	-2.65436	0.00794583	0.0500401
Medtr1g069215	iron-sulfer cluster scaffold protein NFU4	821.636	-0.219059	0.0923796	-2.3713	0.0177258	0.0909966
Medtr1g069325	pfkB family carbohydrate kinase	537.83	-0.317744	0.136077	-2.33503	0.0195417	0.0978289
Medtr1g069345	transducin/WD40 repeat protein	591.54	0.99937	0.144329	6.92424	4.38331e-12	3.68637e-10
Medtr1g069450	multidrug resistance protein ABC transporter family protein	2509.89	0.388963	0.141597	2.74698	0.00601465	0.0406144
Medtr1g069470	LRR receptor-like kinase family protein	2342.11	0.839564	0.295462	2.84153	0.00448978	0.0325499
Medtr1g069605	cellulose synthase-like protein	520.409	-1.07537	0.403895	-2.6625	0.00775621	0.0491691
Medtr1g069630	TPR 7B-like protein	1486.74	-0.370999	0.0865771	-4.28519	1.82582e-05	0.000343464
Medtr1g069640	hypothetical protein	269.058	-0.539126	0.183728	-2.93437	0.00334222	0.0257274
Medtr1g069695	ROP-interactive CRIB motif protein, putative	15.4317	2.20321	0.530642	4.15197	3.29625e-05	0.000570896
Medtr1g069705	Ypt/Rab-GAP domain of gyp1p superfamily protein	62.7543	-1.01824	0.342298	-2.97473	0.00293248	0.0231186
Medtr1g069750	ABC transporter family I protein, SmABCI protein	1516.39	-0.3964	0.152896	-2.59261	0.00952507	0.0571041
Medtr1g069805	NAC transcription factor-like protein	602.932	0.591415	0.239375	2.47067	0.0134862	0.073959
Medtr1g069825	G1-like protein	383.772	-0.68904	0.202154	-3.40849	0.000653245	0.00697662
Medtr1g069845	armadillo/beta-catenin repeat protein	626.714	-0.600949	0.25858	-2.32404	0.0201235	0.0998994
Medtr1g070280	myosin motor domain protein and Dil domain protein	145.456	-0.692102	0.239483	-2.88999	0.00385259	0.0287423
Medtr1g070345	cytochrome P450 family-dependent fatty acid hydroxylase	210.525	0.76364	0.240857	3.17051	0.00152173	0.0138249
Medtr1g070350	zein-binding protein	58.6883	-0.784545	0.291265	-2.69358	0.00706892	0.0457858
Medtr1g070365	cytochrome P450 family-dependent fatty acid hydroxylase	84.3766	1.04877	0.292815	3.58168	0.000341394	0.00409611
Medtr1g070455	WRKY transcription factor	1798.72	1.12139	0.193102	5.80722	6.35177e-09	2.92793e-07
Medtr1g070480	PRA1 family protein	39.4448	-0.722928	0.243521	-2.96865	0.0029911	0.0234704
Medtr1g070505	glutathione reductase	3099.09	0.244619	0.0610279	4.00831	6.11546e-05	0.000958887
Medtr1g071380	transmembrane protein, putative	509.489	0.902564	0.220217	4.09852	4.15795e-05	0.000692854
Medtr1g071430	inhibitor of apoptosis-promoting Bax1 protein	3067.77	0.151211	0.0594882	2.54187	0.0110261	0.0637977
Medtr1g071610	acetyl-CoA carboxylase, putative	1927.77	0.938745	0.173529	5.40972	6.3122e-08	2.28843e-06
Medtr1g071780	senescence-associated protein SAG102	2037.83	0.575467	0.118125	4.87166	1.10662e-06	2.98376e-05
Medtr1g072190	patatin-like phospholipase	41.9181	-1.14396	0.454678	-2.51599	0.0118699	0.0672258
Medtr1g072360	F-box GID2-like protein	413.219	0.73006	0.160688	4.54335	5.5367e-06	0.000120763
Medtr1g072420	xyloglucanase-specific endoglucanase inhibitor protein	1696.57	0.774251	0.316914	2.44309	0.0145619	0.0785103
Medtr1g072470	phenazine biosynthesis PhzC/PhzF family protein	53.4422	3.22116	0.454212	7.09175	1.32425e-12	1.22507e-10
Medtr1g072500	phenazine biosynthesis PhzC/PhzF family protein	3186.76	-0.432869	0.175525	-2.46614	0.0136578	0.0746866
Medtr1g072530	helix loop helix DNA-binding domain protein	78.3063	-2.452	0.456813	-5.36762	7.97821e-08	2.82374e-06
Medtr1g072540	adenylate isopentenyltransferase	422.746	-2.71695	0.321089	-8.46166	2.6359e-17	4.74603e-15
Medtr1g072690	peptidoglycan-binding domain protein	918.251	0.892825	0.243539	3.66605	0.000246326	0.00313791
Medtr1g072720	Non-lysosomal glucosylceramidase	1942.35	-0.289985	0.0827597	-3.50395	0.00045842	0.0052245
Medtr1g072855	transmembrane protein, putative	163.083	0.444304	0.179352	2.47727	0.0132391	0.0729019
Medtr1g073260	hypothetical protein	399.145	-0.517669	0.203624	-2.54228	0.0110132	0.0637458
Medtr1g073610	plant acid phosphatase	4.11172	-3.32727	1.38693	-2.39902	0.016439	0.0858196
Medtr1g073670	hypothetical protein	195.233	0.838143	0.185765	4.51185	6.42653e-06	0.000137709
Medtr1g073790	meprin and TRAF (MATH)-like domain protein	2181.17	0.209443	0.081613	2.5663	0.0102791	0.060515
Medtr1g073840	ethylene receptor ETR2	3418.19	-0.615624	0.198249	-3.10531	0.00190081	0.0164606
Medtr1g073890	DUF3475 domain protein	198.645	-0.346051	0.142554	-2.42751	0.015203	0.0808936
Medtr1g073910	ATBET12, putative	1930.6	-0.577797	0.217232	-2.65982	0.00781828	0.0494578
Medtr2g007960	auxin-induced 5NG4-like protein	195.532	-1.23466	0.374953	-3.29285	0.000991768	0.00981179
Medtr2g007970	auxin-induced 5NG4-like protein	102.67	-1.22405	0.477698	-2.56239	0.0103955	0.0609729
Medtr8g072560	auxin efflux carrier family protein	64.8379	-1.03583	0.244757	-4.23208	2.31536e-05	0.000419422
Medtr1g074170	electron transfer flavoprotein subunit beta	828.405	0.567149	0.107999	5.25141	1.50936e-07	5.03019e-06
Medtr1g074310	ethylene response factor	25.2321	-1.71745	0.643634	-2.66837	0.007622	0.0484671
Medtr1g074370	ethylene-responsive transcription factor 1B	1549.55	-1.13593	0.457969	-2.48037	0.0131247	0.0725103
Medtr1g074880	serine/threonine-protein phosphatase PP1	1778.33	-0.381482	0.121628	-3.13647	0.00170997	0.0151641
Medtr1g074930	high affinity inorganic phosphate transporter	18426.5	-0.540585	0.182271	-2.96583	0.00301872	0.0236334
Medtr1g075200	P-loop nucleoside triphosphate hydrolase superfamily protein	540.282	0.546443	0.2193	2.49176	0.0127113	0.0708829
Medtr1g075260	P-loop nucleoside triphosphate hydrolase superfamily protein	1776.24	-0.587938	0.146589	-4.01079	6.05151e-05	0.000950009
Medtr1g075450	50S ribosomal protein L2	2.99396	-5.19806	1.36791	-3.79999	0.000144701	0.00200106
Medtr1g075460	plastid developmental protein DAG	1694.47	0.520488	0.138222	3.76559	0.000166156	0.00224226
Medtr1g075730	phosphatase 2C family protein	5.68713	-2.31793	0.592576	-3.91162	9.16785e-05	0.00135066
Medtr1g075790	hypothetical protein	1169.7	-0.328982	0.128164	-2.56688	0.0102617	0.0604393
Medtr1g076150	myb-related transcription factor LBM1	1082.05	-0.819957	0.269179	-3.04614	0.00231798	0.0192172
Medtr1g076210	magnesium transporter MRS2-like protein	705.249	-0.431473	0.121123	-3.56228	0.000367647	0.00435848
Medtr1g076370	CBL-interacting kinase	118.735	-1.43232	0.36694	-3.90342	9.48441e-05	0.00139195
Medtr1g076400	E3 ubiquitin ligase PUB14, putative	1164.87	-0.548772	0.162046	-3.38651	0.000707873	0.00747526
Medtr1g076500	DUF506 family protein	2703.18	0.627845	0.235686	2.6639	0.00772408	0.049035
Medtr1g076810	P-loop nucleoside triphosphate hydrolase superfamily protein	385.005	0.449426	0.14285	3.14613	0.00165446	0.0147854
Medtr1g076910	22.0 kDa class IV heat shock protein	3.60448	5.35223	1.5542	3.44371	0.000573784	0.0062959
Medtr1g076930	isoflavone-7-O-methyltransferase	5.10282	-2.07523	0.875101	-2.37141	0.0177202	0.0909966
Medtr1g077020	homeobox domain, ZF-HD class protein	1.69097	-4.1585	1.77559	-2.34204	0.0191788	0.0964982
Medtr1g077140	hypothetical protein	53.7057	-1.87794	0.467264	-4.01902	5.84405e-05	0.00092226
Medtr1g077160	eukaryotic translation initiation factor 6-like protein	19.693	-1.10953	0.394892	-2.8097	0.00495882	0.0350831
Medtr1g077210	plant/F12B17-70 protein	380.906	-1.64869	0.261231	-6.31123	2.76823e-10	1.67644e-08
Medtr1g077260	hypothetical protein	27.1692	1.44105	0.45764	3.14887	0.00163905	0.014682
Medtr1g077460	plant/F9H3-4 protein	49.7357	1.28401	0.264315	4.85789	1.18642e-06	3.15592e-05
Medtr1g077470	integral membrane protein, putative	721.262	0.476967	0.100547	4.74372	2.09827e-06	5.24138e-05
Medtr1g077580	endosomal targeting BRO1-like domain protein	1324.55	-0.331549	0.104215	-3.1814	0.00146566	0.0134338
Medtr1g077890	cystathionine beta-lyase/cystathionine gamma-synthase	758.347	1.17001	0.272027	4.30108	1.69966e-05	0.000323049
Medtr1g077980	ubiquitin carboxyl-terminal hydrolase-like protein	2825.77	-0.245488	0.0907902	-2.7039	0.00685311	0.0447772
Medtr1g078000	granule bound starch synthase I, putative	24031.9	0.836099	0.315323	2.65156	0.00801198	0.0503267
Medtr1g078030	mammalian STARD2 lipid-binding START domain protein	29656	0.799178	0.148964	5.36491	8.09903e-08	2.85701e-06
Medtr1g078090	heavy metal transport/detoxification superfamily protein	351.531	-1.31546	0.253258	-5.19414	2.05664e-07	6.62371e-06
Medtr1g078190	NB-ARC domain disease resistance protein	602.707	0.798744	0.182319	4.38103	1.18119e-05	0.000235956
Medtr1g078290	lysine ketoglutarate reductase trans-splicing-like protein	90.0114	-0.966358	0.384675	-2.51214	0.0120002	0.067834
Medtr1g078490	disease resistance protein (CC-NBS-LRR class) family protein	1066.14	0.349855	0.110114	3.17719	0.00148708	0.0136023
Medtr1g079140	F-box protein	1310.87	0.37612	0.117123	3.21131	0.00132131	0.0123513
Medtr1g079180	phloem protein 2-B11	658.48	-0.404801	0.117387	-3.44843	0.000563852	0.00620723
Medtr1g079370	phloem protein 2-B5	25.263	-1.18912	0.33578	-3.54136	0.000398071	0.00463517
Medtr1g079525	plastid transcriptionally active protein	903.753	0.818101	0.198499	4.12143	3.76533e-05	0.000635722
Medtr1g079790	ethylene receptor ETR2	1210.44	0.191534	0.0623416	3.07232	0.00212402	0.0179305
Medtr1g079810	AT hook motif DNA-binding family protein	61.3295	0.790494	0.271369	2.91299	0.0035799	0.0270692
Medtr1g079870	hypothetical protein	1901.96	0.757358	0.305277	2.48089	0.0131054	0.0724484
Medtr1g080110	pentatricopeptide (PPR) repeat protein	279.785	0.665685	0.199808	3.33163	0.000863388	0.0087805
Medtr1g080210	light-dependent short hypocotyls protein	799.996	-0.675199	0.21694	-3.11238	0.00185583	0.0161703
Medtr1g080320	coatomer protein	113.847	-0.816911	0.318626	-2.56386	0.0103517	0.0608365
Medtr1g080410	pre-mRNA processing protein PRP39, putative	1302.31	0.479088	0.128809	3.71936	0.000199728	0.00261508
Medtr1g080430	FTSH extracellular protease family protein	1810.69	0.300515	0.123219	2.43886	0.0147336	0.0791672
Medtr1g080510	hypothetical protein	32.1606	-0.902134	0.379911	-2.37459	0.0175685	0.0905043
Medtr1g080590	GRF1-interacting factor-like protein	123.588	-1.00098	0.324417	-3.08547	0.00203228	0.0172538
Medtr1g080700	linker histone H1 and h5 family protein	977.753	0.526376	0.197799	2.66117	0.00778701	0.0493177
Medtr1g080800	Chitinase / Hevein / PR-4 / Wheatwin2	3741.15	0.935567	0.398492	2.34777	0.0188863	0.0954741
Medtr2g101500	auxin-responsive AUX/IAA family protein	8804.75	-0.88564	0.172023	-5.14838	2.62746e-07	8.24662e-06
Medtr1g080910	twin arginine translocase	3437.17	0.406848	0.171495	2.37236	0.0176746	0.0908904
Medtr1g080920	transcription factor bZIP88	1545.48	-0.151609	0.0577838	-2.62373	0.00869727	0.0534916
Medtr1g081665	Serine/Threonine kinase domain protein	51.3743	-1.03424	0.332813	-3.10759	0.00188622	0.0163553
Medtr1g081760	late embryogenesis abundant D-like protein	23.0601	1.66818	0.502116	3.32229	0.000892815	0.00899791
Medtr1g082470	branched-chain-amino-acid aminotransferase-like protein	2157.18	-0.345041	0.0482132	-7.15657	8.27212e-13	7.98289e-11
Medtr1g082550	zinc finger, C3HC4 type (RING finger) protein, putative	850.603	-0.858959	0.245666	-3.49646	0.000471483	0.00535292
Medtr1g082840	nucleolar GTPase, putative	4000.39	-0.319355	0.0695558	-4.59134	4.40401e-06	9.92864e-05
Medtr1g082880	plant glycogenin-like starch initiation protein	166.966	-0.954921	0.334699	-2.85307	0.00432989	0.031623
Medtr1g082940	microtubule-binding protein TANGLED protein, putative	26.3595	1.21832	0.384938	3.16497	0.00155099	0.0140527
Medtr1g082950	peptidoglycan-binding LysM domain protein	1010.15	0.327734	0.125975	2.60158	0.00927963	0.056058
Medtr1g083020	linoleate 9S-lipoxygenase-like protein	2244.88	0.916936	0.262553	3.49238	0.000478737	0.00541953
Medtr1g083110	photosystem II reaction center PsbP family protein	773.976	0.743305	0.260304	2.85553	0.00429648	0.0314333
Medtr1g094960	auxin response factor, putative	581.176	-0.868125	0.198041	-4.38356	1.16756e-05	0.000233407
Medtr1g083540	DUF1399 family protein	2888.2	0.494804	0.1655	2.98975	0.00279208	0.0222537
Medtr1g083580	F-box protein	169.235	2.13136	0.358217	5.94991	2.68283e-09	1.34784e-07
Medtr1g083600	TPR repeat protein	553.237	0.575751	0.207241	2.77817	0.00546657	0.037769
Medtr1g083690	catalytic/protein phosphatase type 2C	547.646	0.328117	0.129159	2.54041	0.0110724	0.0639781
Medtr1g083780	protein dehydration-induced-like protein	2766.37	0.372012	0.159282	2.33556	0.0195142	0.0977274
Medtr1g083790	syntaxin of plants protein	388.129	-0.481367	0.118968	-4.04619	5.20571e-05	0.000833287
Medtr1g083950	universal stress family protein	347.382	0.867548	0.199485	4.34893	1.36801e-05	0.00026711
Medtr1g084140	solute carrier family 40 protein	1868.58	0.581493	0.209688	2.77314	0.00555183	0.0382203
Medtr1g084170	transmembrane protein, putative	186.946	1.34552	0.347944	3.86706	0.000110156	0.00158205
Medtr1g084220	hypothetical protein	5.40306	2.62798	1.01813	2.58119	0.00984616	0.0586094
Medtr1g084750	U1 zinc finger protein	220.209	-0.365271	0.115215	-3.17036	0.00152253	0.0138275
Medtr1g084820	carbohydrate-binding X8 domain protein	420.463	0.717302	0.273054	2.62696	0.00861508	0.0530574
Medtr1g084840	hypothetical protein	1.87808	-4.57402	1.57087	-2.91178	0.00359377	0.0271511
Medtr1g084980	phytochrome-interacting factor 3.1	2565.2	0.30934	0.12568	2.46133	0.0138424	0.0754945
Medtr1g085070	pectinacetylesterase family protein	8046.83	0.523278	0.159296	3.28494	0.00102005	0.0100255
Medtr1g085090	peptide/nitrate transporter	3822.16	-0.297312	0.127401	-2.33366	0.0196134	0.0980048
Medtr1g085530	protein phosphatase 2C family protein	1273.61	-0.165072	0.0610237	-2.70506	0.00682931	0.0446543
Medtr1g085640	myb transcription factor MYB64	1480.89	-0.450433	0.185919	-2.42273	0.0154042	0.0817211
Medtr1g085980	DHHC-type zinc finger protein	57.9295	0.559826	0.239966	2.33294	0.0196513	0.0981212
Medtr1g086000	plastid transcriptionally active protein	257.562	0.569434	0.160516	3.54752	0.000388876	0.00455031
Medtr1g086030	polygalacturonase/glycoside hydrolase family protein	1152.99	-0.234724	0.0771954	-3.04064	0.00236072	0.0194573
Medtr1g086070	isopenicillin N epimerase-like protein	346.309	0.357481	0.1302	2.74563	0.00603942	0.0407304
Medtr1g086080	ABC transporter B family protein	2396.89	0.482186	0.156593	3.07924	0.00207533	0.0175471
Medtr1g086310	autophagy protein Atg8 ubiquitin-like protein	829.153	0.866532	0.175542	4.93633	7.9606e-07	2.22003e-05
Medtr1g086320	cationic peroxidase	2.91517	3.1467	1.27946	2.4594	0.013917	0.0757332
Medtr1g086350	protein phosphatase 2C-like protein	1439.04	-0.387979	0.124231	-3.12304	0.00178994	0.0157632
Medtr1g086390	polygalacturonase/glycoside hydrolase family protein	15.7058	1.19158	0.356067	3.3465	0.000818374	0.00840235
Medtr1g086430	hypothetical protein	342.113	-1.04949	0.188475	-5.56832	2.572e-08	1.02435e-06
Medtr1g086790	WRKY family transcription factor	691.052	0.749301	0.217159	3.45047	0.000559606	0.00616775
Medtr1g086940	ATP-dependent Clp protease proteolytic protein	4759.13	0.280612	0.0935894	2.99833	0.00271466	0.0217659
Medtr1g087100	transport complex protein	1316.31	-0.229645	0.0789715	-2.90795	0.00363812	0.0273859
Medtr1g087200	universal stress family protein	1789.56	0.864527	0.222285	3.88927	0.000100548	0.00146523
Medtr1g087230	multidrug resistance protein ABC transporter family protein	244.85	-0.916366	0.257528	-3.55832	0.000373233	0.00440912
Medtr1g087300	triacylglycerol lipase SDP1	392.289	0.507802	0.124918	4.06509	4.80142e-05	0.000780775
Medtr1g087310	Cdc2 kinase, putative	190.915	0.743173	0.154032	4.82479	1.40149e-06	3.63628e-05
Medtr1g087520	protein disulfide isomerase-like protein	13078.8	-0.377619	0.137388	-2.74856	0.00598586	0.0404709
Medtr1g087750	heparan-alpha-glucosaminide N-acetyltransferase-like protein	1163.09	-0.290307	0.0722586	-4.01761	5.87924e-05	0.000926984
Medtr1g088230	late embryogenesis abundant protein	3290.81	-0.871677	0.24063	-3.62248	0.000291797	0.00359757
Medtr1g088460	outer envelope pore protein	371.802	0.402144	0.129727	3.09992	0.00193573	0.0166609
Medtr1g088470	alpha/beta hydrolase family protein	244.33	2.89144	0.318565	9.07645	1.12178e-19	2.73592e-17
Medtr1g088640	universal stress family protein	390.898	2.34745	0.332718	7.05537	1.7214e-12	1.57617e-10
Medtr1g088660	E3 ubiquitin-protein ligase BAH1-like protein, putative	539.744	0.659477	0.189637	3.47758	0.000505954	0.0056628
Medtr1g088680	multidrug resistance protein ABC transporter family protein	18147.7	-0.644202	0.237394	-2.71365	0.00665474	0.0437909
Medtr1g088840	glutathione S-transferase, amine-terminal domain protein	698.104	-0.859868	0.290834	-2.95656	0.00311095	0.0242829
Medtr1g088845	glutathione S-transferase, amine-terminal domain protein	165.418	-1.18529	0.317051	-3.73849	0.000185125	0.00245261
Medtr1g088870	metal tolerance-like protein	840.815	-0.37988	0.0961927	-3.94915	7.8429e-05	0.00118274
Medtr1g088910	glutaredoxin-C1 protein	522.257	2.21514	0.27886	7.94356	1.96466e-15	2.84907e-13
Medtr1g088920	monothiol glutaredoxin-S2 protein	82.5537	-5.85378	0.877331	-6.67226	2.51896e-11	1.81663e-09
Medtr1g088925	monothiol glutaredoxin-S2 protein	142.232	-5.06647	0.661883	-7.65463	1.93865e-14	2.38578e-12
Medtr1g088930	LRR receptor-like kinase	13.7507	-1.72429	0.596286	-2.89172	0.00383136	0.0286237
Medtr1g088935	LRR receptor-like kinase family protein	33.581	-1.73021	0.355363	-4.86886	1.12244e-06	3.02034e-05
Medtr1g088980	DegP protease	456.989	0.666437	0.211689	3.14819	0.00164284	0.0147011
Medtr1g089130	histidine phosphotransfer protein	403.387	-0.408629	0.138253	-2.95566	0.00312005	0.024334
Medtr1g089310	gibberellin receptor GID1c-like protein	4416.24	0.58809	0.23986	2.4518	0.0142142	0.0770069
Medtr1g089500	Rac GTPase activating protein	231.317	1.23885	0.172762	7.17084	7.45386e-13	7.24537e-11
Medtr1g089630	endonuclease/exonuclease/phosphatase family protein	647.587	-0.617192	0.198667	-3.10667	0.00189208	0.0163927
Medtr1g089850	synapse-associated protein, putative	2471.51	-0.282617	0.102141	-2.76693	0.00565868	0.0387867
Medtr1g089865	2OG-Fe(II) oxygenase family oxidoreductase	3114.43	-1.17209	0.189457	-6.18658	6.1484e-10	3.50211e-08
Medtr1g090100	glutathione S-transferase	4.60763	-2.22731	0.847281	-2.62877	0.00856947	0.0528388
Medtr1g090110	TFIIH basal transcription factor complex subunit, putative	589.236	-0.299136	0.0899811	-3.32443	0.000885988	0.00894928
Medtr1g090300	6-phosphofructokinase	237.13	0.320953	0.127351	2.52023	0.0117278	0.0667162
Medtr1g090370	transcription factor bZIP protein, putative	579.756	-2.57798	0.604498	-4.26467	2.00196e-05	0.000371172
Medtr1g090380	cytosolic 5'-nucleotidase III, putative	411.223	-0.45815	0.146426	-3.12888	0.00175476	0.0155061
Medtr1g090620	exocyst subunit exo70 family protein	1586.54	-0.305171	0.0893199	-3.41661	0.000634054	0.00681506
Medtr1g090640	double Clp-N motif P-loop nucleoside triphosphate hydrolase superfamily protein	402.23	0.531657	0.131413	4.0457	5.21678e-05	0.000834561
Medtr1g090663	DUF1635 family protein	57.1817	1.57138	0.299995	5.238	1.62322e-07	5.36303e-06
Medtr1g090670	myb-like transcription factor family protein	327.418	0.570379	0.193862	2.94219	0.00325899	0.0252475
Medtr1g090697	MADS-box transcription factor family protein	10.8416	2.68492	0.658908	4.0748	4.6053e-05	0.000757052
Medtr1g090803	RING/U-box protein	2709.8	0.267346	0.0708962	3.77095	0.000162626	0.00220239
Medtr1g090867	tyrosine phosphatase	791.303	0.676481	0.17892	3.78091	0.000156253	0.00213006
Medtr1g090913	phytol kinase	304.161	0.349947	0.148249	2.36054	0.0182484	0.0929262
Medtr1g090920	glycosyltransferase family protein	3730.76	-0.514837	0.192489	-2.67463	0.00748111	0.0477751
Medtr1g091040	pyruvate kinase family protein	3899.52	-0.316612	0.135261	-2.34075	0.0192449	0.0967583
Medtr1g092420	transmembrane protein, putative	246.255	0.938067	0.308571	3.04003	0.00236551	0.0194848
Medtr1g092860	RNA-binding (RRM/RBD/RNP motif) family protein, putative	323.016	0.452734	0.148967	3.03915	0.00237244	0.0195299
Medtr1g093020	transmembrane amino acid transporter family protein	453.243	-0.967506	0.384352	-2.51724	0.0118279	0.067058
Medtr1g093080	myb-like transcription factor family protein	1223.82	1.93277	0.206814	9.34547	9.14865e-21	2.55667e-18
Medtr1g093140	2OG-Fe(II) oxygenase family oxidoreductase	54.0074	-1.02714	0.31672	-3.24306	0.00118253	0.0113294
Medtr2g016710	auxin-induced 5NG4-like protein	235.109	-0.862741	0.189795	-4.54565	5.4765e-06	0.000119645
Medtr1g093730	transmembrane fragile-X-F-associated protein	797.25	0.274235	0.0857168	3.19931	0.00137755	0.0127749
Medtr1g093750	basic helix loop helix (BHLH) DNA-binding family protein	284.429	-0.360228	0.14494	-2.48535	0.0129423	0.0717833
Medtr1g093790	DUF1713 domain protein	669.904	-0.284417	0.0882732	-3.22201	0.00127293	0.0119825
Medtr1g093860	protein decapping-like protein	7455.51	0.183813	0.0676553	2.71691	0.00658951	0.0434892
Medtr1g093960	hypothetical protein	379.719	-3.08872	0.993532	-3.10883	0.00187828	0.0163095
Medtr1g093980	hypothetical protein	218.879	-2.18159	0.52294	-4.17177	3.02237e-05	0.000530655
Medtr1g093985	hypothetical protein	323.834	-4.22305	0.884145	-4.77643	1.78437e-06	4.50765e-05
Medtr1g094000	phosphoenolpyruvate carboxylase	2135.29	0.42191	0.175179	2.40846	0.0160202	0.0841404
Medtr1g094025	plant U-box protein	12.637	-5.50426	1.30742	-4.21002	2.55343e-05	0.000455778
Medtr1g094190	RNA pseudouridine synthase	684.801	0.592721	0.201997	2.9343	0.00334299	0.0257274
Medtr1g094620	transmembrane amino acid transporter family protein	5007.01	0.940284	0.191242	4.91672	8.80073e-07	2.43157e-05
Medtr1g094820	transmembrane protein, putative	81.8828	-0.836263	0.322644	-2.59191	0.00954461	0.0571569
Medtr8g006780	auxin efflux carrier family protein	179.381	-0.860425	0.278987	-3.0841	0.00204168	0.0173172
Medtr1g095070	major intrinsic protein (MIP) family transporter	24718.1	0.472626	0.18451	2.56152	0.0104216	0.0610994
Medtr1g095165	patatin-like phospholipase	3491.97	0.603932	0.144795	4.17094	3.03348e-05	0.000531563
Medtr1g095360	para-aminobenzoate synthase	1689.53	-0.526266	0.167417	-3.14345	0.00166967	0.0148817
Medtr1g095510	ubiquitin-conjugating enzyme E2	3219.59	0.713021	0.171631	4.15439	3.26153e-05	0.000566345
Medtr1g095530	tetraspanin family protein	465.289	0.689602	0.22368	3.08299	0.00204932	0.017371
Medtr1g095560	serine carboxypeptidase-like protein	4487.54	-0.425612	0.167502	-2.54094	0.0110556	0.0639226
Medtr1g095850	lateral organ boundaries (LOB) domain protein	187.372	-0.684438	0.260192	-2.63051	0.00852559	0.0527137
Medtr1g096200	alpha/beta fold hydrolase	1503.49	-0.347097	0.121643	-2.85342	0.00432514	0.0315999
Medtr1g096270	LRR receptor-like kinase family protein	4855.49	-0.596319	0.208261	-2.86333	0.00419215	0.0307623
Medtr1g096430	NAC transcription factor-like protein	316.66	0.689239	0.248354	2.77523	0.00551631	0.0380246
Medtr1g096530	hypothetical protein	157.93	-0.960014	0.281408	-3.41146	0.000646154	0.0069174
Medtr1g096550	exocyst complex component sec5	3282.27	-0.152	0.0640877	-2.37175	0.0177038	0.0909913
Medtr1g096970	DUF668 family protein	1196.54	-0.339474	0.0586721	-5.78595	7.2105e-09	3.28985e-07
Medtr1g097270	integral membrane protein, putative	786.471	0.771487	0.312294	2.47038	0.0134968	0.074002
Medtr1g097380	F-actin capping protein beta subunit	596.977	0.319308	0.108519	2.94243	0.00325653	0.025243
Medtr1g097530	transmembrane protein, putative	183.369	-0.459217	0.164264	-2.7956	0.00518029	0.0363433
Medtr1g098310	DUF3511 domain protein	1725.67	0.652429	0.236594	2.75759	0.00582294	0.0396391
Medtr1g098460	AP2 domain class transcription factor	148.065	1.86991	0.337428	5.54165	2.99634e-08	1.1718e-06
Medtr1g098550	cellulose synthase-like protein	178.992	-0.773257	0.280763	-2.75413	0.0058849	0.0399573
Medtr1g098900	trihelix transcription factor GT-like protein	3143.1	0.580698	0.116255	4.99502	5.88295e-07	1.69525e-05
Medtr1g098960	plant organelle RNA recognition domain protein	34.7136	-3.96312	1.1348	-3.49236	0.000478764	0.00541953
Medtr1g098980	receptor-like protein	2.94246	5.65937	1.41107	4.0107	6.05382e-05	0.000950009
Medtr1g099010	vacuolar iron transporter-like protein	204.817	-2.2524	0.302553	-7.44465	9.72044e-14	1.09113e-11
Medtr1g099230	transmembrane protein, putative	31.2388	-1.18034	0.323933	-3.64377	0.000268675	0.00338245
Medtr1g099240	LRR amine-terminal domain protein	30.7867	-0.928736	0.366656	-2.53299	0.0113094	0.0650117
Medtr1g099320	chitinase	798.031	-0.658351	0.262888	-2.50431	0.0122692	0.0689334
Medtr1g099360	pyruvate kinase family protein	1123.53	-0.348829	0.139078	-2.50816	0.0121361	0.0684293
Medtr1g099420	CAAX amino terminal protease family protein	965.358	0.521096	0.122434	4.25613	2.07994e-05	0.000382477
Medtr1g099630	DUF4228 domain protein	72.1209	0.955094	0.239202	3.99284	6.52866e-05	0.00101537
Medtr1g100070	beta-carotene hydroxylase	543.74	0.461767	0.149383	3.09115	0.0019938	0.0170024
Medtr1g100100	PPPDE thiol peptidase family protein, putative	38.9732	1.08052	0.339392	3.18369	0.00145411	0.0133599
Medtr1g100110	malectin/receptor-like kinase family protein	483.392	0.778651	0.183446	4.24458	2.19003e-05	0.000399144
Medtr1g100230	pumilio-like protein	11.1146	-1.61634	0.598216	-2.70193	0.00689382	0.0449775
Medtr1g100315	short-chain dehydrogenase TIC 32	1212.46	-0.553052	0.153367	-3.60608	0.000310857	0.00379075
Medtr1g100587	heavy metal-associated domain protein, putative	45.4542	1.79537	0.355794	5.04611	4.50895e-07	1.34089e-05
Medtr1g100697	F-box/LRR plant protein	1338.45	0.25579	0.105198	2.43151	0.015036	0.0802276
Medtr1g100747	phosphoprotein phosphatase inhibitor	39.7312	-1.47872	0.514915	-2.87177	0.00408182	0.030134
Medtr1g100753	3-hexulose-6-phosphate isomerase, putative	634.957	0.625559	0.195915	3.19302	0.00140792	0.0130157
Medtr1g100777	heat shock transcription factor B2A	444.655	1.85549	0.202338	9.17027	4.71857e-20	1.24108e-17
Medtr1g100810	C2H2-like zinc finger protein, putative	931.363	-0.444515	0.139961	-3.176	0.00149321	0.0136283
Medtr1g101330	calmodulin-binding protein	1158.97	-0.48417	0.149207	-3.24496	0.00117468	0.0112793
Medtr1g101390	F-box protein PP2-A13	100.637	-1.393	0.256922	-5.42188	5.89756e-08	2.16147e-06
Medtr1g101680	peptidoglycan-binding LysM domain protein	434.405	1.81534	0.30383	5.97486	2.30281e-09	1.17229e-07
Medtr1g101810	TCP family transcription factor	114.879	0.717937	0.270968	2.64952	0.0080605	0.050525
Medtr1g101840	2OG-Fe(II) oxygenase family protein	514.197	0.27926	0.119773	2.33158	0.019723	0.0984061
Medtr1g101870	elongation factor 1-alpha	186.406	-0.587469	0.167084	-3.51601	0.000438091	0.0050313
Medtr1g101950	pfkB family carbohydrate kinase	84.3089	-0.808683	0.206349	-3.91901	8.89139e-05	0.00131571
Medtr1g102010	phosphogluco-mutase	5482.17	0.288177	0.110833	2.6001	0.00931957	0.0562499
Medtr1g102070	gibberellin 20-oxidase	267.715	0.569099	0.226874	2.50844	0.0121266	0.068394
Medtr1g102130	serine carboxypeptidase-like protein	581.926	0.895831	0.163375	5.48328	4.17501e-08	1.59101e-06
Medtr1g102240	metal ion-binding protein, putative	4341.26	-0.606383	0.202157	-2.99957	0.00270359	0.0217162
Medtr1g102420	embryo-specific protein	1020	0.307432	0.123773	2.48383	0.0129979	0.071973
Medtr1g102630	eukaryotic translation initiation factor 2c	87.676	-0.62824	0.238841	-2.63037	0.00852927	0.052714
Medtr1g102750	aldo/keto reductase family oxidoreductase	76.0007	-0.892063	0.292395	-3.05088	0.00228172	0.0189929
Medtr1g102800	early light-induced-like protein	121.714	1.22731	0.50925	2.41004	0.0159507	0.083874
Medtr1g102840	dyggve-melchior-clausen syndrome protein	1439.04	-0.354768	0.13741	-2.58182	0.0098281	0.0585409
Medtr1g102890	1,2-dihydroxy-3-keto-5-methylthiopentene dioxygenase	1724.94	0.55173	0.2153	2.56261	0.0103889	0.0609574
Medtr1g103150	acetyltransferase (GNAT) domain protein	1886.94	1.51399	0.29525	5.12784	2.93084e-07	9.13225e-06
Medtr1g103290	homocysteine S-methyltransferase-like protein	652.918	2.06732	0.430385	4.80343	1.55974e-06	4.00045e-05
Medtr1g103540	biopterin transport-related protein BT1	204.031	0.409991	0.153059	2.67866	0.00739182	0.0473967
Medtr1g103550	DUF1677 family protein	861.561	0.410175	0.161793	2.53518	0.0112389	0.0646891
Medtr1g103570	heat shock 22 kDa protein	447.276	0.504044	0.126298	3.99092	6.58168e-05	0.00102065
Medtr1g103710	frigida-LIKE protein	9828.54	0.25412	0.0738384	3.44157	0.000578359	0.00633315
Medtr1g103810	photosystem II Pbs27 protein	385.179	0.616022	0.148774	4.14064	3.46338e-05	0.00059582
Medtr1g104610	haloacid dehalogenase-like hydrolase	2029.34	2.08065	0.34466	6.03682	1.5718e-09	8.33366e-08
Medtr1g104630	photosystem I reaction center subunit II	169.875	1.1229	0.41024	2.73717	0.00619696	0.0415319
Medtr1g104650	linoleate 9S-lipoxygenase-like protein	3461.98	-0.415439	0.137744	-3.01602	0.00256116	0.0207837
Medtr1g104800	plastocyanin-like domain protein	256.167	-0.909242	0.350448	-2.59451	0.00947251	0.0569284
Medtr1g104850	Serine/Threonine kinase, plant-type protein, putative	1671.09	-0.357596	0.126675	-2.82293	0.00475863	0.0340167
Medtr1g104930	2-hydroxyisoflavanone dehydratase	1501.72	0.460233	0.0985503	4.67003	3.01152e-06	7.1246e-05
Medtr1g104933	2-hydroxyisoflavanone dehydratase	458.207	0.448412	0.180643	2.48231	0.0130534	0.0722353
Medtr1g104937	paired amphipathic helix protein	129.635	0.541988	0.160159	3.38406	0.000714233	0.00753201
Medtr1g105360	fantastic four-like protein	131.5	-1.15009	0.30491	-3.77191	0.000162005	0.00219667
Medtr1g105430	P21-Rho-binding domain protein	360.035	0.516744	0.168601	3.06489	0.00217752	0.0183015
Medtr1g105555	transmembrane protein, putative	1130.04	2.1219	0.291382	7.28219	3.28451e-13	3.4022e-11
Medtr1g105585	cysteine-rich receptor-kinase-like protein	21.5046	2.0194	0.479916	4.20782	2.57842e-05	0.000459933
Medtr1g105595	cysteine-rich receptor-kinase-like protein	43.6779	0.604813	0.215725	2.80363	0.00505311	0.0356281
Medtr1g105615	cysteine-rich receptor-kinase-like protein	91.7731	0.920151	0.328296	2.80281	0.0050659	0.0356901
Medtr1g105640	cysteine-rich receptor-kinase-like protein	851.401	-0.445396	0.117744	-3.78276	0.000155097	0.00211537
Medtr1g105650	cysteine-rich receptor-kinase-like protein	2717.4	-0.981008	0.232235	-4.2242	2.39788e-05	0.000432619
Medtr1g105700	cysteine-rich receptor-kinase-like protein	515.542	-0.456544	0.133047	-3.43144	0.000600387	0.00652867
Medtr1g105750	cysteine-rich receptor-kinase-like protein	1200.94	-1.36848	0.187457	-7.30022	2.8729e-13	2.99899e-11
Medtr1g105755	cysteine-rich receptor-kinase-like protein	710.499	-1.29013	0.18846	-6.84567	7.61204e-12	6.11424e-10
Medtr1g105765	transmembrane protein, putative	16.0023	-4.94644	0.782562	-6.32083	2.60163e-10	1.58269e-08
Medtr1g105800	cysteine-rich receptor-kinase-like protein	1099.44	-1.19466	0.267579	-4.46469	8.0184e-06	0.000167017
Medtr1g105820	cysteine-rich receptor-kinase-like protein	462.14	-0.933462	0.363876	-2.56533	0.0103077	0.0606304
Medtr1g105840	cysteine-rich receptor-kinase-like protein	1124.58	-1.01738	0.288692	-3.52411	0.000424908	0.00490088
Medtr1g105865	DNA polymerase delta subunit 4	25.2509	-1.34362	0.386289	-3.47827	0.00050467	0.00565551
Medtr1g105970	tubulin alpha-6 chain, putative	4073.01	0.554469	0.145972	3.79847	0.000145594	0.00201236
Medtr1g106730	C2H2-type zinc finger protein	883.201	0.543951	0.20692	2.62879	0.00856884	0.0528388
Medtr1g106785	somatic embryogenesis receptor-like kinase	4119.38	-0.527068	0.15662	-3.36527	0.000764689	0.00796702
Medtr1g106940	vacuolar-sorting receptor-like protein	6594.45	-0.21982	0.0846167	-2.59783	0.00938151	0.0565208
Medtr1g107055	zinc finger-like protein	416.161	0.685451	0.198299	3.45666	0.000546918	0.0060556
Medtr1g107175	hypothetical protein	430.087	0.361928	0.14799	2.44562	0.0144604	0.0780884
Medtr1g107185	BHLH transcription factor-like protein	11.6917	1.27535	0.511311	2.49428	0.0126213	0.0705209
Medtr1g107215	plant basic secretory protein (BSP) family protein	5321.49	-0.619134	0.169987	-3.64225	0.000270265	0.00339689
Medtr1g107295	cytochrome P450 family flavone synthase	4429.85	-0.408391	0.175207	-2.33091	0.0197583	0.098509
Medtr1g107330	triacylglycerol lipase-like protein	2598.26	0.359507	0.0940436	3.82277	0.000131959	0.00184193
Medtr1g107375	limonoid UDP-glucosyltransferase-like protein	606.517	-0.581016	0.244032	-2.3809	0.0172704	0.0893456
Medtr1g107460	LRR receptor-like kinase family protein	233.092	1.61791	0.468711	3.45183	0.0005568	0.00613968
Medtr1g107535	carboxy-terminal domain cyclin	157.455	1.61732	0.32577	4.96461	6.88385e-07	1.95636e-05
Medtr1g108340	white-brown-complex ABC transporter family protein	2159.26	0.644786	0.121744	5.29627	1.18194e-07	4.05487e-06
Medtr2g066830	SAUR-like auxin-responsive family protein	532.545	-0.772489	0.286311	-2.69808	0.00697414	0.045304
Medtr1g108460	transmembrane protein, putative	1897.38	0.419752	0.124306	3.37675	0.000733471	0.00770638
Medtr1g108610	repressor of RNA polymerase III transcription MAF1 protein	734.192	0.447596	0.14874	3.00926	0.00261888	0.0211816
Medtr1g108700	hypothetical protein	812.853	0.517357	0.16926	3.05659	0.00223873	0.0187222
Medtr1g109060	MATE efflux family protein	234.418	0.694027	0.29431	2.35815	0.0183665	0.0934452
Medtr1g109070	Grap2/cyclin-D-interacting protein	600.126	-0.288984	0.0979821	-2.94936	0.00318437	0.0247696
Medtr1g109310	hypothetical protein	596.42	-0.47022	0.183261	-2.56585	0.0102924	0.0605668
Medtr1g109430	lipid phosphate phosphatase-like protein	1313.35	-0.492385	0.144315	-3.41188	0.000645166	0.00690958
Medtr1g109470	octicosapeptide/phox/Bem1p family protein	9620.87	0.445955	0.104453	4.26944	1.95969e-05	0.000364341
Medtr1g109600	transmembrane protein, putative	62.646	1.33791	0.291608	4.58802	4.47469e-06	0.000100626
Medtr1g109660	fiber protein Fb34	1924.77	0.534936	0.119772	4.46629	7.95894e-06	0.000166036
Medtr1g110070	DUF789 family protein	1412.44	-0.231226	0.0846439	-2.73176	0.00629978	0.0420738
Medtr1g110120	wall associated kinase-like protein	1051.45	-0.763629	0.262404	-2.91012	0.00361286	0.027235
Medtr1g110130	wall associated kinase-like protein	208.963	-1.33054	0.298891	-4.45157	8.5243e-06	0.000175915
Medtr1g110290	core-2/I-branching enzyme	370.186	-0.653266	0.266218	-2.45388	0.0141326	0.0767042
Medtr1g110310	chaperone DnaJ domain protein	1942.4	-0.266776	0.0619478	-4.30647	1.65882e-05	0.000316746
Medtr1g110490	membrane-bound O-acyltransferase family MBOAT protein	627.503	-0.218237	0.0838152	-2.60379	0.0092199	0.0558487
Medtr1g110510	S1/P1 nuclease family protein	110.157	1.75456	0.267355	6.56268	5.28481e-11	3.55341e-09
Medtr1g110710	zinc finger protein, putative	131.322	-1.23889	0.427832	-2.89574	0.0037826	0.0283067
Medtr1g110760	hypothetical protein	1762.87	-0.475111	0.159022	-2.98771	0.00281074	0.0223825
Medtr1g110860	hypothetical protein	6.42192	1.69611	0.558355	3.0377	0.00238393	0.0196125
Medtr1g110870	zinc finger constans-like protein	1522.34	1.39645	0.270345	5.16544	2.39876e-07	7.60683e-06
Medtr1g110880	hypothetical protein	19.3809	1.21262	0.453913	2.67148	0.00755168	0.0481113
Medtr1g110930	3-ketoacyl-CoA synthase-like protein	5308.38	-0.38886	0.143108	-2.71726	0.00658254	0.0434645
Medtr1g111060	hypothetical protein	1484.73	-1.05208	0.214868	-4.89637	9.76222e-07	2.66159e-05
Medtr1g111090	RAD23 UV excision repair family protein	5835	0.193008	0.0653551	2.95322	0.00314478	0.0245043
Medtr1g111330	plasma-membrane choline transporter family protein	783.489	-0.372895	0.103189	-3.61372	0.00030183	0.00369749
Medtr1g111390	transmembrane protein PFT27	5827.75	0.359272	0.093508	3.84215	0.000121961	0.00171847
Medtr1g111540	MFS transporter	145.497	1.05438	0.327576	3.21875	0.0012875	0.012107
Medtr1g111740	cationic amino acid transporter	78.6725	1.15602	0.374036	3.09067	0.00199708	0.017025
Medtr1g111830	MYB-like transcription factor family protein	471.613	1.11979	0.220172	5.08596	3.65765e-07	1.11256e-05
Medtr1g111860	AMMECR 1 family protein	1527.84	-0.172605	0.070153	-2.46041	0.0138779	0.0755816
Medtr1g111990	transmembrane protein, putative	123.955	0.566587	0.208857	2.7128	0.00667174	0.04387
Medtr1g112040	nucleic acid-binding, OB-fold-like protein	88.2527	0.720573	0.26598	2.70913	0.006746	0.0442282
Medtr1g112080	dual specificity phosphatase domain protein	1306.05	0.185709	0.0790069	2.35054	0.0187462	0.0949629
Medtr1g112210	Pmr5/Cas1p GDSL/SGNH-like acyl-esterase family protein	6.99684	1.64704	0.516237	3.19048	0.00142038	0.0131057
Medtr1g112390	hypothetical protein	20.9224	-6.90129	1.20695	-5.71798	1.07799e-08	4.73329e-07
Medtr1g112640	Pre-mRNA-splicing factor syf2, putative	3118.98	-0.27917	0.118225	-2.36134	0.0182091	0.0927676
Medtr1g112700	blue copper-like protein	35.772	-0.806144	0.326491	-2.46911	0.0135449	0.0741897
Medtr1g112730	ubiquitin-conjugating enzyme E2	2455.7	-0.199131	0.0713149	-2.79227	0.00523393	0.0365666
Medtr1g112940	protein phosphatase 2A regulatory B subunit family protein	337.797	1.73478	0.263098	6.59367	4.29094e-11	2.95173e-09
Medtr1g113850	mechanosensitive ion channel family protein	1074.22	0.273073	0.0878765	3.10746	0.00188703	0.0163571
Medtr1g113960	ACT-like tyrosine kinase family protein	366.018	0.571024	0.170127	3.35645	0.000789504	0.00816217
Medtr1g114070	transcription factor jumonji (JmjC) domain protein	5.0339	-3.77161	0.917183	-4.11217	3.91962e-05	0.000658045
Medtr1g114200	50S ribosomal L18-like protein	221.969	0.402746	0.16249	2.47858	0.0131905	0.0726941
Medtr1g114290	thioredoxin-like protein	2357.32	0.491055	0.180268	2.72402	0.00644925	0.0427634
Medtr1g114300	PPR containing plant-like protein	703.261	0.548679	0.156776	3.49977	0.000465661	0.00529578
Medtr1g114320	E3 ubiquitin-protein ligase RING1-like protein	771.274	0.16073	0.0672654	2.38949	0.0168716	0.0876006
Medtr1g114750	GRAM domain protein/ABA-responsive-like protein	97.532	-0.696708	0.245866	-2.83369	0.00460139	0.0332112
Medtr1g115190	aluminum activated malate transporter family protein	4.66537	5.32416	1.88831	2.81954	0.00480929	0.0342874
Medtr1g115195	glutathione S-transferase	140.628	-2.20602	0.314577	-7.01267	2.33821e-12	2.10501e-10
Medtr1g115210	aspartic protease in GUARD CELL-like protein	26.4683	2.40212	0.485873	4.94393	7.65625e-07	2.14631e-05
Medtr1g115260	plant/T32G24-2 protein	659.304	-0.286205	0.0961979	-2.97517	0.00292825	0.0230988
Medtr1g115285	CASP-like protein	755.448	-0.422254	0.093765	-4.50332	6.69005e-06	0.000142671
Medtr1g115315	wuschel-related homeobox protein	1477.3	0.222342	0.0773972	2.87274	0.00406935	0.0300585
Medtr1g115340	E1 subunit-like 2-oxoglutarate dehydrogenase	180.234	-0.915366	0.249508	-3.66868	0.000243808	0.00311427
Medtr1g115490	hypothetical protein	175.917	1.32429	0.316253	4.18746	2.82094e-05	0.000499209
Medtr1g115505	cobalamin biosynthesis protein	3410.45	0.219478	0.0900949	2.43608	0.0148475	0.0795225
Medtr1g115520	hypothetical protein	34.7606	1.32784	0.449809	2.95201	0.00315709	0.0245859
Medtr1g115535	alpha/beta fold hydrolase	1730.27	1.25333	0.202129	6.20064	5.62333e-10	3.24436e-08
Medtr1g115560	3-ketoacyl-CoA synthase-like protein	205.008	-0.985423	0.347862	-2.8328	0.00461429	0.0332653
Medtr1g115575	ankyrin repeat plant-like protein	4058.51	-0.160417	0.0679144	-2.36204	0.0181744	0.0926262
Medtr1g115740	light-harvesting complex I chlorophyll A/B-binding protein	1920.85	0.412269	0.132596	3.10922	0.00187582	0.016302
Medtr1g115820	chalcone-flavanone isomerase family protein	9933.49	-0.76358	0.221153	-3.45272	0.000554967	0.00612607
Medtr1g115840	chalcone-flavanone isomerase family protein	2023.66	-0.530083	0.159569	-3.32196	0.000893861	0.00900507
Medtr1g116170	DnaJ/Hsp40 cysteine-rich domain protein	1435.6	0.836126	0.180956	4.6206	3.8263e-06	8.78118e-05
Medtr1g116180	transcription factor	341.699	0.739563	0.207419	3.56556	0.000363083	0.00431199
Medtr1g116260	serine/threonine phosphatase family, 2C domain protein	1331.44	-0.385626	0.0692795	-5.56624	2.60298e-08	1.03303e-06
Medtr1g116310	RabGAP/TBC domain protein	2109.49	-0.156291	0.0659619	-2.36942	0.017816	0.0913198
Medtr1g116330	PRLI-interacting factor A	2459.91	-0.246727	0.102721	-2.4019	0.01631	0.0853449
Medtr1g116370	glucan synthase-like protein	124.319	0.645007	0.246274	2.61907	0.00881711	0.0540551
Medtr1g116565	UDP-galactose transporter	2743.49	-0.61184	0.146121	-4.18722	2.82393e-05	0.000499409
Medtr1g116590	DUF1685 family protein	1781.15	0.369683	0.120067	3.07898	0.00207714	0.0175569
Medtr1g116650	sugar porter (SP) family MFS transporter	849.593	1.60014	0.241822	6.61703	3.66495e-11	2.58746e-09
Medtr1g116953	signal peptide peptidase-like protein	47.604	-1.02545	0.322883	-3.17591	0.00149368	0.0136283
Medtr1g418545	acyl-CoA-binding domain protein	1598.01	0.41583	0.150221	2.76813	0.0056379	0.0386885
Medtr1g476030	E3 ubiquitin-protein ligase XBAT35, putative	2590.2	-0.180707	0.0771058	-2.34362	0.0190977	0.0961986
Medtr1g484940	fungal proteinase A, aspartic proteinase superfamily protein	5036.48	0.375376	0.150498	2.49422	0.0126235	0.0705209
Medtr1g484970	hypothetical protein	24.6908	-2.44744	0.78661	-3.11138	0.00186214	0.0162147
Medtr1g492630	transmembrane protein, putative	478.919	0.967653	0.249579	3.87715	0.000105689	0.00152712
Medtr1g492640	transmembrane amino acid transporter family protein	1372.61	-0.431653	0.180425	-2.39242	0.0167377	0.0871243
Medtr1g492760	HhH-GPD base excision DNA repair family protein	205.77	-0.837174	0.25066	-3.33988	0.000838144	0.00857253
Medtr1g492840	hypothetical protein	1964.94	-0.212314	0.0777712	-2.72998	0.00633385	0.0422278
Medtr2g005880	lactoylglutathione lyase/glyoxalase I family protein	5.58613	3.80583	1.39805	2.72223	0.0064842	0.0429526
Medtr2g006330	sucrose non-fermenting-like kinase 2 family protein	2129.36	0.43374	0.082898	5.23222	1.67489e-07	5.49987e-06
Medtr2g006520	T-complex protein	10626.5	0.493106	0.172461	2.85923	0.00424669	0.0310945
Medtr2g006790	CAZy family GT8 glycosyltransferase	5.63201	2.49583	0.860524	2.90037	0.00372726	0.0279508
Medtr2g007030	PPR containing plant-like protein	271.819	0.767828	0.157595	4.87215	1.10392e-06	2.97947e-05
Medtr2g007190	maternal effect embryo arrest protein	2225.14	0.707807	0.213007	3.32293	0.000890761	0.00898734
Medtr2g007330	DUF639 family protein	1831.9	0.837255	0.133179	6.28668	3.24328e-10	1.95091e-08
Medtr2g007950	Thionin related	7693.63	0.544343	0.204331	2.66402	0.00772125	0.0490285
Medtr1g064430	auxin response factor 1	568.185	-0.688468	0.162154	-4.24575	2.1786e-05	0.000397872
Medtr1g040675	auxin response factor	4876.8	-0.649084	0.159273	-4.0753	4.59551e-05	0.000755907
Medtr2g008030	fructose-1,6-bisphosphatase, cytosolic-like protein	4.22194	1.81846	0.671408	2.70843	0.00676016	0.0442994
Medtr2g008110	vacuolar iron transporter-like protein	237.34	2.20521	0.411582	5.3579	8.41934e-08	2.9526e-06
Medtr2g008330	laccase/diphenol oxidase family protein	44.7964	-1.16897	0.30701	-3.80758	0.000140331	0.00194564
Medtr2g008360	somatic embryogenesis receptor-like kinase	4188.94	-0.453822	0.105338	-4.30825	1.64548e-05	0.000314423
Medtr2g008430	LL-diaminopimelate aminotransferase	1877.88	-2.00716	0.430704	-4.66019	3.15913e-06	7.42147e-05
Medtr2g008440	galactose oxidase/kelch repeat protein	600.868	0.5057	0.0999622	5.05891	4.21654e-07	1.26252e-05
Medtr2g008590	SpoIIE-like protein phosphatase domain protein	2390.89	0.6466	0.163459	3.95574	7.6298e-05	0.00115515
Medtr2g008710	cationic peroxidase	2966.8	1.35759	0.249837	5.43392	5.51308e-08	2.03166e-06
Medtr2g008750	dentin sialophosphoprotein-like protein, putative	2537.68	-0.566617	0.198738	-2.85107	0.0043572	0.0317736
Medtr2g008850	phosphatase 2C family protein	1168.03	-0.303149	0.121543	-2.49417	0.0126253	0.0705209
Medtr2g008970	ICE-like protease (caspase) p20 domain protein	2323.93	-0.63842	0.240658	-2.65281	0.00798257	0.0502243
Medtr2g008990	ICE-like protease (caspase) p20 domain protein	298.134	-0.8452	0.318732	-2.65176	0.00800734	0.0503108
Medtr2g009040	methyl-CpG-binding domain protein	883.361	0.568331	0.0926933	6.1313	8.71624e-10	4.89204e-08
Medtr2g009070	phosphate-responsive 1 family protein	199.069	2.76627	0.449682	6.15161	7.6698e-10	4.3319e-08
Medtr2g009580	Ulp1 protease family, carboxy-terminal domain protein	834.434	0.415348	0.12637	3.28675	0.00101351	0.00998544
Medtr2g009600	magnesium-dependent phosphatase-like protein	743.161	-0.282932	0.0766832	-3.68962	0.000224591	0.00290237
Medtr2g009620	viral A-type inclusion protein, putative	26.3012	1.11814	0.451121	2.47859	0.0131902	0.0726941
Medtr2g010120	cysteine-rich TM module stress tolerance protein	827.694	0.668205	0.216883	3.08094	0.00206345	0.0174797
Medtr2g010250	cytochrome P450 family 87 protein	5366.5	1.54614	0.277608	5.56948	2.55495e-08	1.02e-06
Medtr2g010330	cytochrome P450 family protein	3470.99	0.499147	0.132873	3.75658	0.000172254	0.00231062
Medtr2g010420	frigida-LIKE protein	520.743	-0.620722	0.217024	-2.86015	0.00423438	0.0310128
Medtr2g010430	inorganic pyrophosphatase	2896.43	0.35613	0.141198	2.5222	0.0116623	0.0664423
Medtr2g010580	CAP, cysteine-rich secretory protein, antigen 5	61.833	1.27456	0.543942	2.34319	0.0191197	0.0962729
Medtr2g010740	sulfite exporter TauE/SafE family protein, putative	274.723	-0.740771	0.261647	-2.83118	0.00463766	0.0334011
Medtr2g010890	phototropic-responsive NPH3 family protein	161.249	1.45193	0.230611	6.296	3.05427e-10	1.84135e-08
Medtr2g010920	F-box protein interaction domain protein	5.56671	-3.52177	1.46911	-2.39721	0.0165206	0.086195
Medtr2g011070	BHLH transcription factor-like protein	2598.78	-1.07252	0.220303	-4.8684	1.12508e-06	3.02331e-05
Medtr2g011170	S-locus lectin kinase family protein	120.871	-1.13212	0.34311	-3.29958	0.000968288	0.00963547
Medtr2g011180	G-type lectin S-receptor-like Serine/Threonine-kinase	794.419	-0.787273	0.32999	-2.38575	0.0170444	0.0883778
Medtr2g011335	hypothetical protein	62.3324	-0.548469	0.212735	-2.57818	0.0099322	0.0590038
Medtr2g011340	G-type lectin S-receptor-like Serine/Threonine-kinase	159.374	-0.789253	0.297833	-2.64999	0.0080495	0.0505033
Medtr2g011490	PLAC8 family protein	1831.3	0.570018	0.141167	4.0379	5.39311e-05	0.000857655
Medtr2g011640	Serine/Threonine-kinase abkC-like protein, putative	1085.57	-0.457245	0.108565	-4.2117	2.53457e-05	0.000452713
Medtr2g011810	calmodulin-binding protein	1090.73	-0.444588	0.103285	-4.30446	1.67392e-05	0.000319139
Medtr2g011940	AP2/B3 transcription factor family protein	1718.03	0.594732	0.152802	3.89217	9.93536e-05	0.00145257
Medtr2g012370	CAP, cysteine-rich secretory protein, antigen 5	107.886	-0.77069	0.268402	-2.8714	0.00408658	0.0301526
Medtr2g012380	NADPH-dependent quinone oxidoreductase	1909.78	-0.60103	0.106632	-5.63651	1.73531e-08	7.26838e-07
Medtr2g012470	transmembrane amino acid transporter family protein	1789.65	0.729814	0.18054	4.04239	5.29089e-05	0.0008439
Medtr2g012510	3'(2'),5'-bisphosphate nucleotidase	704.895	-0.77236	0.137089	-5.634	1.76078e-08	7.34651e-07
Medtr2g012630	katanin p80 WD40 repeat subunit B1-like protein	1970.68	-0.214297	0.0876503	-2.44491	0.0144886	0.0781902
Medtr2g012650	U3 small nucleolar RNA-associated-like protein	1327.06	-0.287149	0.111513	-2.57502	0.0100235	0.0594673
Medtr2g012810	LisH and RanBPM domain protein	1287.22	-0.181848	0.0683687	-2.65982	0.00781835	0.0494578
Medtr2g013080	RING zinc finger protein	896.067	1.10869	0.198826	5.57616	2.45892e-08	9.8313e-07
Medtr2g013140	stem-specific TSJT1-like protein	9777.58	2.19807	0.290178	7.57489	3.59437e-14	4.248e-12
Medtr2g013250	dihydroflavonol-4-reductase-like protein	279.3	-1.36614	0.303068	-4.5077	6.55352e-06	0.000140206
Medtr2g013450	PPR containing plant protein	127.6	0.559223	0.197846	2.82656	0.0047051	0.0337149
Medtr2g013550	E3 ubiquitin-protein ligase RMA1H1-like protein	1074.88	1.42249	0.160423	8.86708	7.50903e-19	1.64397e-16
Medtr2g013570	phosphoglycerate mutase	1548.96	0.605769	0.189945	3.18919	0.00142672	0.013147
Medtr2g013580	callose synthase-like protein	1201.58	0.455534	0.0953302	4.77848	1.76624e-06	4.47025e-05
Medtr2g013780	DUF506 family protein	1755.76	2.52446	0.322748	7.82177	5.20872e-15	6.98698e-13
Medtr2g013900	tyrosine kinase family protein	3556.04	0.572694	0.139948	4.0922	4.27304e-05	0.000708366
Medtr2g014020	WD domain, G-beta repeat protein	63.1984	-0.719004	0.253565	-2.83558	0.00457426	0.0330243
Medtr2g014170	Dof-type zinc finger DNA-binding family protein	169.97	0.510691	0.164222	3.10977	0.00187235	0.0162772
Medtr2g014200	squamosa promoter-binding-like protein	164.016	-1.51494	0.537212	-2.82001	0.00480227	0.0342502
Medtr4g058930	auxin response factor, putative	540.525	-0.56713	0.133599	-4.24501	2.18587e-05	0.000398658
Medtr2g014300	ethylene response factor	486.279	-0.719071	0.238039	-3.02081	0.00252103	0.0205242
Medtr2g014340	ethylene response factor	1001.51	-1.06262	0.293211	-3.62406	0.000290012	0.00358545
Medtr2g014380	transmembrane protein, putative	59.6626	-0.624431	0.267687	-2.33269	0.0196644	0.0981599
Medtr2g014470	DnaJ heat shock family protein	70.176	1.44716	0.57339	2.52387	0.0116071	0.066226
Medtr2g014560	LRR receptor-like kinase family protein	2362.36	-0.321194	0.114773	-2.79852	0.0051338	0.0360832
Medtr2g014860	optic atrophy 3 protein	308.436	-0.625742	0.193334	-3.23658	0.00120971	0.0115167
Medtr2g014950	28 kDa heat- and acid-stable phosphoprotein-like protein	885.858	-1.61879	0.272977	-5.93013	3.02704e-09	1.50947e-07
Medtr2g015010	aldolase-type TIM barrel family protein	769.917	-0.225793	0.0939283	-2.40388	0.016222	0.0850173
Medtr2g015040	ethylene response factor	632.777	-1.68884	0.272803	-6.1907	5.98992e-10	3.4191e-08
Medtr2g015270	glutamate receptor 3.4	279.781	-0.946178	0.336927	-2.80826	0.00498096	0.0351934
Medtr2g015290	receptor family ligand-binding region protein	87.7473	-1.2706	0.406918	-3.1225	0.0017932	0.0157782
Medtr2g015390	magnesium-chelatase subunit ChlI	9422.95	0.520967	0.169821	3.06774	0.00215687	0.0181523
Medtr2g015560	pyruvate decarboxylase	267.787	-0.9055	0.190379	-4.75631	1.97167e-06	4.95744e-05
Medtr2g015760	hypothetical protein	15.5516	1.11454	0.457067	2.43846	0.0147499	0.0792214
Medtr2g015850	papain family cysteine protease	128.864	-0.95474	0.40967	-2.33051	0.0197792	0.0985582
Medtr2g015960	alpha/beta-hydrolase superfamily protein	737.102	-0.380728	0.0997567	-3.81657	0.000135322	0.00188495
Medtr2g015980	general regulatory factor 2	1031.75	0.531797	0.078566	6.76879	1.29862e-11	9.94328e-10
Medtr2g016030	Dof domain zinc finger protein	163.212	1.78346	0.342651	5.20488	1.94122e-07	6.30498e-06
Medtr2g016060	Pmr5/Cas1p GDSL/SGNH-like acyl-esterase family protein	220.498	-0.531913	0.225995	-2.35365	0.0185901	0.0943472
Medtr2g016110	DUF640 family protein	1227.89	-0.381686	0.132793	-2.87431	0.00404917	0.0299672
Medtr2g016150	plant/F28N24-12 protein	839.133	0.923458	0.147903	6.24369	4.2738e-10	2.51442e-08
Medtr2g016190	DUF688 family protein	529.965	-0.439622	0.147407	-2.98237	0.00286025	0.0226537
Medtr2g016460	nucleobase-ascorbate transporter-like protein	145.941	1.03546	0.211771	4.88952	1.01083e-06	2.75316e-05
Medtr2g016580	LRR receptor-like kinase family protein	140.587	-1.34899	0.233461	-5.77822	7.54932e-09	3.42696e-07
Medtr2g016590	LRR receptor-like kinase	143.23	-1.04396	0.230916	-4.52093	6.15695e-06	0.000132355
Medtr2g016650	hypothetical protein	212.404	2.21734	0.247517	8.95835	3.29566e-19	7.69227e-17
Medtr1g108390	auxin efflux carrier family protein	95.1188	-0.481815	0.194814	-2.47321	0.0133905	0.0735546
Medtr2g016770	WRKY family transcription factor	985.771	0.911314	0.244614	3.72551	0.000194921	0.00256591
Medtr2g016870	RING/FYVE/PHD-type zinc finger protein	1206.64	0.326976	0.117132	2.79153	0.00524598	0.0366318
Medtr2g017420	Serine/Threonine kinase, plant-type protein	112.061	-0.609324	0.173769	-3.50652	0.000454013	0.00517868
Medtr2g017925	GDSL-like lipase/acylhydrolase	60.543	1.03849	0.402406	2.58069	0.00986032	0.0586807
Medtr2g017955	GDSL-like lipase/acylhydrolase	858.619	0.677121	0.230566	2.93678	0.00331641	0.0255669
Medtr2g018175	senescence regulator	116.81	1.8481	0.257064	7.18925	6.5146e-13	6.40197e-11
Medtr2g018430	hypothetical protein	132.447	-1.02113	0.298348	-3.4226	0.000620247	0.00670288
Medtr2g018660	metallo-hydrolase/oxidoreductase superfamily protein	517.515	-0.481912	0.157226	-3.06508	0.0021761	0.0182953
Medtr2g018960	dopamine beta-monooxygenase, putative	907.911	-0.25127	0.102775	-2.44486	0.0144909	0.0781902
Medtr2g018980	SCF ubiquitin ligase, SKP1 component	141.357	-0.817898	0.140668	-5.81438	6.08579e-09	2.83454e-07
Medtr2g019100	small nuclear ribonucleoprotein	426.113	0.306588	0.123577	2.48096	0.013103	0.0724484
Medtr2g019370	plant gibberellin 2-oxidase	215.4	1.41756	0.422452	3.35556	0.000792034	0.00818201
Medtr2g019520	mannosyl-oligosaccharide 1,2-alpha-mannosidase	2328.61	-0.201936	0.0640738	-3.15162	0.00162368	0.0145589
Medtr2g019600	DUF642 family protein	1802.77	0.930724	0.19641	4.73868	2.1511e-06	5.35341e-05
Medtr2g019790	Obg family GTPase CgtA	1022.34	0.77586	0.165624	4.68448	2.80677e-06	6.73524e-05
Medtr2g019860	acyl-CoA-binding domain protein	508.942	-1.21838	0.261883	-4.6524	3.28099e-06	7.64747e-05
Medtr2g019900	monothiol glutaredoxin-S2 protein	1566.81	0.955797	0.314873	3.0355	0.00240141	0.0197139
Medtr2g020040	CHY and CTCHY and RING-type zinc finger protein	2284.46	0.616565	0.109756	5.61759	1.93639e-08	8.05418e-07
Medtr2g020240	beta-amylase	12715.1	1.37827	0.17487	7.88168	3.23018e-15	4.5135e-13
Medtr2g020520	zinc finger protein	1935.76	0.777224	0.109289	7.11166	1.14656e-12	1.0793e-10
Medtr2g020580	hypothetical protein	9.1259	-1.62604	0.619571	-2.62446	0.00867854	0.0534131
Medtr2g020860	endonuclease/exonuclease/phosphatase family protein	2084.42	-1.306	0.313466	-4.16633	3.09543e-05	0.000541357
Medtr2g021030	F-box/LRR protein	1854.32	0.300091	0.0831742	3.60798	0.000308586	0.00376992
Medtr2g021040	structural constituent of ribosome protein, putative	1091.47	-0.229586	0.0826714	-2.77709	0.00548474	0.0378458
Medtr2g021150	F-box protein interaction domain protein	431.548	1.67935	0.363414	4.62105	3.81809e-06	8.76984e-05
Medtr2g021155	F-box protein interaction domain protein	307.28	0.417838	0.144119	2.89926	0.0037405	0.0280386
Medtr2g021252	glutamine synthetase	124.735	0.577666	0.152602	3.78543	0.000153441	0.00209599
Medtr2g021720	transmembrane protein, putative	263.935	0.664721	0.13096	5.07576	3.85954e-07	1.16472e-05
Medtr2g022110	DVL family protein	6.83332	2.51274	0.651353	3.85773	0.000114444	0.00163297
Medtr2g022450	xyloglucanase-specific endoglucanase inhibitor protein	84.5008	-1.09299	0.327652	-3.33582	0.000850468	0.00866883
Medtr2g022460	eukaryotic aspartyl protease family protein	3156.88	1.55839	0.330974	4.70849	2.49553e-06	6.08084e-05
Medtr2g022490	extracellular dermal glycoprotein	92.1326	2.90675	0.373899	7.77416	7.59478e-15	1.00371e-12
Medtr2g022610	hypothetical protein	2006.67	0.970869	0.319088	3.04264	0.00234513	0.0193764
Medtr2g022820	hypothetical protein	227.089	-0.535727	0.206433	-2.59516	0.00945471	0.0568469
Medtr2g022840	phosphatidylglycerolphosphate synthase	327.041	0.412561	0.109163	3.77932	0.000157258	0.00214159
Medtr2g022880	tobamovirus multiplication-like protein	583.1	0.601348	0.168099	3.57734	0.000347104	0.00415163
Medtr2g022890	derlin-2 protein	3686.86	-0.425098	0.095803	-4.43721	9.11331e-06	0.00018692
Medtr2g023100	myb transcription factor	134.459	2.0689	0.521407	3.96791	7.25049e-05	0.00110646
Medtr2g023120	peptidyl-prolyl cis-trans isomerase	923.596	0.25056	0.0919122	2.72608	0.00640913	0.0426132
Medtr2g023540	5'-adenylylsulfate reductase	31409.4	-1.07234	0.342524	-3.1307	0.0017439	0.0154231
Medtr2g023830	F-box plant-like protein, putative	5.12387	-2.56622	0.837811	-3.063	0.00219127	0.0184056
Medtr2g023890	MAP kinase kinase kinase	32.9507	1.36615	0.342915	3.98392	6.77869e-05	0.00104757
Medtr2g024060	proline synthetase associated protein	690.388	-0.384362	0.105103	-3.65701	0.000255172	0.00324055
Medtr2g025050	plastid lipid-associated protein	3020.75	0.578852	0.244484	2.36765	0.0179015	0.0916356
Medtr2g025120	1-aminocyclopropane-1-carboxylate oxidase	3095.43	1.31597	0.412643	3.18913	0.00142702	0.013147
Medtr2g025470	light induced-like protein	1177.89	0.446618	0.130367	3.42585	0.000612876	0.00663786
Medtr2g025580	blue copper-like protein	720.129	-0.384441	0.0910342	-4.22304	2.41029e-05	0.000433819
Medtr2g026010	F-box and associated interaction domain protein	2210.31	-0.481424	0.0940937	-5.11643	3.11372e-07	9.61275e-06
Medtr2g026130	armadillo/beta-catenin-like repeat protein	4424.1	0.315186	0.0810003	3.89117	9.97626e-05	0.00145725
Medtr2g026530	CASP POPTRDRAFT-like protein	1500.03	0.604377	0.142002	4.25612	2.08004e-05	0.000382477
Medtr2g026550	hypothetical protein	55.2249	0.742966	0.291081	2.55244	0.0106972	0.0623064
Medtr2g026715	nudix hydrolase superfamily protein	509.102	-0.547846	0.109617	-4.99781	5.79865e-07	1.67455e-05
Medtr2g027130	WEB family plant protein	269.131	-0.956209	0.224511	-4.25907	2.05283e-05	0.000378771
Medtr2g027240	Serine/Threonine kinase family protein	9355.31	0.466486	0.14219	3.28073	0.00103538	0.0101525
Medtr2g027360	C2 and GRAM domain plant-like protein	1934.3	-0.39909	0.107025	-3.72895	0.000192277	0.0025336
Medtr2g027780	zinc finger, C3HC4 type (RING finger) protein	1307.66	0.877169	0.243343	3.60466	0.000312557	0.00380976
Medtr2g028030	UPF0202 plant-like protein	7.41482	-1.94139	0.71227	-2.72564	0.00641761	0.0426203
Medtr2g028270	vacuolar sorting-associated-like protein	1707.29	-0.219417	0.0799907	-2.74304	0.00608741	0.0409923
Medtr2g028670	cofilin/actin-depolymerizing factor-like protein	19775.8	-0.191985	0.0651044	-2.94889	0.00318922	0.024793
Medtr2g028940	E3 ubiquitin-protein ligase LIN-like protein, putative	738.597	0.540302	0.147085	3.67341	0.000239331	0.00306335
Medtr2g028950	regulatory protein NPR1	3902.08	-0.612035	0.134813	-4.53987	5.62884e-06	0.000122474
Medtr2g029000	prefoldin	747.382	0.570495	0.205703	2.7734	0.00554746	0.0382
Medtr2g029030	plant/F7F23-4 protein	1329.1	0.468809	0.184214	2.54491	0.0109305	0.0633811
Medtr2g029250	tubulin folding cofactor E	601.774	-0.358891	0.0947172	-3.78908	0.000151204	0.00207282
Medtr2g029300	ROOT HAIR defective 3 GTP-binding protein	736.732	-0.689542	0.179425	-3.84306	0.000121507	0.00171301
Medtr2g029430	tyrosine/DOPA decarboxylase	241.014	-0.845677	0.249708	-3.38667	0.000707468	0.00747526
Medtr2g029860	peroxidase family protein	1866.44	0.541909	0.230139	2.3547	0.0185376	0.0941322
Medtr2g030000	glycoside hydrolase family 3 protein	1064.24	1.34064	0.174605	7.67811	1.61456e-14	2.02409e-12
Medtr2g030100	leguminosin group486 secreted peptide	57.5882	2.78885	0.651734	4.27912	1.87634e-05	0.000351525
Medtr2g030200	ferredoxin reductase-like NAD(P) binding domain protein	6890.67	-0.384453	0.142402	-2.69977	0.00693867	0.0451384
Medtr2g030240	2-succinylbenzoate-CoA ligase/peroxisomal protein	2023.15	0.681703	0.113182	6.02306	1.71146e-09	8.95032e-08
Medtr2g030400	3-hydroxyisobutyrate dehydrogenase	179.299	1.72526	0.284788	6.05803	1.37795e-09	7.36405e-08
Medtr2g030490	endoribonuclease dicer-like protein	392.585	-0.484429	0.185905	-2.60579	0.00916639	0.0556066
Medtr2g030530	glycolipid transfer protein	2536.89	-1.08455	0.314838	-3.44479	0.000571504	0.00627345
Medtr2g031390	FAD-binding berberine family protein	5343.27	0.374815	0.135286	2.77054	0.00559635	0.0384183
Medtr2g032550	heat shock 70 kDa protein	38.3903	-0.948643	0.316082	-3.00126	0.00268865	0.0216221
Medtr2g032610	substrate carrier family protein	24.3165	-1.32335	0.419826	-3.15214	0.00162079	0.0145427
Medtr2g032710	polygalacturonase plant-like protein	319.087	3.14544	0.877049	3.58639	0.000335283	0.00403181
Medtr2g033000	protein phosphatase 2C-like protein	1507.78	0.364677	0.113314	3.21829	0.00128958	0.0121222
Medtr2g033380	hypothetical protein	521.173	-0.87964	0.287085	-3.06404	0.00218372	0.0183479
Medtr2g034340	hypothetical protein	55.4028	2.90952	0.519615	5.59939	2.1511e-08	8.77047e-07
Medtr2g034370	transmembrane protein, putative	3574.19	-0.949519	0.274472	-3.45943	0.000541311	0.00600125
Medtr2g034700	F-box protein interaction domain protein	448.373	0.367502	0.136156	2.69913	0.00695217	0.0452042
Medtr2g034720	alpha-L-arabinofuranosidase/beta-D-xylosidase	22106.2	1.62386	0.302093	5.37538	7.64207e-08	2.71912e-06
Medtr2g035160	hypothetical protein	56.1782	-0.81443	0.307129	-2.65175	0.00800757	0.0503108
Medtr2g035210	ABA-responsive protein	911.376	-1.66728	0.425087	-3.9222	8.77445e-05	0.001302
Medtr2g035230	core histone H2A/H2B/H3/H4	66.0239	0.901657	0.381665	2.36243	0.0181557	0.0925656
Medtr2g035460	Mo-molybdopterin cofactor sulfurase	1242.95	0.499524	0.166805	2.99466	0.00274754	0.0219705
Medtr2g035470	Mo-molybdopterin cofactor sulfurase	183.205	0.838016	0.346375	2.41939	0.0155465	0.0821995
Medtr2g035620	PPR containing plant protein	276.126	0.412453	0.132451	3.11401	0.00184564	0.0161339
Medtr2g035780	cellulose synthase-like protein	11631.1	-0.45666	0.185546	-2.46116	0.0138488	0.0754945
Medtr2g035850	VQ motif protein	823.542	-0.916415	0.33134	-2.76578	0.0056787	0.0388643
Medtr2g035900	hypothetical protein	15.4655	1.54169	0.657359	2.34527	0.0190132	0.0959711
Medtr2g036500	malectin/receptor-like kinase family protein	7.06339	-2.01423	0.616095	-3.26935	0.00107796	0.0104746
Medtr2g036560	PPR containing plant-like protein	911.962	0.624089	0.249228	2.50409	0.0122768	0.0689476
Medtr2g036740	hypothetical protein	885.178	0.570612	0.15102	3.77839	0.000157849	0.00214853
Medtr2g036920	DUF630 family protein	360.153	0.649861	0.152007	4.27521	1.90955e-05	0.00035675
Medtr2g037140	disease resistance protein (TIR-NBS-LRR class), putative	2069.56	-0.520968	0.150533	-3.46081	0.000538545	0.00597522
Medtr2g037700	hypothetical protein	94.6002	-0.619285	0.234624	-2.63948	0.0083033	0.0516727
Medtr2g037820	hypothetical protein	5.19545	2.22125	0.812223	2.73477	0.00624236	0.0417735
Medtr2g037970	hypothetical protein	2888.07	0.315452	0.113143	2.78809	0.00530206	0.0368698
Medtr2g038010	hypothetical protein	142.345	-0.667628	0.174877	-3.8177	0.0001347	0.00187726
Medtr2g038200	heat shock-like protein, putative	505.468	1.0552	0.202306	5.21584	1.82983e-07	5.97937e-06
Medtr2g038305	hypothetical protein	16.281	1.23301	0.374062	3.29626	0.000979799	0.00973197
Medtr2g038760	NBS-LRR type disease resistance protein	8.51316	-3.31446	1.36461	-2.42887	0.0151458	0.0806694
Medtr2g039090	NBS-LRR type disease resistance protein	26.1337	2.89196	0.460094	6.28558	3.26639e-10	1.96042e-08
Medtr2g039120	beta-like galactosidase	16025.8	1.70286	0.259711	6.55672	5.50027e-11	3.67983e-09
Medtr2g039410	cytokinin oxidase/dehydrogenase-like protein	230.153	-0.768716	0.224945	-3.41735	0.000632338	0.00679934
Medtr2g039620	basic helix loop helix (BHLH) DNA-binding family protein	471.33	-1.21619	0.307166	-3.95938	7.51437e-05	0.00113896
Medtr2g039770	disease resistance protein (TIR-NBS-LRR class)	200.938	-1.21527	0.226393	-5.36799	7.96187e-08	2.82168e-06
Medtr2g039910	calmodulin-binding family protein	3963.97	-0.978032	0.216191	-4.52392	6.07038e-06	0.000130866
Medtr2g040000	peroxidase family protein	17.6982	3.85083	0.905165	4.25428	2.09719e-05	0.000385103
Medtr2g040060	lycopene epsilon cyclase	4828.88	0.339573	0.132651	2.55991	0.01047	0.0613164
Medtr2g040160	animal HSPA9 nucleotide-binding domain protein	202.367	-0.713228	0.156396	-4.5604	5.10556e-06	0.000112364
Medtr2g040510	MAP kinase kinase	1330.37	-0.753842	0.144075	-5.23228	1.67429e-07	5.49987e-06
Medtr2g040740	chitinase	5.60421	4.34413	1.54005	2.82076	0.00479095	0.0341839
Medtr2g040990	PHD finger alfin-like protein	1188.61	0.53368	0.0877716	6.08033	1.19933e-09	6.50014e-08
Medtr2g041070	disease resistance protein (TIR-NBS-LRR class)	923.475	-0.551869	0.151222	-3.6494	0.000262854	0.00331975
Medtr2g041090	CCAAT-binding transcription factor	179.922	-0.771918	0.248154	-3.11064	0.00186683	0.016245
Medtr2g041170	brevis radix-like protein	424.622	0.465454	0.16162	2.87992	0.00397772	0.0295526
Medtr2g041200	zinc finger, C3HC4 type (RING finger) protein	215.259	0.731008	0.234187	3.12146	0.00179955	0.0158186
Medtr2g041280	hypothetical protein	68.7925	-1.09108	0.217387	-5.01907	5.19216e-07	1.52235e-05
Medtr2g041460	hypothetical protein	4.09131	-5.38385	1.37394	-3.91853	8.90889e-05	0.00131757
Medtr2g041620	acyl-CoA N-acyltransferase (NAT) superfamily protein	885.646	0.951419	0.20744	4.58649	4.5076e-06	0.000101121
Medtr2g042130	subtilisin-like serine protease	1429.68	0.878502	0.305435	2.87623	0.00402454	0.0298014
Medtr2g042330	NAD-dependent aldehyde dehydrogenase family protein	6519.98	0.975095	0.198273	4.91793	8.74625e-07	2.41902e-05
Medtr2g042430	adipocyte plasma membrane-associated-like protein	96.7408	1.01074	0.320587	3.15277	0.00161727	0.0145208
Medtr4g021580	auxin response factor 2	1231.27	-0.476982	0.180478	-2.64288	0.00822031	0.0512275
Medtr2g043380	C-type lectin receptor-like tyrosine-kinase plant	703.274	-0.238751	0.0925896	-2.57859	0.00992036	0.0589465
Medtr2g043710	transmembrane protein, putative	1259.53	0.90451	0.255815	3.5358	0.000406541	0.00471742
Medtr2g043740	sterol glucosyltransferase-like protein	196.226	0.379308	0.14844	2.5553	0.0106096	0.0619442
Medtr2g044070	sucrose synthase	12689.9	-0.438203	0.159627	-2.74518	0.00604782	0.0407461
Medtr2g044570	RING-H2 finger protein	41.9631	2.37874	0.385697	6.16737	6.9436e-10	3.93002e-08
Medtr2g044600	hypothetical protein	656.925	0.397007	0.131621	3.01629	0.00255886	0.0207776
Medtr2g044630	subtilisin-like serine endopeptidase family protein	4.22923	2.11274	0.851245	2.48194	0.0130669	0.0722842
Medtr2g044870	transmembrane protein, putative	18.0515	1.72274	0.638606	2.69766	0.00698281	0.0453376
Medtr2g045060	transmembrane protein, putative	47.3343	0.758171	0.274971	2.75728	0.00582841	0.0396563
Medtr2g045070	SET domain protein	182.003	0.45056	0.166662	2.70344	0.00686262	0.0448066
Medtr2g045140	HCP family protein with MYND-type zinc finger protein	759.847	1.2685	0.239615	5.29391	1.19731e-07	4.09713e-06
Medtr2g045280	cytidine/deoxycytidylate deaminase family protein	32.9064	5.14512	0.53921	9.54197	1.40151e-21	4.47616e-19
Medtr2g046150	DUF538 family protein	255.304	-0.68199	0.289671	-2.35436	0.0185547	0.0941886
Medtr2g046710	S-adenosylmethionine synthase-like protein	77487.5	-0.495683	0.179783	-2.75712	0.0058313	0.0396564
Medtr2g046740	subtilisin-like serine protease	346.332	0.597562	0.158372	3.77315	0.000161201	0.00218856
Medtr2g046970	hypothetical protein	4.56245	-6.01914	1.7324	-3.47446	0.00051188	0.00571959
Medtr2g047130	transcription factor jumonji family protein	313.874	-0.462187	0.160616	-2.87759	0.0040072	0.0297222
Medtr2g047872	F-box/RNI/FBD-like domain protein	148.011	-0.561153	0.136519	-4.11043	3.94919e-05	0.00066218
Medtr2g048360	DUF630 family protein	370.734	-0.439108	0.109389	-4.01417	5.96541e-05	0.000938101
Medtr2g048720	inositol transporter 4	4273.93	-0.558766	0.172851	-3.23264	0.00122653	0.0116397
Medtr2g048845	hypothetical protein	88.4497	-1.29147	0.248322	-5.20078	1.98451e-07	6.41452e-06
Medtr2g048860	leguminosin proline-rich group669 secreted peptide	369.348	-2.15554	0.288367	-7.47497	7.72211e-14	8.70458e-12
Medtr2g049420	NLI interacting factor-like phosphatase	1838.25	-0.353736	0.145636	-2.4289	0.0151445	0.0806694
Medtr2g049640	RNA recognition motif 2 in plant MEI2-like protein	3307.7	0.302336	0.0713474	4.23752	2.26003e-05	0.000410231
Medtr2g049780	transcription termination factor family protein	2121.07	0.717488	0.156081	4.59691	4.28799e-06	9.69381e-05
Medtr2g055250	F-box protein	499.081	-0.608442	0.194852	-3.12259	0.00179265	0.0157782
Medtr2g055400	leguminosin proline-rich group669 secreted peptide	14.2683	-1.22508	0.442573	-2.76809	0.00563859	0.0386885
Medtr2g055690	LRR receptor-like kinase	50.9697	0.736246	0.281833	2.61235	0.00899219	0.0548528
Medtr2g055990	DUF617 family protein	241.403	1.55748	0.20193	7.71294	1.2295e-14	1.57823e-12
Medtr2g056120	acyl-activating enzyme 17, peroxisomal protein, putative	1955.1	0.927257	0.154586	5.99831	1.99386e-09	1.03066e-07
Medtr2g058410	strictosidine synthase	5.91285	3.85054	1.07525	3.58106	0.000342201	0.0041003
Medtr2g058580	PPR containing plant-like protein	317.843	0.36157	0.148169	2.44025	0.0146771	0.0789856
Medtr2g059620	RNA-dependent RNA polymerase family protein	10.994	3.6506	0.748873	4.87479	1.08926e-06	2.94286e-05
Medtr2g060420	nitric oxide synthase-associated protein	1008.26	0.206449	0.0880613	2.34438	0.0190586	0.0960737
Medtr2g061230	zinc finger, C3HC4 type (RING finger) protein	133.783	0.330515	0.140048	2.36001	0.0182743	0.0930113
Medtr2g062220	oxidoreductase/transition metal ion-binding protein	717.363	0.590664	0.221134	2.67107	0.00756095	0.0481566
Medtr2g062280	hypothetical protein	288.586	-0.874975	0.246175	-3.55429	0.000379008	0.00445771
Medtr2g062300	DUF936 family protein	41.6847	1.17003	0.312421	3.74505	0.000180358	0.00240131
Medtr2g062360	NBS-LRR type disease resistance protein	49.9639	-0.693058	0.210461	-3.29305	0.000991082	0.00981134
Medtr2g062410	DUF946 family protein	611.898	0.777654	0.227653	3.41596	0.000635569	0.00682588
Medtr2g062560	glycoside hydrolase family 20 domain protein	702.404	-0.424493	0.168518	-2.51897	0.0117697	0.0668762
Medtr2g062660	myosin family XI heavy chain	2393.23	-0.510952	0.219221	-2.33076	0.019766	0.0985274
Medtr2g062700	S-adenosylmethionine-dependent methyltransferase, putative	274.51	0.481137	0.203628	2.36282	0.0181366	0.0924857
Medtr2g062770	CTP synthase-like protein	2093.38	1.13252	0.185559	6.10329	1.03906e-09	5.70058e-08
Medtr2g063777	LRR and NB-ARC domain disease resistance protein	175.311	-0.374099	0.160976	-2.32394	0.0201285	0.0998994
Medtr2g064295	Ent-kaurene synthase	226.52	-0.688672	0.173523	-3.96876	7.22461e-05	0.00110377
Medtr2g064305	hypothetical protein	50.1767	-2.64586	0.438962	-6.02753	1.66485e-09	8.77496e-08
Medtr2g064310	ZIP zinc/iron transport family protein	2172.48	-2.4508	0.354004	-6.92309	4.41897e-12	3.70475e-10
Medtr2g064405	cation diffusion facilitator family transporter	257.516	-0.642608	0.263434	-2.43935	0.0147136	0.0791216
Medtr2g064470	NAC transcription factor-like protein	3966.78	0.746157	0.320388	2.32891	0.0198636	0.0988264
Medtr2g066700	YUP8H12R.23 protein, putative	344.601	-0.4728	0.13876	-3.40732	0.000656053	0.00700103
Medtr5g064620	auxin-independent growth promoter-like protein	185.487	-0.423763	0.178704	-2.37131	0.0177251	0.0909966
Medtr2g067030	ATP/DNA-binding protein	126.792	-0.570789	0.19005	-3.00336	0.00267013	0.0215054
Medtr2g067230	transcription termination factor family protein	349.752	0.770424	0.187811	4.10211	4.09391e-05	0.000683457
Medtr2g067420	myb transcription factor	140.133	-0.85716	0.293603	-2.91945	0.00350649	0.0266267
Medtr2g067440	peroxidase family protein	18.3094	-1.34615	0.500238	-2.69101	0.00712353	0.0460144
Medtr2g067980	lectin kinase family protein	756.883	-0.806032	0.230944	-3.49017	0.000482714	0.00544885
Medtr2g069320	translation elongation factor EF-2 subunit	214.426	-0.671596	0.255027	-2.63343	0.00845262	0.0523615
Medtr2g069420	cysteine-rich TM module stress tolerance protein	480.447	1.34081	0.315583	4.24868	2.15035e-05	0.000393518
Medtr2g069430	cysteine-rich TM module stress tolerance protein	499.998	1.13291	0.324103	3.49552	0.000473145	0.00536951
Medtr2g069470	ribosome silencing factor	251.309	0.59869	0.21053	2.84373	0.00445891	0.0323657
Medtr2g069530	topoisomerase II-associated protein PAT1	1826.82	0.318572	0.0811875	3.9239	8.71253e-05	0.00129496
Medtr2g069550	topoisomerase II-associated protein PAT1, putative	2565.64	0.25547	0.0702396	3.63712	0.000275702	0.0034531
Medtr2g069770	hypothetical protein	657.787	1.28213	0.271233	4.72705	2.27806e-06	5.59669e-05
Medtr2g069990	Serine/Threonine kinase family protein	419.052	-1.16031	0.459499	-2.52516	0.0115645	0.0660535
Medtr2g070410	caffeoyl-CoA O-methyltransferase	111.503	1.45763	0.334615	4.35614	1.32375e-05	0.000259267
Medtr2g072030	disease resistance protein (CC-NBS-LRR class) family protein	302.606	-1.16112	0.317725	-3.65447	0.000257714	0.00326747
Medtr2g072160	callose synthase-like protein	586.157	-0.782634	0.22551	-3.47051	0.000519466	0.0057971
Medtr2g072190	hydroxyacylglutathione hydrolase	1018.46	0.405031	0.157839	2.5661	0.0102849	0.0605358
Medtr2g072270	cytochrome P450 family monooxygenase	421.703	1.21158	0.260451	4.65187	3.28934e-06	7.66028e-05
Medtr2g072640	LRR receptor-like kinase family protein	45.7712	-1.21733	0.428487	-2.84099	0.00449739	0.0325569
Medtr2g072940	PPR containing protein, putative	622.028	0.502117	0.206024	2.43718	0.0148024	0.0793446
Medtr2g073020	carboxyl-terminal peptidase	507.491	-0.915945	0.238309	-3.84352	0.000121284	0.00171164
Medtr2g073040	carboxyl-terminal peptidase	761.874	-0.798398	0.251869	-3.16989	0.00152496	0.0138449
Medtr2g073050	carboxyl-terminal peptidase	3172.12	-1.05075	0.221963	-4.73389	2.2026e-06	5.45627e-05
Medtr2g073060	hypothetical protein	362.024	-0.636478	0.123479	-5.15453	2.5427e-07	8.00653e-06
Medtr2g073190	sodium bile acid symporter family protein	1015.18	0.791469	0.173035	4.57403	4.7843e-06	0.000106606
Medtr2g073260	trehalose-6-phosphate synthase	400.485	-0.944814	0.22158	-4.26398	2.00816e-05	0.000371807
Medtr2g073420	cytochrome P450 family monooxygenase	60.3103	-1.39092	0.506535	-2.74596	0.00603348	0.0407006
Medtr2g073520	LRR receptor-like kinase	1074.89	-1.00589	0.16409	-6.13014	8.7803e-10	4.9177e-08
Medtr2g073600	LRR receptor-like kinase	1107.02	0.993527	0.309239	3.21281	0.00131444	0.0123041
Medtr2g074840	LRR receptor-like kinase	1898.96	0.495306	0.150406	3.29312	0.000990819	0.00981134
Medtr2g074980	LRR receptor-like kinase	498.569	-0.809943	0.170477	-4.75106	2.02358e-06	5.0832e-05
Medtr2g075060	LRR receptor-like kinase	754.316	-0.8519	0.303982	-2.80247	0.00507131	0.0357188
Medtr2g075340	hypothetical protein	1942.5	0.265948	0.097924	2.71586	0.00661038	0.0435947
Medtr2g075400	brassinazole-resistant 1 protein	80.8434	0.640077	0.217894	2.93755	0.00330813	0.025525
Medtr2g076200	Tub transcription factor	861.82	-0.29372	0.107449	-2.73357	0.00626515	0.041881
Medtr2g076350	PH-GRAM-GEM domain protein	842.856	-0.712382	0.189585	-3.75759	0.00017156	0.00230245
Medtr2g076970	P-loop nucleoside triphosphate hydrolase superfamily protein	201.117	-1.42552	0.264898	-5.3814	7.39103e-08	2.6403e-06
Medtr2g076990	P-loop nucleoside triphosphate hydrolase superfamily protein	52.8355	-1.05481	0.367084	-2.87349	0.00405962	0.0300114
Medtr2g078120	tRNA dimethylallyltransferase	280.319	0.610494	0.163743	3.72837	0.00019272	0.00253818
Medtr2g078260	verticillium wilt disease resistance protein	289.113	-1.33762	0.326743	-4.0938	4.24366e-05	0.000704074
Medtr2g078290	proliferation-associated 2G4-like protein	686.461	-0.427165	0.141483	-3.0192	0.00253444	0.0206105
Medtr2g078340	calcium-binding EF-hand protein	1491.78	0.608451	0.157939	3.85244	0.000116946	0.0016653
Medtr2g078350	calcium-binding EF-hand protein	343.663	0.444509	0.168651	2.63568	0.00839698	0.0521227
Medtr2g078540	transmembrane protein, putative	522.56	0.780114	0.306216	2.54759	0.0108469	0.0630283
Medtr2g078740	MAP kinase	1344.59	-0.166041	0.0702199	-2.36459	0.01805	0.0921843
Medtr2g078750	Serine/Threonine-kinase WNK (WNK)-like protein	106.257	0.676498	0.290652	2.32751	0.0199379	0.0991279
Medtr2g078810	LRR receptor-like kinase	965.16	-0.525783	0.105101	-5.00265	5.65474e-07	1.63829e-05
Medtr2g078900	F-box protein interaction domain protein	61.1473	0.868755	0.215594	4.0296	5.58721e-05	0.000885373
Medtr2g078970	MATE efflux family protein	290.855	1.03655	0.377902	2.74292	0.0060896	0.0409967
Medtr2g079060	embryo defective 2737 protein	1792.46	0.367385	0.131544	2.79287	0.00522431	0.036528
Medtr2g079300	DUF2921 family protein	9397.88	-0.998032	0.245012	-4.07341	4.63304e-05	0.000760216
Medtr2g079670	stem-specific TSJT1-like protein	4229.03	2.14265	0.271711	7.88574	3.12672e-15	4.39181e-13
Medtr2g079710	NADPH-protochlorophyllide oxidoreductase	19924.7	0.725716	0.226119	3.20944	0.00132995	0.0124191
Medtr2g079990	NAC transcription factor-like protein	1543.09	1.08689	0.423929	2.56384	0.010352	0.0608365
Medtr2g080010	NAC transcription factor-like protein	669.643	0.89242	0.299279	2.9819	0.00286465	0.0226771
Medtr2g080290	transmembrane protein, putative	2019.36	0.307574	0.0990875	3.10407	0.0019088	0.0164987
Medtr2g080980	cotton fiber	478.784	0.781685	0.180461	4.3316	1.4803e-05	0.000286326
Medtr2g081000	plant/MXC17-8 protein	7020.2	0.19879	0.0768045	2.58826	0.00964613	0.0576105
Medtr2g081050	alpha-crystallin domain of heat shock protein	74.6711	-0.659617	0.218152	-3.02366	0.00249738	0.0203738
Medtr2g081820	BHLH transcription factor-like protein	649.911	-0.969674	0.255534	-3.79469	0.000147828	0.00203903
Medtr2g081930	organic cation/carnitine transporter	473.5	1.09668	0.294967	3.71797	0.000200828	0.0026282
Medtr2g082090	GRAS family transcription factor	1593.87	0.617838	0.218693	2.82513	0.00472608	0.0338471
Medtr2g082430	dual-specificity kinase domain protein	665.395	-0.23874	0.0668073	-3.57356	0.000352154	0.0042008
Medtr2g082770	breast carcinoma amplified sequence 3 protein	2166.61	0.389709	0.0832161	4.68309	2.82578e-06	6.76875e-05
Medtr2g082990	NDR1	1743.81	-0.371339	0.147266	-2.52155	0.0116838	0.0665366
Medtr2g083250	plastocyanin-like domain protein	3706.08	-0.873441	0.266998	-3.27134	0.00107039	0.0104386
Medtr2g083300	hypothetical protein	3.15148	-3.56367	1.20982	-2.94562	0.00322312	0.0250202
Medtr2g083690	import inner membrane translocase subunit TIM44-2	1111.9	-0.375411	0.156398	-2.40036	0.016379	0.0856058
Medtr2g083870	WRKY family transcription factor	462.096	0.793165	0.149548	5.30376	1.1344e-07	3.90176e-06
Medtr2g083910	DUF1685 family protein	128.776	0.876216	0.251388	3.48551	0.000491205	0.00552307
Medtr2g083920	DnaJ heat shock amine-terminal domain protein	243.149	1.47746	0.424747	3.47845	0.000504321	0.00565396
Medtr2g083955	hypothetical protein	10.9408	5.69232	1.49396	3.81022	0.000138843	0.001926
Medtr2g084140	hypothetical protein	32.7848	-3.29498	1.18928	-2.77057	0.00559588	0.0384183
Medtr2g084180	hypothetical protein	105.654	-4.57543	1.23951	-3.69133	0.000223083	0.00288819
Medtr2g084190	hypothetical protein	44.5565	-2.99333	1.12984	-2.64933	0.00806509	0.050542
Medtr2g084195	hypothetical protein	44.4474	-5.23959	1.48484	-3.52872	0.000417578	0.00482879
Medtr2g084200	hypothetical protein	120.679	-6.0256	1.2951	-4.65263	3.27732e-06	7.64555e-05
Medtr2g084210	hypothetical protein	51.1375	-2.79989	1.04201	-2.68701	0.00720939	0.0464713
Medtr2g084215	hypothetical protein	116.34	-3.14302	0.962488	-3.26552	0.00109264	0.0105977
Medtr2g084220	multiprotein bridging factor 1b-like protein	1463.81	0.162747	0.0593829	2.74063	0.00613211	0.0411898
Medtr2g084270	DUF1635 family protein	525.961	-0.599871	0.174697	-3.43378	0.000595218	0.00649126
Medtr1g093240	auxin-responsive AUX/IAA family protein	29171.1	-0.395082	0.164304	-2.40459	0.0161907	0.0848697
Medtr2g084540	PIG-P protein	101.28	-0.599768	0.251303	-2.38664	0.0170033	0.0882158
Medtr2g084545	ATP10 protein	417	-0.265242	0.0899162	-2.94988	0.00317893	0.0247345
Medtr2g084620	DNA-binding and zinc-finger protein	865.035	-0.418331	0.167708	-2.4944	0.0126172	0.0705195
Medtr2g084630	DNA/RNA helicase	397.644	-0.26762	0.100067	-2.6744	0.00748624	0.0477932
Medtr2g084715	splicing factor U2af small subunit A-like protein	963.767	0.433151	0.182619	2.37188	0.0176976	0.0909912
Medtr2g084875	arogenate/prephenate dehydratase	2979.98	-0.672339	0.196984	-3.41316	0.000642135	0.00687987
Medtr2g086040	cytochrome P450 family 94 protein	4.60166	3.24678	1.24705	2.60357	0.00922585	0.0558563
Medtr2g086140	histone transcription regulator HIRA protein	786.413	-0.34063	0.130559	-2.60901	0.00908036	0.0552775
Medtr2g086283	UDP-glucose:flavonoid 3-O-glucosyltransferase, putative	4.05799	1.99729	0.828434	2.41092	0.0159124	0.0837052
Medtr2g086300	alpha/beta hydrolase family protein	22.884	1.46974	0.486179	3.02304	0.00250247	0.0203974
Medtr2g086450	myb-like transcription factor family protein	579.825	-1.55016	0.267946	-5.78534	7.23673e-09	3.29622e-07
Medtr2g086480	hypothetical protein	45.0128	-1.07251	0.451078	-2.37767	0.0174224	0.0898861
Medtr2g086510	2Fe-2S ferredoxin superfamily protein	1167.4	0.20877	0.0833817	2.50378	0.0122874	0.0689924
Medtr2g086560	calcium-binding EF-hand protein	1090.65	0.392947	0.103593	3.79317	0.000148736	0.00204421
Medtr2g086790	late embryogenesis abundant protein	2691.61	-0.619214	0.185215	-3.34321	0.00082815	0.00849622
Medtr2g086970	mRNA-decapping enzyme-like protein	1340.47	-0.17001	0.0707703	-2.40227	0.0162935	0.085292
Medtr2g087390	FAF-like protein	370.462	-1.29002	0.23027	-5.60222	2.11629e-08	8.65487e-07
Medtr2g087430	DUF3049 family protein	92.032	-2.18924	0.477344	-4.5863	4.51177e-06	0.000101121
Medtr2g087460	FAF-like protein	293.693	-1.0564	0.257905	-4.09608	4.20196e-05	0.000699319
Medtr2g087610	core-2/I-branching enzyme	1179.29	0.530422	0.120279	4.40994	1.03397e-05	0.000209354
Medtr2g087890	fatty acid hydroperoxide lyase	1140.25	1.04762	0.177759	5.89352	3.78053e-09	1.86441e-07
Medtr2g087950	cellulose synthase-like protein	539.188	1.11085	0.44692	2.48556	0.0129349	0.0717571
Medtr2g088000	WRKY1b transcription factor	97.8245	-0.739315	0.267631	-2.76244	0.0057371	0.039172
Medtr2g088100	hypothetical protein	150.582	-1.08695	0.381608	-2.84834	0.00439482	0.0319781
Medtr2g088130	arogenate/prephenate dehydratase	1992.74	-0.46314	0.116021	-3.99187	6.55541e-05	0.00101776
Medtr2g088270	beta-1,3-galactosyltransferase-like protein	1799.52	-0.488632	0.164896	-2.96327	0.00304388	0.023808
Medtr2g088390	APO RNA-binding protein	517.094	0.528616	0.163969	3.22388	0.00126467	0.0119299
Medtr2g088450	glutamate receptor 3.2	3570.09	-0.355875	0.148787	-2.39185	0.0167638	0.0871986
Medtr2g088610	late embryogenesis abundant protein	2.01283	-5.7706	2.03682	-2.83314	0.00460925	0.0332411
Medtr2g088750	APO RNA-binding protein	634.904	0.282904	0.0921632	3.06959	0.0021435	0.018064
Medtr2g089290	S-locus lectin kinase family protein	614.648	-1.42937	0.261274	-5.47077	4.48076e-08	1.69072e-06
Medtr2g089310	B-box type zinc finger protein	2388.29	-0.597994	0.141131	-4.23715	2.26375e-05	0.000410628
Medtr2g089360	G-type lectin S-receptor-like Serine/Threonine-kinase plant	1827.09	-0.419643	0.139199	-3.0147	0.00257233	0.0208617
Medtr2g089650	anthocyanin 5-aromatic acyltransferase	79.7579	-1.27448	0.373972	-3.40796	0.000654507	0.00698731
Medtr2g089865	wound-responsive family protein	88.3899	1.6781	0.272899	6.14915	7.79013e-10	4.38714e-08
Medtr2g089905	wound-responsive family protein	19.2716	1.49131	0.441788	3.37563	0.000736459	0.00772691
Medtr2g089930	wound-responsive family protein	114.684	2.17937	0.361821	6.02335	1.70839e-09	8.95032e-08
Medtr2g089940	wound-responsive family protein	2.18338	6.19385	1.89407	3.27012	0.00107501	0.0104645
Medtr2g089945	wound-responsive family protein	271.605	1.6065	0.286964	5.59827	2.16499e-08	8.80036e-07
Medtr2g089985	wound-responsive family protein	66.0168	1.43787	0.329049	4.36978	1.24371e-05	0.000246246
Medtr2g089990	wound-responsive family protein	121.523	0.665253	0.190075	3.49995	0.00046534	0.00529437
Medtr2g090015	DUF3774 domain protein	262.16	0.679172	0.286038	2.37441	0.017577	0.0905095
Medtr2g090060	formiminotransferase-cyclodeaminase-like protein	365.943	1.04045	0.20966	4.96256	6.95711e-07	1.97091e-05
Medtr2g090110	hypothetical protein	245.304	0.797123	0.260865	3.0557	0.00224539	0.0187661
Medtr2g090190	catalytic/protein phosphatase type 2C	362.753	0.790347	0.224381	3.52235	0.000427744	0.00492934
Medtr2g090250	lectin receptor kinase	243.424	-0.763515	0.267474	-2.85454	0.00430997	0.0314976
Medtr2g090340	hypothetical protein	2093.95	0.617676	0.172213	3.58669	0.000334897	0.00402898
Medtr2g090360	structural constituent of cell wall protein, putative	711.059	0.286039	0.109041	2.62323	0.00871003	0.0535578
Medtr2g090410	lectin receptor kinase	585.579	-0.78872	0.16623	-4.74474	2.08774e-06	5.21993e-05
Medtr2g090675	transcription activator GLK1-like protein	6875.99	0.444216	0.127412	3.48645	0.000489471	0.00550588
Medtr2g090685	transducin/WD-like repeat-protein	62.6529	-3.2835	0.427616	-7.67863	1.60793e-14	2.02409e-12
Medtr2g090705	DnaJ heat shock family protein	539.655	-0.305708	0.0812816	-3.76109	0.000169171	0.00227381
Medtr2g090770	proteophosphoglycan-like protein, putative	878.353	0.271262	0.0957403	2.83331	0.00460682	0.0332353
Medtr2g090800	hypothetical protein	647.009	1.44208	0.258984	5.56822	2.57348e-08	1.02435e-06
Medtr2g091140	DUF455 family protein	186.039	0.479411	0.155195	3.08909	0.00200773	0.017094
Medtr2g091190	transcription factor bHLH107-like protein	157.207	0.55324	0.233375	2.37061	0.0177588	0.0910961
Medtr2g091220	riboflavin kinase/fmn hydrolase	299.439	-0.964529	0.25422	-3.79407	0.000148199	0.00204205
Medtr2g091260	frigida-LIKE protein	87.224	-0.71107	0.298969	-2.37841	0.0173874	0.0897574
Medtr2g091345	hypothetical protein	2.6442	-3.85459	1.4295	-2.69647	0.00700796	0.0454572
Medtr2g093030	transmembrane protein, putative	28.0995	1.41347	0.562102	2.51461	0.0119165	0.0674466
Medtr2g093200	transducin/WD-like repeat-protein	254.26	-1.00271	0.185393	-5.40859	6.35217e-08	2.29981e-06
Medtr2g093220	Dof domain zinc finger protein	1474.95	1.63745	0.172422	9.49676	2.16526e-21	6.72411e-19
Medtr2g093260	interactor of constitutive active ROPs-like protein	16.1611	1.13924	0.45435	2.5074	0.0121622	0.0685476
Medtr2g093430	cystatin domain protein	199.74	-1.13323	0.256508	-4.41789	9.96672e-06	0.000202566
Medtr8g101360	auxin response factor 2	2976.17	-0.384514	0.0975206	-3.9429	8.05031e-05	0.00120858
Medtr2g093760	transmembrane protein, putative	27.6323	4.1577	0.690154	6.02431	1.69835e-09	8.93398e-08
Medtr2g094093	galactose oxidase/kelch repeat protein	5037.48	0.40336	0.0907982	4.44238	8.89683e-06	0.00018304
Medtr2g094160	4-hydroxy-3-methylbut-2-enyl diphosphate synthase	14001	0.939074	0.116469	8.06289	7.45109e-16	1.11054e-13
Medtr2g094270	major intrinsic protein (MIP) family transporter	60465.4	0.627145	0.0966848	6.48649	8.78587e-11	5.65246e-09
Medtr2g094410	senescence regulator	402.741	1.89861	0.266351	7.12821	1.01682e-12	9.68272e-11
Medtr2g094520	class III homeodomain leucine zipper protein	4914.04	0.254936	0.108654	2.3463	0.0189609	0.0957971
Medtr2g094550	SIT4 phosphatase-associated family protein	6007.82	-0.175472	0.0696918	-2.51782	0.0118083	0.066961
Medtr2g094650	lysine ketoglutarate reductase trans-splicing-like protein	258.129	-0.531366	0.130891	-4.05962	4.91529e-05	0.000797264
Medtr2g094790	lysine decarboxylase family protein	642.9	0.779877	0.226357	3.44534	0.000570341	0.00626325
Medtr2g095180	tyrosine kinase family protein	349.993	-0.657757	0.241444	-2.72426	0.00644449	0.0427423
Medtr2g095210	ATPase, AAA-type, CDC48 protein	3.66356	-3.43832	0.956283	-3.59551	0.000323757	0.00392134
Medtr2g095880	Serine/Threonine-kinase rlckvii-like protein, putative	571.566	0.544897	0.175711	3.10109	0.00192808	0.01661
Medtr2g096010	P-loop nucleoside triphosphate hydrolase superfamily protein	1161.81	-0.543798	0.156475	-3.47531	0.000510263	0.00570389
Medtr2g096380	myb transcription factor	3597.45	1.50076	0.38801	3.86785	0.000109801	0.0015778
Medtr2g096530	alpha-galactosidase	597.593	1.39204	0.181155	7.68427	1.53869e-14	1.94717e-12
Medtr2g096540	C2H2 type zinc finger transcription factor family protein, putative	116.786	1.21118	0.452574	2.6762	0.00744625	0.047636
Medtr2g096560	RNA-binding (RRM/RBD/RNP motif) family protein	190.35	0.393443	0.130276	3.02007	0.0025272	0.0205641
Medtr2g096720	transmembrane protein, putative	1037.16	0.439103	0.143647	3.05682	0.00223696	0.0187187
Medtr2g096760	E3 ubiquitin-protein ligase XBAT31, putative	937.005	-0.860963	0.19371	-4.4446	8.80542e-06	0.000181298
Medtr2g096850	U-box kinase family protein	1702.21	-0.61481	0.12072	-5.09286	3.52694e-07	1.07772e-05
Medtr2g096870	GTP-binding protein Obg/CgtA protein	634.089	-0.821469	0.347822	-2.36175	0.0181889	0.0926824
Medtr2g096950	kinase 1B	1562.35	-0.363403	0.113805	-3.19322	0.00140698	0.0130115
Medtr2g096970	kinase 1B	487.019	1.03443	0.17639	5.86447	4.50581e-09	2.17805e-07
Medtr2g097030	expansin A10	820.162	0.993297	0.136898	7.25575	3.99433e-13	4.02857e-11
Medtr2g097220	dolichol-phosphate mannosyltransferase	171.786	0.62011	0.127622	4.85895	1.18008e-06	3.1439e-05
Medtr2g097463	GRAS family transcription factor	3205.76	-1.35943	0.275584	-4.93291	8.10153e-07	2.25465e-05
Medtr2g097467	GRAS family transcription factor	52.4301	-1.38204	0.400065	-3.45454	0.000551241	0.00609843
Medtr2g097570	DVL family protein	12.4142	1.94054	0.431036	4.50204	6.73042e-06	0.000143418
Medtr2g097850	DUF3527 domain protein	555.797	-0.269919	0.100952	-2.67374	0.00750116	0.0478576
Medtr2g097900	aluminum-activated citrate transporter	4090.11	-0.773552	0.249146	-3.10481	0.00190401	0.0164724
Medtr2g098340	hypothetical protein	2427.18	-0.60033	0.207351	-2.89524	0.00378874	0.0283447
Medtr2g098440	Pre-mRNA-splicing factor ATP-dependent RNA helicase	2557.68	0.215565	0.0853	2.52714	0.0114995	0.065791
Medtr2g098590	hypothetical protein	34.9287	-1.44887	0.423381	-3.42215	0.000621278	0.0067073
Medtr2g098630	histidine methyltransferase-like protein	1145.93	-0.444199	0.130234	-3.41077	0.000647806	0.00692956
Medtr2g099040	electron transfer flavoprotein ubiquinone oxidoreductase	1020.75	0.499024	0.131576	3.79266	0.000149044	0.00204738
Medtr2g099125	RNA-binding ASCH domain protein	533.919	0.357655	0.126864	2.81921	0.00481427	0.0342956
Medtr2g099440	transmembrane protein, putative	759.694	0.343043	0.112752	3.04245	0.0023466	0.0193826
Medtr2g099450	Chitinase (Class IV) / Hevein	82.54	-1.43253	0.271881	-5.26896	1.37202e-07	4.65342e-06
Medtr2g099465	class I chitinase	99.1444	-1.09671	0.431125	-2.54383	0.0109645	0.0634915
Medtr2g099500	PHD finger alfin-like protein	1830.84	-0.214185	0.0611266	-3.50395	0.000458411	0.0052245
Medtr2g099610	MYB transcription factor MYB91	809.013	0.173903	0.072359	2.40333	0.0162464	0.0851122
Medtr2g099630	DUF3511 domain protein	178.411	1.06645	0.207544	5.13846	2.77e-07	8.65117e-06
Medtr2g099710	serine/threonine-protein phosphatase	22.0147	-1.09552	0.347966	-3.14834	0.00164199	0.0146985
Medtr2g099920	disease resistance protein (TIR-NBS-LRR class), putative	606.727	-0.466234	0.14566	-3.20084	0.00137026	0.0127158
Medtr2g100130	serine/threonine-protein phosphatase PP1	695.352	-0.284634	0.090419	-3.14795	0.00164422	0.0147086
Medtr2g100340	2,3-diketo-5-methylthio-1-phosphopentane phosphatase	1741.81	-2.82563	0.330966	-8.53753	1.37123e-17	2.53706e-15
Medtr2g100350	inorganic pyrophosphatase	249.908	-2.08043	0.295525	-7.03978	1.92541e-12	1.75101e-10
Medtr2g100380	ATP synthase G subunit family protein	7.65391	1.6562	0.656161	2.52407	0.0116004	0.0662019
Medtr2g100595	mannose-binding lectin superfamily protein	596.427	-1.54872	0.297724	-5.20185	1.9731e-07	6.39302e-06
Medtr2g100600	STIG1	30.9008	-2.47442	0.592566	-4.17576	2.9699e-05	0.000522469
Medtr2g100660	group IIA intron splicing facilitator CRS1	175.876	0.616085	0.179516	3.43192	0.00059932	0.00652275
Medtr1g080860	auxin-responsive AUX/IAA family protein	14335.5	-0.32407	0.0953543	-3.39859	0.000677337	0.00718879
Medtr2g100825	SCF ubiquitin ligase, SKP1 component	1542.28	0.438119	0.100256	4.37002	1.24236e-05	0.000246246
Medtr2g100880	histidine phosphotransfer protein	493.096	-1.4952	0.513623	-2.91109	0.00360174	0.0271807
Medtr2g100900	histidine phosphotransfer protein	260.685	-2.28674	0.422555	-5.41169	6.24311e-08	2.27259e-06
Medtr2g100930	MYB-like transcription factor family protein	968.569	0.424268	0.135418	3.13303	0.00173012	0.0153238
Medtr2g101130	Avr9/Cf-9 rapidly elicited protein	181.369	-0.621275	0.210404	-2.95278	0.00314928	0.0245322
Medtr2g101140	DUF1677 family protein	256.967	-0.649963	0.254624	-2.55263	0.0106911	0.0622985
Medtr2g101320	ankyrin repeat plant-like protein	327.928	-0.802362	0.287959	-2.78638	0.00533005	0.037026
Medtr2g101360	proteinaceous RNase P	998.665	0.798286	0.144746	5.51508	3.48627e-08	1.33997e-06
Medtr2g101420	DUF3754 family protein	664.473	0.540622	0.207646	2.60357	0.00922577	0.0558563
Medtr4g088210	auxin response factor 3	1017.47	-0.299934	0.116504	-2.57446	0.0100398	0.0595111
Medtr2g101520	BHLH transcription factor-like protein	1394.86	-0.513695	0.168126	-3.05542	0.00224746	0.0187776
Medtr2g101560	peptide/nitrate transporter plant	844.704	0.735282	0.172719	4.2571	2.07095e-05	0.000381327
Medtr2g101640	peptide/nitrate transporter plant	4131.99	1.26055	0.239886	5.25481	1.48178e-07	4.96295e-06
Medtr2g101920	transmembrane amino acid transporter family protein	258.566	-0.940442	0.26118	-3.60074	0.000317312	0.00385896
Medtr2g102030	regulator of Vps4 activity in the MVB pathway protein	5.72113	3.57318	0.762459	4.68639	2.78071e-06	6.67869e-05
Medtr2g102140	ovate transcriptional repressor	405.679	-0.945464	0.272701	-3.46703	0.000526236	0.0058629
Medtr2g102227	Myb/SANT-like DNA-binding domain protein	790.531	-0.353058	0.0786747	-4.48757	7.20396e-06	0.000152419
Medtr2g102570	gibberellin 2-beta-dioxygenase	473.317	-0.98957	0.269383	-3.67346	0.000239286	0.00306335
Medtr2g102640	drug resistance transporter-like ABC domain protein	387.998	-0.444834	0.181568	-2.44996	0.0142871	0.0773551
Medtr2g102730	phototropic-responsive NPH3 family protein	165.743	0.9305	0.298589	3.11632	0.00183124	0.0160289
Medtr2g103140	acyl thioesterase-like protein	254.911	-2.38348	0.362126	-6.58191	4.6443e-11	3.15436e-09
Medtr2g103840	LURP-one-like protein	2801.08	-0.362013	0.132695	-2.72815	0.00636906	0.0423782
Medtr2g103850	LURP-one-like protein	1640.32	-0.30697	0.112201	-2.7359	0.006221	0.0416513
Medtr2g104040	transmembrane protein, putative	273.601	0.601934	0.219121	2.74704	0.00601358	0.0406144
Medtr2g104230	SAM domain protein	2724.11	-0.509931	0.199217	-2.55967	0.0104772	0.0613316
Medtr2g104960	cinnamoyl-CoA reductase-like protein	27767.2	-0.661591	0.152227	-4.34607	1.38599e-05	0.000269835
Medtr2g104970	F-box/RNI superfamily protein	27.6619	-2.20182	0.533184	-4.12956	3.63455e-05	0.000618312
Medtr2g104990	NRAMP metal ion transporter 6	874.836	-1.08624	0.308578	-3.52015	0.00043131	0.00496191
Medtr2g105010	CBL-interacting kinase	4728.92	1.2403	0.245406	5.05408	4.3248e-07	1.29061e-05
Medtr2g105080	hypothetical protein	25.4662	2.24544	0.404914	5.54548	2.93154e-08	1.1515e-06
Medtr2g105090	DS12 from 2D-PAGE of leaf protein, putative	5481.68	1.24838	0.243663	5.12339	3.00084e-07	9.30713e-06
Medtr2g105210	kinase-binding protein CGI-121	21.4375	1.27303	0.475957	2.67467	0.00748022	0.0477751
Medtr2g105330	shikimate/quinate hydroxycinnamoyltransferase	23.0076	1.07051	0.418318	2.55907	0.0104952	0.0613702
Medtr2g105380	ethylene response factor	1143.72	-0.216925	0.0602093	-3.60284	0.000314755	0.00383133
Medtr2g105410	DNA repair protein RAD23-1, putative	1558.11	-0.242421	0.100984	-2.40058	0.0163689	0.0855867
Medtr2g105430	hypothetical protein	377.289	-0.669762	0.184054	-3.63894	0.000273758	0.00343221
Medtr2g105640	vacuolar cation/proton exchanger 3	3290.98	-0.33893	0.091078	-3.72132	0.000198187	0.00260253
Medtr2g105680	LRR receptor-like kinase family protein	1170.13	-0.432641	0.161299	-2.68222	0.00731343	0.0470007
Medtr2g105720	hypothetical protein	2.69205	-3.67772	1.55803	-2.36049	0.0182506	0.0929262
Medtr2g435810	hypothetical protein	363.632	-0.972225	0.227487	-4.27376	1.92208e-05	0.000358592
Medtr2g435930	MATE efflux family protein	173.689	-1.35771	0.334362	-4.0606	4.8946e-05	0.000794388
Medtr2g436590	condensin-2 complex subunit D3	91.5278	0.83474	0.297597	2.80493	0.00503271	0.0355216
Medtr2g436650	kinesin motor catalytic domain protein	2383.34	-0.336661	0.112532	-2.99168	0.00277443	0.0221394
Medtr2g436710	multidrug resistance protein ABC transporter family protein	195.542	-1.19261	0.262196	-4.54853	5.40215e-06	0.000118309
Medtr2g436730	multidrug resistance protein ABC transporter family protein	1675.82	0.890334	0.153029	5.81806	5.95342e-09	2.78255e-07
Medtr2g436780	histone-arginine methyltransferase, putative	2585.13	0.137728	0.0535274	2.57304	0.0100808	0.0596884
Medtr2g436830	heavy metal transport/detoxification domain protein	76.7156	1.20943	0.31127	3.88545	0.00010214	0.00148521
Medtr2g436870	synaptobrevin-like protein	530.485	0.380266	0.117202	3.24454	0.00117641	0.0112878
Medtr2g437150	mTERF protein	176.742	-0.426404	0.175137	-2.43469	0.0149047	0.0797654
Medtr2g437370	CW-type zinc-finger protein	798.688	0.936522	0.208856	4.48405	7.32392e-06	0.000154592
Medtr2g437560	disease resistance protein (TIR-NBS-LRR class)	17.5746	-1.06297	0.403581	-2.63383	0.00844269	0.0523217
Medtr2g437590	triose-phosphate transporter family protein	18.9934	0.969857	0.345877	2.80405	0.00504648	0.0355907
Medtr2g437810	transducin/WD-like repeat-protein	193.461	-0.444615	0.179945	-2.47084	0.0134795	0.0739481
Medtr2g437880	cytochrome P450 family 81 protein	5339.06	0.91386	0.238417	3.83304	0.000126571	0.00177226
Medtr2g437910	vacuolar-sorting receptor	7357.05	-0.624181	0.172765	-3.61289	0.000302806	0.00370437
Medtr2g438470	ankyrin repeat protein	206.66	-0.932036	0.240883	-3.86925	0.000109172	0.00157044
Medtr2g438720	ankyrin repeat plant-like protein	618.508	-1.01507	0.301381	-3.36807	0.000756968	0.00791044
Medtr2g438740	ankyrin repeat plant-like protein	4879.41	-0.775622	0.156402	-4.95916	7.0798e-07	1.99934e-05
Medtr2g438760	ankyrin repeat plant-like protein	236.224	-1.6379	0.289023	-5.66702	1.453e-08	6.17766e-07
Medtr2g438770	mediator of RNA polymerase II transcription subunit 18	376.649	0.237499	0.0810359	2.93078	0.0033811	0.0259231
Medtr2g438800	hypothetical protein	100.377	-1.15311	0.222873	-5.17384	2.29335e-07	7.31581e-06
Medtr2g450100	transmembrane protein, putative	2189.65	0.19148	0.0781271	2.45088	0.0142508	0.0771741
Medtr2g450550	transmembrane protein, putative	4909.41	0.4464	0.172363	2.58987	0.00960111	0.0574439
Medtr2g450830	disease resistance protein (TIR-NBS-LRR class)	22.947	-1.33092	0.42144	-3.15804	0.00158835	0.0143138
Medtr2g450870	LRR receptor-like kinase family protein	607.915	-1.05276	0.340385	-3.09285	0.00198243	0.0169216
Medtr2g450880	leguminosin proline-rich group669 secreted peptide	92.5748	-0.828115	0.322601	-2.567	0.0102584	0.0604329
Medtr2g451100	hypothetical protein	483.381	-1.34835	0.317627	-4.24508	2.1852e-05	0.000398658
Medtr2g451110	leguminosin proline-rich group669 secreted peptide	105.926	-0.857095	0.239323	-3.58133	0.00034185	0.00409793
Medtr2g451540	heat shock protein 70 (HSP70)-interacting protein, putative	471.88	0.541996	0.153178	3.53835	0.000402637	0.00467819
Medtr2g460590	cyclic nucleotide-gated ion channel-like protein	2004.9	-0.290577	0.0550166	-5.28162	1.28047e-07	4.3761e-06
Medtr2g460600	preprotein translocase subunit SecY	2063.24	0.330276	0.141296	2.33748	0.0194142	0.0974086
Medtr2g461190	stress induced protein	24.8006	1.67112	0.297903	5.60959	2.02803e-08	8.332e-07
Medtr2g481150	wound-responsive family protein	13.6213	1.63044	0.609182	2.67644	0.00744091	0.0476317
Medtr2g481160	wound-responsive family protein	15.6696	2.82049	0.66965	4.21189	2.5324e-05	0.000452627
Medtr3g005170	cinnamyl-alcohol dehydrogenase-like protein	14565.2	0.431021	0.17556	2.45512	0.0140838	0.0764856
Medtr3g005290	transmembrane protein, putative	380.395	0.546577	0.149649	3.65238	0.000259818	0.00328948
Medtr3g005340	O-fucosyltransferase family protein	984.689	-0.448455	0.0969095	-4.62757	3.69986e-06	8.52016e-05
Medtr3g005410	methylesterase	1070.78	-0.345605	0.140189	-2.46528	0.0136906	0.0748351
Medtr3g005800	C3HC4-type RING finger protein	442.826	0.420114	0.118603	3.54218	0.000396831	0.00462275
Medtr3g006280	disease resistance protein (TIR-NBS-LRR class)	333.244	-0.601309	0.240069	-2.50473	0.0122545	0.0688799
Medtr3g006290	rhodanese-related sulfurtransferase	348.973	0.829789	0.219752	3.77602	0.000159354	0.00216572
Medtr3g006820	eukaryotic aspartyl protease family protein	12.449	3.62522	1.28123	2.82949	0.00466228	0.0335065
Medtr3g007650	S-locus lectin kinase family protein	135.302	-0.856679	0.332082	-2.57972	0.00988809	0.0587883
Medtr3g007760	E3 ubiquitin protein ligase RIN2	3306.75	-0.256135	0.0816573	-3.13671	0.00170858	0.015158
Medtr3g008010	UDP-glucosyltransferase family protein	52.2147	2.65989	0.550439	4.8323	1.34962e-06	3.51188e-05
Medtr3g008100	phenylcoumaran benzylic ether reductase-like protein	76.5837	-0.703747	0.235974	-2.98231	0.00286084	0.0226537
Medtr3g008280	U-box kinase family protein	1092.71	-0.337286	0.125014	-2.69799	0.00697595	0.045304
Medtr3g008500	trehalose-phosphate phosphatase	762.338	-0.876607	0.234088	-3.74478	0.000180554	0.00240273
Medtr3g008920	major intrinsic protein (MIP) family transporter	388.838	1.3857	0.506087	2.73806	0.0061803	0.0414306
Medtr3g009050	LRR receptor-like kinase	5136.51	0.467535	0.193423	2.41716	0.0156423	0.0825274
Medtr3g009150	bacterial trigger factor protein	565.227	0.513635	0.19629	2.61672	0.00887794	0.0543121
Medtr3g009530	ClC chloride channel family protein	839.712	-0.385512	0.0947698	-4.06788	4.74438e-05	0.000773978
Medtr3g009960	hypothetical protein	364.145	-0.327318	0.114751	-2.8524	0.00433899	0.0316666
Medtr3g010190	Sec14p-like phosphatidylinositol transfer family protein	318.688	0.482751	0.161013	2.99822	0.00271565	0.0217674
Medtr3g010330	glycosyl hydrolase family 9 protein	397.854	2.62482	0.275736	9.51932	1.74315e-21	5.50178e-19
Medtr3g011280	disease resistance protein (CC-NBS-LRR class) family protein	50.2873	-0.916231	0.311669	-2.93975	0.00328475	0.025403
Medtr3g011350	hypothetical protein	277.33	-0.488098	0.189749	-2.57233	0.0101017	0.059746
Medtr3g011420	NBS-LRR type disease resistance protein	424.004	-2.5133	0.229632	-10.9449	7.02765e-28	3.42796e-25
Medtr3g011940	pentatricopeptide (PPR) repeat protein	147.446	0.785518	0.203432	3.86133	0.000112773	0.00161359
Medtr3g012060	NBS-LRR type disease resistance protein	33.0745	-1.02898	0.374713	-2.74604	0.00603191	0.0407006
Medtr3g012440	CXE carboxylesterase	19516.5	-0.904236	0.271687	-3.32823	0.000874002	0.00886158
Medtr3g012500	DCD (development and cell death) domain protein	630.851	-0.335815	0.143923	-2.33331	0.019632	0.0980714
Medtr3g012530	pentatricopeptide (PPR) repeat protein	142.592	-1.03271	0.253721	-4.07027	4.69589e-05	0.000767711
Medtr3g013500	sulfotransferase	2080.18	0.862289	0.298272	2.89095	0.00384084	0.0286706
Medtr3g013980	VQ motif protein	325.899	-1.40528	0.34871	-4.02993	5.5794e-05	0.000885035
Medtr3g014180	transmembrane protein, putative	409.624	-0.99196	0.341903	-2.90129	0.00371626	0.0279105
Medtr3g014280	transcription factor	1107.56	-1.06322	0.158864	-6.69266	2.19157e-11	1.61084e-09
Medtr3g014615	transmembrane protein, putative	556.875	0.677175	0.267391	2.53252	0.0113245	0.0650425
Medtr3g014660	LRP1 carboxy-terminal domain protein	483.43	0.471641	0.162105	2.90947	0.00362043	0.0272834
Medtr3g014680	transglutaminase family protein	1152.16	0.648819	0.15985	4.05892	4.93e-05	0.000799167
Medtr3g015280	NBS-LRR type disease resistance protein	60.4574	-0.81236	0.245403	-3.31031	0.000931943	0.00933962
Medtr3g015500	NBS-LRR type disease resistance protein	137.475	-0.710244	0.184624	-3.84697	0.000119589	0.00169753
Medtr3g017490	glutaredoxin (GRX) family protein	607.541	-0.434339	0.180912	-2.40083	0.0163578	0.0855621
Medtr3g018960	hypothetical protein	10.9967	6.26135	1.26056	4.9671	6.79624e-07	1.93556e-05
Medtr3g019160	NADPH:quinone oxidoreductase-like protein	179.46	-2.48409	0.890211	-2.79045	0.00526353	0.0367065
Medtr3g019360	plant U-box protein, putative	715.715	-0.462819	0.187382	-2.46992	0.0135144	0.0740682
Medtr3g019390	Serine/Threonine kinase family protein	249.908	-0.781292	0.192197	-4.06506	4.802e-05	0.000780775
Medtr3g019420	S-locus lectin kinase family protein	230.14	-1.14519	0.151197	-7.57418	3.6141e-14	4.25259e-12
Medtr3g020330	S-locus lectin kinase family protein	163.591	-1.00843	0.312968	-3.22216	0.00127228	0.0119806
Medtr3g020510	disease resistance protein (TIR-NBS-LRR class)	86.5994	-1.22391	0.424713	-2.88173	0.00395494	0.0293915
Medtr3g020650	disease resistance protein (TIR-NBS-LRR class), putative	109.109	-0.543423	0.170808	-3.18147	0.00146527	0.0134338
Medtr3g020970	subtilisin inhibitor 1	124.933	1.81983	0.500102	3.63893	0.000273778	0.00343221
Medtr3g022400	disease resistance protein (CC-NBS-LRR class) family protein	275.566	-0.576513	0.117733	-4.89679	9.74136e-07	2.65861e-05
Medtr3g022920	disease resistance protein (CC-NBS-LRR class) family protein	66.8833	-0.972925	0.307811	-3.16079	0.00157343	0.0141978
Medtr3g022930	disease resistance protein (TIR-NBS-LRR class)	674.737	-0.4589	0.17437	-2.63176	0.0084943	0.0525583
Medtr3g023110	EARLY responsive TO dehydration protein, putative	6273.39	0.559482	0.156213	3.58153	0.000341592	0.00409667
Medtr3g023320	disease resistance protein RGA1	30.8714	0.737246	0.252108	2.92433	0.00345201	0.0262991
Medtr3g023510	PPR containing protein, putative	296.075	-0.238515	0.101941	-2.33974	0.0192972	0.0969397
Medtr3g023690	glycoside hydrolase family 79 amine-terminal domain protein	2034.7	0.434646	0.1741	2.49653	0.0125417	0.0701706
Medtr3g023700	glycoside hydrolase family 79 amine-terminal domain protein	4082.02	0.867598	0.30722	2.82403	0.00474239	0.0339367
Medtr3g023780	ATP-binding protein, putative	2282.25	-0.231652	0.0668438	-3.46558	0.000529091	0.00588737
Medtr3g024150	F-box protein interaction domain protein	93.438	-0.838641	0.198582	-4.22315	2.40915e-05	0.000433819
Medtr3g024450	NBS-LRR resistance protein, putative	185.102	-0.379816	0.136742	-2.7776	0.00547612	0.0378253
Medtr3g024460	NBS-LRR type disease resistance protein	886.97	-0.353885	0.098403	-3.59628	0.000322799	0.0039115
Medtr3g025900	exocyst subunit exo70 family protein	119.202	-1.05397	0.189801	-5.55302	2.80776e-08	1.10937e-06
Medtr3g026650	GDP-fucose protein O-fucosyltransferase	130.565	-0.806396	0.327153	-2.46489	0.0137057	0.0749023
Medtr3g026775	hypothetical protein	46.9661	-1.13894	0.296213	-3.84501	0.000120548	0.00170393
Medtr3g026780	uroporphyrinogen-III C-methyltransferase	197.51	-0.880886	0.189629	-4.64531	3.3956e-06	7.87356e-05
Medtr3g026785	hypothetical protein	19.4138	-1.64187	0.548483	-2.99348	0.00275816	0.0220375
Medtr3g026820	hypothetical protein	121.701	-1.2289	0.338873	-3.62644	0.000287358	0.00356398
Medtr3g027090	thioredoxin-like protein	1362.34	-0.240478	0.0982232	-2.44828	0.0143539	0.0776386
Medtr3g027330	receptor-like protein	164.874	-2.08661	0.515977	-4.04401	5.25448e-05	0.000839091
Medtr3g027650	transcription factor bHLH122-like protein	1112.58	0.839937	0.278151	3.01972	0.00253009	0.0205813
Medtr3g027890	signal peptidase complex subunit 3B-like protein	1519.82	-0.491394	0.133874	-3.67059	0.000241995	0.00309302
Medtr3g028240	hypothetical protein	8.38767	2.51389	0.936738	2.68366	0.00728215	0.0468278
Medtr3g028260	transmembrane protein, putative	573.651	1.09157	0.303711	3.59412	0.000325487	0.00393518
Medtr3g028480	transmembrane protein, putative	176.579	1.31274	0.292408	4.48941	7.1421e-06	0.000151322
Medtr3g028490	hypothetical protein	950.715	1.11317	0.448974	2.47937	0.0131616	0.0726393
Medtr3g028520	transcription factor bHLH122-like protein	1412.64	0.909815	0.271113	3.35586	0.000791189	0.00817644
Medtr3g029510	MATE efflux family protein	395.516	-1.18805	0.237168	-5.00932	5.46216e-07	1.58936e-05
Medtr3g030050	F-box SKIP23-like protein	361.445	0.262061	0.084258	3.11023	0.00186944	0.0162577
Medtr3g030240	F-box protein interaction domain protein	18.2407	-3.93236	0.58834	-6.68383	2.3278e-11	1.70164e-09
Medtr3g030250	F-box protein interaction domain protein	12.2451	-3.81448	0.648047	-5.88612	3.95362e-09	1.93554e-07
Medtr3g030560	F-box SKIP28-like protein	33.6206	-2.95996	0.461151	-6.41864	1.37495e-10	8.59839e-09
Medtr3g030620	F-box associated protein	24.4329	-2.30206	0.375756	-6.12647	8.98481e-10	5.00092e-08
Medtr3g030820	PsAD1	1.99061	-4.16241	1.67709	-2.48192	0.0130676	0.0722842
Medtr3g030850	photosystem II 5 kDa protein	9039.16	0.807709	0.176665	4.57197	4.83165e-06	0.000107253
Medtr3g030860	photosystem II 5 kDa protein	11198.5	0.943952	0.198933	4.74508	2.08422e-06	5.21993e-05
Medtr3g030890	tRNA-dihydrouridine synthase	270.736	0.332383	0.1328	2.50288	0.0123187	0.0691104
Medtr3g030930	RNA-binding region RNP-1 protein	52.1824	-1.75544	0.251822	-6.97096	3.14788e-12	2.75086e-10
Medtr3g030975	PsaB RNA-binding protein	161.348	1.74332	0.293883	5.93204	2.99203e-09	1.49758e-07
Medtr3g030980	LRR and NB-ARC domain disease resistance protein	266.024	-1.30532	0.147232	-8.86576	7.59847e-19	1.64397e-16
Medtr3g031140	DUF4228 domain protein	1766.31	-1.17796	0.389957	-3.02075	0.00252153	0.0205242
Medtr3g031280	28S ribosomal protein S29	628.557	0.441411	0.173753	2.54044	0.0110712	0.0639781
Medtr3g031400	UDP-glucosyltransferase family protein	129.219	-1.21722	0.351665	-3.46131	0.000537547	0.00596851
Medtr3g031450	UDP-glucosyltransferase family protein	13.7202	-2.61517	0.617432	-4.23556	2.27982e-05	0.000413263
Medtr3g031470	Serine/Threonine kinase, plant-type protein	403.854	-0.689	0.25204	-2.7337	0.00626277	0.0418788
Medtr3g031480	Serine/Threonine kinase, plant-type protein	17.1521	-4.44579	0.530636	-8.37824	5.37258e-17	9.29907e-15
Medtr3g031500	Serine/Threonine kinase family protein	38.6282	1.82247	0.491528	3.70776	0.000209103	0.00272188
Medtr3g031580	Serine/Threonine kinase, plant-type protein	73.7555	-1.3051	0.501363	-2.60311	0.00923829	0.0558714
Medtr3g031600	Serine/Threonine kinase domain protein	287.63	-1.30503	0.37498	-3.48026	0.000500922	0.00561937
Medtr3g031610	Serine/Threonine kinase, plant-type protein	129.075	-9.88892	1.04772	-9.43852	3.78065e-21	1.10247e-18
Medtr3g031640	Serine/Threonine kinase, plant-type protein	93.5142	-4.28185	0.424526	-10.0862	6.35998e-24	2.33734e-21
Medtr3g031780	lipid phosphate phosphatase-like protein	4.50471	-2.43342	1.0157	-2.39581	0.0165837	0.0864782
Medtr3g031790	gamma interferon inducible lysosomal thiol reductase	1218.54	-0.749944	0.232303	-3.2283	0.00124527	0.0117883
Medtr3g031800	gamma interferon inducible lysosomal thiol reductase	549.236	-0.502976	0.153038	-3.28661	0.00101401	0.00998671
Medtr3g031860	FNIP repeat protein	50.8698	-1.96052	0.287921	-6.80924	9.81161e-12	7.69666e-10
Medtr3g031940	LRR and NB-ARC domain disease resistance protein	261.511	-2.00872	0.142579	-14.0884	4.47311e-45	4.44461e-42
Medtr3g032110	LRR and NB-ARC domain disease resistance protein	712.959	-8.32383	0.386562	-21.533	7.64512e-103	2.05103e-99
Medtr3g032150	LRR and NB-ARC domain disease resistance protein	421.306	-6.20223	0.285099	-21.7546	6.24273e-105	1.86089e-101
Medtr3g032170	hypothetical protein	11.6081	-7.65678	1.30607	-5.86244	4.56104e-09	2.19683e-07
Medtr3g032200	LRR and NB-ARC domain disease resistance protein, putative	395.546	-2.93691	0.138861	-21.15	2.75741e-99	5.69045e-96
Medtr3g032340	LRR and NB-ARC domain disease resistance protein	70.9751	-3.46806	0.427142	-8.11923	4.69161e-16	7.19237e-14
Medtr3g032360	hypothetical protein	1.88973	-4.50636	1.61574	-2.78904	0.00528651	0.0368094
Medtr3g032370	LRR and NB-ARC domain disease resistance protein	431.378	-4.84334	0.21802	-22.2151	2.45584e-109	9.41219e-106
Medtr3g032390	hypothetical protein	270.497	-2.21459	0.189779	-11.6693	1.82886e-31	1.14104e-28
Medtr3g032500	LRR and NB-ARC domain disease resistance protein	300.674	-0.424427	0.129152	-3.28627	0.00101525	0.00999526
Medtr3g032760	LRR and NB-ARC domain disease resistance protein	455.998	-1.65027	0.136805	-12.063	1.657e-33	1.23483e-30
Medtr3g032800	LRR and NB-ARC domain disease resistance protein	112.203	-1.80453	0.188533	-9.57143	1.05441e-21	3.44974e-19
Medtr3g032980	alpha-N-acetylglucosaminidase family protein	1178.71	0.886255	0.150821	5.8762	4.19783e-09	2.05135e-07
Medtr3g033020	hypothetical protein	4.54857	-5.9392	1.27427	-4.66088	3.14866e-06	7.40985e-05
Medtr3g033080	NBS-LRR type disease resistance protein	29.2623	-0.967299	0.376594	-2.56855	0.0102126	0.0602428
Medtr3g033110	NB-ARC domain disease resistance protein, putative	431.757	-2.99176	0.12904	-23.1847	6.49663e-119	4.35729e-115
Medtr3g033150	RNA polymerase sigma factor	59.9144	9.29517	1.98964	4.6718	2.98576e-06	7.07615e-05
Medtr3g033240	LRR and NB-ARC domain disease resistance protein, putative	34.9352	1.88264	0.344001	5.47277	4.43051e-08	1.67647e-06
Medtr3g033380	LRR and NB-ARC domain disease resistance protein	393.799	-3.60589	0.169098	-21.3242	6.76401e-101	1.51221e-97
Medtr3g033420	RNA polymerase sigma factor	227.584	1.15833	0.299445	3.86827	0.00010961	0.00157589
Medtr3g033530	hypothetical protein	754.049	-0.9289	0.229938	-4.03979	5.34984e-05	0.000852796
Medtr3g033790	glycoside hydrolase family 1 protein	693.368	-1.0481	0.14927	-7.02149	2.19515e-12	1.98957e-10
Medtr3g034200	acyl-CoA N-acyltransferase (NAT) family protein	1606.76	0.303952	0.0708772	4.28844	1.79936e-05	0.000338998
Medtr3g034290	serine carboxypeptidase-like protein	171.918	-2.03901	0.353339	-5.77069	7.89466e-09	3.56562e-07
Medtr3g035480	LRR and NB-ARC domain disease resistance protein	93.1473	-1.88195	0.251587	-7.48032	7.41427e-14	8.39283e-12
Medtr3g035500	LRR and NB-ARC domain disease resistance protein	78.9856	-7.42638	1.05011	-7.07198	1.52735e-12	1.4081e-10
Medtr3g035510	hypothetical protein	7.13814	-5.94373	1.29169	-4.60149	4.19471e-06	9.51698e-05
Medtr3g035670	ycf2; ATPase, AAA type, core protein	127.825	1.20444	0.184506	6.52794	6.66795e-11	4.39527e-09
Medtr3g035810	LRR and NB-ARC domain disease resistance protein	47.1305	-8.33126	1.18857	-7.00949	2.39195e-12	2.1462e-10
Medtr3g035840	NB-ARC domain disease resistance protein	76.9114	-7.09881	0.776593	-9.14097	6.18958e-20	1.59667e-17
Medtr3g035940	LRR and NB-ARC domain disease resistance protein	17.8145	-3.10666	0.65604	-4.73548	2.18538e-06	5.4186e-05
Medtr3g035960	NB-ARC domain disease resistance protein, putative	111.921	-5.85513	0.618863	-9.46111	3.04682e-21	9.18427e-19
Medtr3g036000	Ulp1 protease family, carboxy-terminal domain protein	7.0447	-5.58147	1.4087	-3.96214	7.42812e-05	0.00112907
Medtr3g036100	cytokinin oxidase/dehydrogenase-like protein	329.246	0.824955	0.263805	3.12714	0.00176513	0.0155824
Medtr3g037500	transmembrane protein, putative	4.6922	-4.60586	1.39676	-3.29752	0.000975429	0.00969934
Medtr3g037510	hypothetical protein	104.976	-10.8042	1.19008	-9.07856	1.10025e-19	2.70803e-17
Medtr3g037710	F-box SKIP23-like protein	143.306	0.459864	0.147923	3.1088	0.0018785	0.0163095
Medtr3g040090	ABC-type transport system protein	1441.86	-0.198378	0.0851396	-2.33004	0.0198042	0.0986185
Medtr3g041560	leucine-rich receptor-like kinase family protein	104.917	-6.62003	0.414074	-15.9875	1.56075e-57	2.32621e-54
Medtr3g041700	hydroxymethylglutaryl-CoA lyase	4008.52	-0.929403	0.264199	-3.51781	0.000435123	0.00500363
Medtr3g041720	molybdopterin biosynthesis protein MoaE	520.617	-0.489344	0.120672	-4.05516	5.01006e-05	0.000808237
Medtr3g043750	cysteine protease inhibitor cystatin	7009.56	-0.854453	0.192218	-4.44524	8.77939e-06	0.000180901
Medtr3g043900	2OG-Fe(II) oxygenase family oxidoreductase	547.922	-1.21607	0.321139	-3.78674	0.000152639	0.00208929
Medtr3g044810	transmembrane protein, putative	6.39637	5.65887	1.27017	4.45522	8.38085e-06	0.000173542
Medtr3g045020	LRR receptor-like kinase	7.05862	-6.97743	1.4287	-4.88376	1.04082e-06	2.82052e-05
Medtr3g045040	hypothetical protein	19.4459	-9.41859	1.26622	-7.43833	1.01963e-13	1.13978e-11
Medtr3g045130	U4/U6 small nuclear ribonucleoprotein PRP4	1991.03	0.875405	0.0976407	8.96557	3.08673e-19	7.3284e-17
Medtr3g045190	late embryogenesis abundant protein	7397.09	0.295759	0.118445	2.49702	0.0125241	0.070087
Medtr3g045230	2OG-Fe(II) oxygenase family oxidoreductase	2262.66	-0.664712	0.214965	-3.09219	0.00198686	0.016954
Medtr3g045420	PPR containing plant-like protein	1376.33	-0.725376	0.118967	-6.09727	1.07895e-09	5.90735e-08
Medtr3g045700	F-box protein	31.279	-3.238	0.399601	-8.10308	5.35838e-16	8.16787e-14
Medtr3g045720	methyltransferase family protein, putative	125.976	1.10813	0.20049	5.52711	3.25557e-08	1.26397e-06
Medtr3g045770	serine carboxypeptidase-like protein	1770.47	-0.434092	0.181333	-2.39389	0.0166705	0.0868084
Medtr3g045830	homeobox leucine zipper protein	121.112	-0.600358	0.215621	-2.78432	0.00536402	0.0372331
Medtr3g046300	eukaryotic aspartyl protease family protein	98.0631	-1.18493	0.354572	-3.34187	0.000832147	0.00853396
Medtr3g046330	3-hydroxyisobutyryl-CoA hydrolase-like protein	2160.65	-0.634357	0.134033	-4.73284	2.21401e-06	5.47094e-05
Medtr3g046650	hypothetical protein	62.5249	-8.76956	1.18827	-7.38011	1.58153e-13	1.71779e-11
Medtr3g046880	GDSL esterase/lipase plant-like protein	21.4347	0.981404	0.402145	2.44042	0.01467	0.0789663
Medtr3g047140	legume lectin beta domain protein	9.85131	-6.2955	1.47409	-4.27076	1.94808e-05	0.000362938
Medtr3g047450	hypothetical protein	198.27	-1.90421	0.134242	-14.1849	1.13603e-45	1.1722e-42
Medtr3g047950	replication factor A1	9.09775	-2.34552	0.666203	-3.52073	0.000430359	0.00495523
Medtr3g048190	prolyl-tRNA synthetase family protein	1179.39	-0.167053	0.0665546	-2.51002	0.0120724	0.0681586
Medtr3g048270	DUF1296 family protein	621.424	0.271317	0.0938199	2.89189	0.00382934	0.0286166
Medtr3g048300	peptidase	1749.74	0.349608	0.13609	2.56895	0.0102007	0.0602037
Medtr3g048330	glycerol-3-phosphate acyltransferase	338.939	0.675137	0.253878	2.6593	0.00783041	0.0495108
Medtr3g048470	LRR receptor-like kinase	15.5598	-5.11822	0.656449	-7.79683	6.34841e-15	8.47338e-13
Medtr3g048590	receptor-like protein	146.465	-2.77764	0.249697	-11.124	9.58351e-29	5.14213e-26
Medtr3g048607	NB-ARC domain disease resistance protein	5.07358	3.05199	1.24052	2.46026	0.0138838	0.0755831
Medtr3g048740	LRR receptor-like kinase	42.8764	-2.32188	0.27126	-8.55962	1.13241e-17	2.15463e-15
Medtr3g048760	LRR receptor-like kinase	21.5217	-3.58604	0.532301	-6.73686	1.61849e-11	1.21287e-09
Medtr3g048785	receptor-like protein	41.9128	-1.91374	0.395661	-4.83681	1.31939e-06	3.43655e-05
Medtr3g048860	receptor-like protein	13.5984	-5.18697	0.784666	-6.61041	3.83247e-11	2.67754e-09
Medtr3g048910	LRR receptor-like kinase family protein	68.856	-4.47568	0.505259	-8.85818	8.13307e-19	1.74555e-16
Medtr3g048920	citrate synthase 3, peroxisomal protein	5251.52	0.23637	0.0569756	4.14861	3.345e-05	0.000577475
Medtr3g048940	RNA polymerase II transcription factor SIII (elongin) subunit A	1320.79	0.349338	0.0718062	4.86501	1.14449e-06	3.06432e-05
Medtr3g048950	aspartyl/glutamyl-tRNA(Asn/Gln) amidotransferase subunit A	1517.46	0.371679	0.140832	2.63917	0.00831083	0.0516956
Medtr3g049400	glucose-6-phosphate/phosphate translocator-like protein	6143.14	-0.371135	0.140841	-2.63513	0.0084105	0.0521704
Medtr3g049970	limonoid UDP-glucosyltransferase-like protein	35.9986	-1.56792	0.428997	-3.65486	0.000257326	0.00326409
Medtr3g049990	DEAD-box ATP-dependent RNA helicase	1199.81	-0.580667	0.244535	-2.37457	0.0175693	0.0905043
Medtr3g050140	PolI-like B DNA polymerase	1178.17	-3.71214	0.17804	-20.85	1.52326e-96	2.919e-93
Medtr3g050180	hypothetical protein	15.7725	-4.38244	0.894665	-4.89841	9.66137e-07	2.6431e-05
Medtr3g051020	ankyrin repeat protein	37.5187	2.41418	0.540759	4.46443	8.02807e-06	0.000167089
Medtr3g051060	ankyrin repeat protein	376.518	-1.62089	0.300266	-5.39818	6.73185e-08	2.42094e-06
Medtr3g051120	tryptophan synthase beta type 2	308.877	1.40054	0.150946	9.27843	1.71987e-20	4.66066e-18
Medtr3g051190	folate/biopterin transporter	624.51	-1.28424	0.220769	-5.81711	5.98724e-09	2.79349e-07
Medtr3g051210	vacuolar sorting protein SNF8	499.828	-0.415836	0.0938801	-4.42943	9.44814e-06	0.000192756
Medtr3g051220	ubiquitin-conjugating enzyme, putative	1195.99	-2.68006	0.373716	-7.17138	7.42465e-13	7.24322e-11
Medtr3g051310	acyl-peptide hydrolase-like protein	682.619	0.343059	0.125252	2.73895	0.00616361	0.041329
Medtr3g051430	hypothetical protein	476.751	-0.44509	0.125218	-3.55451	0.000378678	0.00445755
Medtr3g051460	peptide methionine sulfoxide reductase family protein	176.981	0.5852	0.174011	3.36301	0.00077097	0.00801068
Medtr3g051530	DUF4228 domain protein	532.478	-0.698227	0.245001	-2.84989	0.0043734	0.0318571
Medtr3g051570	DUF4228 domain protein	406.213	-1.5719	0.349886	-4.49261	7.03568e-06	0.00014933
Medtr3g051610	DUF4228 domain protein	333.448	-0.971587	0.308246	-3.15199	0.00162162	0.0145453
Medtr3g051690	transducin family protein/WD-40 repeat protein	14.4643	-3.88249	0.719564	-5.39562	6.82879e-08	2.44597e-06
Medtr3g051950	eukaryotic translation initiation factor SUI1	19172.1	-0.280061	0.108415	-2.58322	0.00978817	0.058316
Medtr3g052120	(3S)-linalool/(E)-nerolidol/(E,E)-geranyl linalool synthase	156.138	1.0104	0.389829	2.59191	0.00954451	0.0571569
Medtr3g052285	transmembrane protein, putative	17.5204	-7.35542	1.22994	-5.98029	2.22741e-09	1.1404e-07
Medtr3g052290	hypothetical protein	8.76242	-6.25995	1.29128	-4.84785	1.24804e-06	3.29227e-05
Medtr3g052480	GDSL-like lipase/acylhydrolase	423.02	1.35301	0.321997	4.20193	2.6465e-05	0.000471449
Medtr3g052490	GDSL-like lipase/acylhydrolase	1620.02	1.79323	0.422551	4.24383	2.19739e-05	0.000400214
Medtr3g052610	Pre-mRNA-splicing factor ATP-dependent RNA helicase	2.59668	5.32894	1.47105	3.62254	0.000291728	0.00359757
Medtr3g052770	zinc finger protein	925.138	-0.255714	0.0872425	-2.93107	0.00337794	0.0259231
Medtr3g052800	hypothetical protein	223.405	-2.13468	0.412458	-5.17552	2.27273e-07	7.25868e-06
Medtr3g052940	F-box/RNI/FBD-like domain protein, putative	189.627	-5.3749	0.298104	-18.0303	1.12658e-72	1.889e-69
Medtr3g052980	hypothetical protein	6.52008	-1.66857	0.66043	-2.52649	0.0115208	0.0658599
Medtr3g052990	F-box protein, putative	84.9332	-1.60192	0.221794	-7.22254	5.10247e-13	5.06997e-11
Medtr3g053000	PPR containing plant-like protein	97.5389	-0.552513	0.16413	-3.36631	0.00076181	0.0079432
Medtr3g053090	hypothetical protein	3.59377	5.24982	1.33252	3.93978	8.15576e-05	0.00122236
Medtr3g053180	disease resistance protein (CC-NBS-LRR class) family protein	18.3631	4.01261	0.734301	5.46452	4.64149e-08	1.74645e-06
Medtr3g053350	PPR containing plant-like protein	628.186	0.941279	0.149485	6.2968	3.03848e-10	1.83595e-08
Medtr3g053510	hypothetical protein	5043.58	0.488079	0.175093	2.78754	0.00531093	0.0369168
Medtr3g053650	cytochrome C oxidase assembly protein CtaG/COX11	798.389	-0.331018	0.141795	-2.33448	0.0195707	0.0979007
Medtr3g053710	eukaryotic aspartyl protease family protein	529.521	-1.25247	0.324202	-3.86325	0.000111888	0.00160349
Medtr3g053890	serine-glyoxylate aminotransferase-like protein	49585.5	0.611598	0.233644	2.61765	0.00885388	0.0542311
Medtr3g054010	extracellular ligand-gated ion channel protein	235.679	0.978734	0.263377	3.71609	0.000202329	0.00264373
Medtr3g054030	long chain base biosynthesis protein 1a	867.805	-0.787314	0.0941278	-8.3643	6.04714e-17	1.03995e-14
Medtr3g054040	hypothetical protein	71.7183	1.02261	0.203725	5.01956	5.17889e-07	1.52012e-05
Medtr3g054360	LBP/BPI/CETP family, carboxy-terminal domain protein	433.385	0.524202	0.208105	2.51893	0.0117712	0.0668762
Medtr3g054400	pre-mRNA-splicing factor ATP-dependent RNA helicase PRP16	8.70413	5.93154	1.26446	4.69096	2.71926e-06	6.55456e-05
Medtr3g055020	helicase associated domain protein	205.428	-9.77932	1.18357	-8.26253	1.4262e-16	2.37652e-14
Medtr3g055120	pathogenesis-related protein bet V I family protein	463.787	-0.852376	0.305435	-2.79069	0.0052595	0.0366975
Medtr3g055200	syntaxin of plants protein	1742.12	-0.242191	0.0803888	-3.01275	0.00258893	0.0209773
Medtr3g055210	NB-ARC domain disease resistance protein	155.633	2.48326	0.240258	10.3358	4.85376e-25	1.91495e-22
Medtr3g055230	disease resistance protein (CC-NBS-LRR class) family protein	346.985	-4.40327	0.200865	-21.9215	1.61875e-106	5.42849e-103
Medtr3g055310	ankyrin repeat protein	218.338	-2.27792	0.215576	-10.5667	4.25399e-26	1.78322e-23
Medtr3g055590	cell division FtsZ-like protein	221.176	1.15953	0.171471	6.76221	1.35902e-11	1.03285e-09
Medtr3g055690	beta-(1,2)-xylosyltransferase	1140.05	-0.485025	0.0707894	-6.85167	7.29941e-12	5.89845e-10
Medtr3g055700	transmembrane protein, putative	113.526	-3.35848	0.231836	-14.4864	1.47583e-47	1.72146e-44
Medtr3g055710	NB-ARC domain disease resistance protein	5.17543	1.98135	0.667224	2.96955	0.00298238	0.0234225
Medtr3g055740	NB-ARC domain disease resistance protein	14.2386	5.37457	0.899196	5.97709	2.2716e-09	1.16081e-07
Medtr3g055750	ankyrin repeat protein	221.196	-1.21603	0.200276	-6.07177	1.2651e-09	6.84274e-08
Medtr3g055830	disease resistance protein (CC-NBS-LRR class) family protein	41.7259	-3.44271	0.597715	-5.75979	8.42166e-09	3.7782e-07
Medtr3g055920	lysine decarboxylase family protein	409.92	-0.93187	0.0986805	-9.4433	3.61223e-21	1.06493e-18
Medtr3g055930	NB-ARC domain disease resistance protein	540.7	-0.680203	0.182073	-3.73589	0.000187053	0.00247571
Medtr3g056100	WRKY family transcription factor	1102.84	-0.365058	0.123724	-2.95059	0.00317164	0.0246849
Medtr3g056180	NB-ARC domain disease resistance protein, putative	11.1022	-6.67243	1.27904	-5.21675	1.82094e-07	5.95759e-06
Medtr3g056185	transmembrane protein, putative	6.28715	-5.95808	1.43636	-4.14803	3.35344e-05	0.000578561
Medtr3g056190	NB-ARC domain disease resistance protein	124.401	5.34653	0.484565	11.0337	2.62905e-28	1.35639e-25
Medtr3g056310	LRR and NB-ARC domain disease resistance protein	26.9313	4.51246	0.773234	5.83583	5.35236e-09	2.53251e-07
Medtr3g056380	LRR and NB-ARC domain disease resistance protein	45.5365	-4.34349	0.508172	-8.54728	1.26018e-17	2.34778e-15
Medtr3g056580	armadillo/beta-catenin-like repeat protein	112.515	-0.509504	0.179029	-2.84592	0.00442826	0.0321694
Medtr3g056585	LRR and NB-ARC domain disease resistance protein	182.297	-1.69008	0.200363	-8.43509	3.30942e-17	5.87981e-15
Medtr3g056610	NB-ARC domain disease resistance protein	14.7757	3.60043	0.871367	4.13193	3.59725e-05	0.000614303
Medtr3g056620	NB-ARC domain disease resistance protein	78.6963	0.745848	0.300912	2.47863	0.0131888	0.0726941
Medtr3g056700	multidrug resistance protein ABC transporter family protein	949.212	-1.04854	0.204609	-5.1246	2.98162e-07	9.26894e-06
Medtr3g057900	cytochrome P450 family 71 protein	12.5405	7.0203	1.49342	4.70081	2.59131e-06	6.28e-05
Medtr3g057910	cytochrome P450 family 71 protein	440.03	-0.949018	0.213144	-4.45246	8.48909e-06	0.000175323
Medtr3g057970	cytochrome P450 family 71 protein	254.442	1.37345	0.584511	2.34974	0.0187866	0.0951496
Medtr3g058220	cytochrome P450 family 71 protein	369.649	-0.299561	0.126141	-2.37481	0.0175578	0.0904977
Medtr3g058250	cytochrome P450 family 71 protein	27.0067	7.75875	1.24324	6.24077	4.35415e-10	2.53391e-08
Medtr3g058260	hypothetical protein	62.6	8.65977	1.1905	7.27405	3.48863e-13	3.58594e-11
Medtr3g058300	hypothetical protein	364.784	10.8015	1.1209	9.63642	5.61104e-22	1.88166e-19
Medtr3g058320	hypothetical protein	8137.3	-9.40761	0.406096	-23.166	1.00344e-118	5.38403e-115
Medtr3g058390	cytochrome P450 family 71 protein	27.5301	3.19888	0.448772	7.12808	1.01779e-12	9.68272e-11
Medtr3g058400	cytochrome P450 family 71 protein	2268.81	-0.829301	0.108277	-7.65907	1.8729e-14	2.31549e-12
Medtr3g058440	F-box protein interaction domain protein	145.83	-1.01793	0.359373	-2.83252	0.00461824	0.0332791
Medtr3g058500	bromo adjacent-like domain protein	1853.3	0.260459	0.0894878	2.91056	0.00360787	0.0272117
Medtr3g058550	ankyrin repeat protein	60.2707	-0.707469	0.293698	-2.40883	0.0160038	0.0841019
Medtr3g058580	zinc ion-binding protein	196.791	0.397691	0.124135	3.20371	0.00135669	0.0126285
Medtr3g058610	naringenin 3-dioxygenase (flavanone-3-hydroxylase)	287.927	-2.51716	0.332115	-7.57917	3.4776e-14	4.12818e-12
Medtr3g058670	disease resistance protein (TIR-NBS-LRR class), putative	2.17261	5.08646	1.64012	3.10128	0.00192686	0.01661
Medtr3g058710	disease resistance protein (TIR-NBS-LRR class), putative	7.32047	6.99514	1.28711	5.43476	5.487e-08	2.02483e-06
Medtr3g058720	disease resistance protein (TIR-NBS-LRR class), putative	16.1918	7.76492	1.22182	6.3552	2.08159e-10	1.28379e-08
Medtr3g058740	disease resistance protein (TIR-NBS-LRR class), putative	20.5324	1.78702	0.41785	4.2767	1.89686e-05	0.000355122
Medtr3g058790	disease resistance protein (TIR-NBS-LRR class)	13.501	1.54909	0.390257	3.96941	7.20494e-05	0.00110202
Medtr3g058840	disease resistance protein (TIR-NBS-LRR class)	132.885	5.49106	0.489032	11.2284	2.95694e-29	1.72454e-26
Medtr3g058870	disease resistance protein (TIR-NBS-LRR class)	330.516	-2.08588	0.136747	-15.2535	1.55957e-52	1.99239e-49
Medtr3g058880	disease resistance protein (TIR-NBS-LRR class)	629.647	-3.0827	0.114555	-26.9103	1.66606e-159	4.4697e-155
Medtr3g058890	transmembrane protein, putative	678.195	-1.34879	0.223996	-6.02151	1.72801e-09	9.01927e-08
Medtr3g058930	transmembrane protein, putative	574.046	0.867013	0.211651	4.09644	4.1956e-05	0.000698694
Medtr3g059000	RNA recognition motif, a.k.a. RRM, RBD protein	2542.08	0.221891	0.0642668	3.45265	0.000555109	0.00612607
Medtr3g060200	GATA type zinc finger transcription factor family protein	259.596	1.74512	0.250113	6.97733	3.00845e-12	2.64625e-10
Medtr3g060220	cellulose synthase-like protein	175.989	1.75452	0.268989	6.52266	6.90723e-11	4.54184e-09
Medtr3g060240	cellulose synthase E1-like protein	668.536	-0.871352	0.285557	-3.05141	0.0022777	0.0189652
Medtr3g060280	cellulose synthase E1-like protein	404.774	0.806428	0.306677	2.62957	0.00854933	0.0527753
Medtr3g060410	carboxy-terminal domain cyclin	5.07701	3.22607	1.08484	2.97377	0.00294165	0.0231705
Medtr3g060670	SEC14 cytosolic factor-like protein	3188.05	-0.454428	0.130935	-3.47063	0.000519235	0.0057971
Medtr3g060690	DNA-directed RNA polymerase	571.164	-0.58761	0.181613	-3.23551	0.00121427	0.0115437
Medtr3g060750	FKBP-type peptidyl-prolyl cis-trans isomerase	628.334	0.66633	0.176793	3.76897	0.000163921	0.00221881
Medtr3g061170	chaperone DnaJ domain protein	997.042	-0.609479	0.25168	-2.42165	0.0154504	0.0818734
Medtr3g061450	transducin/WD-like repeat-protein	867.29	0.30818	0.0655148	4.70397	2.55146e-06	6.20587e-05
Medtr3g061570	hypothetical protein	1277.93	1.62372	0.197973	8.20174	2.36937e-16	3.84713e-14
Medtr3g062010	LRR and NB-ARC domain disease resistance protein	42.9661	-2.33272	0.343985	-6.78148	1.18951e-11	9.19656e-10
Medtr3g062020	LRR and NB-ARC domain disease resistance protein	145.951	-10.4771	1.20042	-8.72789	2.59472e-18	5.27357e-16
Medtr3g062030	serine transhydroxymethyltransferase	5.9187	-5.29044	1.4313	-3.69625	0.000218807	0.00284269
Medtr3g062060	hypothetical protein	21.7005	-0.976766	0.393198	-2.48416	0.0129858	0.0719503
Medtr3g062140	LRR and NB-ARC domain disease resistance protein	216.715	-2.22992	0.249763	-8.92816	4.33147e-19	9.93203e-17
Medtr3g062150	hypothetical protein	50.4374	-2.31963	0.33825	-6.85775	6.99527e-12	5.66976e-10
Medtr3g062180	hypothetical protein	47.1062	-8.83289	1.2214	-7.23178	4.76701e-13	4.772e-11
Medtr3g062230	hypothetical protein	42.4507	-2.88988	0.379634	-7.61228	2.69308e-14	3.2111e-12
Medtr3g062340	NB-ARC domain disease resistance protein	1513.37	-1.95404	0.177246	-11.0244	2.91413e-28	1.4751e-25
Medtr3g062390	hypothetical protein	3.98841	-3.23733	1.18286	-2.73686	0.00620296	0.0415617
Medtr3g062400	hypothetical protein	76.0709	-2.85566	0.426714	-6.69221	2.19828e-11	1.61135e-09
Medtr3g062420	LRR and NB-ARC domain disease resistance protein, putative	73.8017	-1.76723	0.276267	-6.39683	1.5864e-10	9.87468e-09
Medtr3g062440	integrase-type DNA-binding superfamily protein	711.092	-0.481305	0.160659	-2.99582	0.00273711	0.0219067
Medtr3g062490	DNA primase small subunit	262.769	0.784872	0.239784	3.27324	0.00106322	0.0103762
Medtr3g062540	root phototropism-like protein	10901.5	-0.848075	0.137922	-6.14894	7.8003e-10	4.38714e-08
Medtr3g062570	LRR receptor-like kinase	17.5609	-4.64838	0.660215	-7.0407	1.91274e-12	1.74541e-10
Medtr3g062610	Mn-specific cation diffusion facilitator transporter MTP8.1	372.106	-0.461307	0.129567	-3.56038	0.000370313	0.00438079
Medtr3g062850	hypothetical protein	1103.06	0.356408	0.0602043	5.91997	3.21994e-09	1.59381e-07
Medtr3g062920	hypothetical protein	2288.57	0.689734	0.25956	2.65732	0.00787637	0.049696
Medtr3g062940	bis(5'-adenosyl)-triphosphatase	331.994	0.361193	0.131982	2.73668	0.00620626	0.041563
Medtr3g062950	bis(5-adenosyl)-triphosphatase-like protein	4.88143	-5.02948	1.30757	-3.84645	0.000119843	0.00169934
Medtr3g062960	hypothetical protein	3.98055	-3.40811	1.32311	-2.57583	0.00999989	0.0593402
Medtr3g062980	hypothetical protein	147.959	-1.14977	0.285917	-4.02133	5.787e-05	0.00091487
Medtr3g062990	NB-ARC domain disease resistance protein	97.2255	-0.836536	0.316858	-2.6401	0.00828823	0.0515908
Medtr3g063010	disease resistance protein (CC-NBS-LRR class) family protein	225.037	-0.783591	0.278429	-2.81433	0.00488785	0.0347089
Medtr3g063040	ATP-dependent DNA helicase RecQ	65.8103	1.91525	0.341327	5.61117	2.00961e-08	8.2817e-07
Medtr3g063070	TRAM, LAG1 and CLN8 (TLC) lipid-sensing domain protein	365.748	-0.321824	0.120916	-2.66156	0.00777795	0.049272
Medtr3g063240	DMT(drug/metabolite transporter) superfamily permease	66.0028	1.5028	0.333433	4.50705	6.57351e-06	0.000140521
Medtr3g063250	DMT(drug/metabolite transporter) superfamily permease	1248.65	0.765887	0.128237	5.97245	2.33716e-09	1.18752e-07
Medtr3g063310	late embryogenesis abundant hydroxyproline-rich glycoprotein	29.6578	2.58917	0.467117	5.54287	2.97557e-08	1.16709e-06
Medtr3g063330	hypothetical protein	22.3573	-1.512	0.328078	-4.60866	4.05281e-06	9.22212e-05
Medtr3g063360	disease resistance RGA4-like protein, putative	232.965	-0.509786	0.174146	-2.92734	0.00341871	0.0260857
Medtr3g063950	transmembrane protein, putative	157.277	-0.732249	0.192596	-3.802	0.000143532	0.00198591
Medtr3g063970	transmembrane protein, putative	1265	0.560417	0.187716	2.98546	0.00283151	0.0225011
Medtr3g064180	beta-catenin-like protein	979.434	0.534143	0.108249	4.93439	8.04023e-07	2.23991e-05
Medtr3g064190	P-loop nucleoside triphosphate hydrolase superfamily protein	1053.48	-1.45759	0.208081	-7.00495	2.47073e-12	2.20949e-10
Medtr3g064270	zinc finger CCCH domain protein	32.5836	-1.59259	0.388859	-4.09555	4.21162e-05	0.000700492
Medtr3g064280	zinc finger CCCH domain protein	11.6324	-1.78608	0.515929	-3.46187	0.000536444	0.0059593
Medtr3g064290	SWIB/MDM2 domain; plus-3; GYF protein, putative	67.051	0.925475	0.263584	3.51112	0.000446228	0.00510725
Medtr3g064350	hypothetical protein	902.518	2.01376	0.495451	4.06449	4.81366e-05	0.000782198
Medtr3g064370	flavin containing amine oxidase	833.934	-1.22763	0.224959	-5.45714	4.83865e-08	1.81301e-06
Medtr3g064420	long-chain acyl-CoA synthetase	5962.25	-1.00931	0.304942	-3.30983	0.00093352	0.00935193
Medtr3g064460	hypothetical protein	1576.75	-0.817927	0.20623	-3.96609	7.30624e-05	0.00111368
Medtr3g064480	UTP-glucose-1-phosphate uridylyltransferase	58.7188	2.28863	0.369267	6.19776	5.72732e-10	3.28317e-08
Medtr3g064490	UTP-glucose-1-phosphate uridylyltransferase	104.084	1.2726	0.32101	3.96438	7.3588e-05	0.00111981
Medtr3g064560	regulator of chromosome condensation (RCC1) family protein	576.919	-1.19195	0.155857	-7.64771	2.04586e-14	2.49484e-12
Medtr3g064810	cytochrome C oxidase assembly protein CtaG/COX11	10.5912	2.35156	0.555787	4.23104	2.32613e-05	0.00042109
Medtr3g064840	transcription factor KAN2	420.472	-0.707106	0.112707	-6.27387	3.52191e-10	2.08578e-08
Medtr3g064900	oxidoreductase family, NAD-binding rossmann fold protein	118.802	1.97819	0.352973	5.60437	2.09008e-08	8.56072e-07
Medtr3g064910	importin beta-3, putative	17.3354	7.6991	1.3394	5.74816	9.02202e-09	4.02733e-07
Medtr3g065110	M28 Zn-peptidase nicastrin	1536.89	-0.21433	0.0653449	-3.27998	0.00103813	0.0101681
Medtr3g065180	zinc finger, C3HC4 type (RING finger) protein	10.3732	2.02991	0.820667	2.47348	0.0133803	0.0735137
Medtr3g065220	TPR repeat protein	354.258	0.396534	0.103127	3.8451	0.000120502	0.00170393
Medtr3g065250	glutamine synthetase domain protein	17991.8	-0.516879	0.145647	-3.54885	0.000386919	0.00453287
Medtr3g065330	nudix hydrolase-like protein	1766.72	-0.783307	0.201413	-3.88907	0.000100631	0.00146565
Medtr3g065345	Myb/SANT-like DNA-binding domain protein	74.3788	-6.12293	0.729839	-8.38942	4.88539e-17	8.51073e-15
Medtr3g065350	peptide/nitrate transporter	17.959	-7.34827	1.25784	-5.84196	5.15905e-09	2.44968e-07
Medtr3g065370	salt stress response/antifungal domain protein	288.07	-0.732802	0.280362	-2.61377	0.00895501	0.0546698
Medtr3g065380	E3 ubiquitin-protein ligase ARI7, putative	269.004	-0.730898	0.176662	-4.13728	3.51455e-05	0.000602096
Medtr3g065570	linker histone H1 and h5 family protein	76.867	1.89549	0.341548	5.54972	2.86135e-08	1.12558e-06
Medtr3g065890	F-box/LRR protein	25.9615	-1.95658	0.408877	-4.78526	1.70764e-06	4.34242e-05
Medtr3g065930	5'-AMP-activated kinase-like protein, putative	503.108	-0.699317	0.147382	-4.74492	2.08593e-06	5.21993e-05
Medtr3g065960	senescence-associated protein, putative	8.24746	-1.73283	0.730888	-2.37085	0.0177471	0.0910536
Medtr3g066010	hypothetical protein	5.28086	-5.33488	1.30845	-4.07724	4.55733e-05	0.000750086
Medtr3g066060	glutathione S-transferase, amine-terminal domain protein	1486.57	-1.40473	0.202133	-6.94955	3.66456e-12	3.13098e-10
Medtr3g066070	TATA-box-binding protein	3.77521	-5.52026	1.32686	-4.16039	3.17709e-05	0.000553473
Medtr3g067430	albumin I	231.413	-10.117	1.24123	-8.15073	3.61747e-16	5.6754e-14
Medtr3g067535	albumin I	13.6786	2.58049	1.10147	2.34277	0.0191411	0.0963447
Medtr3g067555	albumin I	349.329	-7.59802	1.44677	-5.25169	1.50707e-07	5.0288e-06
Medtr3g067615	F-box/LRR protein	14.2903	-6.96265	1.24504	-5.5923	2.24076e-08	9.05349e-07
Medtr3g067625	F-box/LRR protein	12.7475	-7.06177	1.22878	-5.74696	9.08638e-09	4.04933e-07
Medtr3g067650	Serine/Threonine kinase family protein	1918.2	-0.502521	0.158548	-3.16951	0.00152695	0.0138536
Medtr3g067685	armadillo/beta-catenin repeat protein	1023.35	-0.739855	0.168325	-4.39539	1.10575e-05	0.000222219
Medtr3g067690	DegP protease-like protein	3825.58	-0.288147	0.0959802	-3.00215	0.0026808	0.0215797
Medtr3g067695	DegP protease-like protein	1493.49	-0.230201	0.0770938	-2.98599	0.00282665	0.0224824
Medtr3g067730	plastid movement impaired protein	46.1021	-0.750413	0.297219	-2.52478	0.0115769	0.0661103
Medtr3g067745	hypothetical protein	18.7422	-4.07959	0.701815	-5.81291	6.13945e-09	2.84964e-07
Medtr3g067765	kinase APK1B, putative	14.2174	5.7436	0.92609	6.20199	5.57528e-10	3.22357e-08
Medtr3g067770	kinase 1B	216.884	4.67671	0.381918	12.2453	1.77965e-34	1.40425e-31
Medtr3g067775	tyrosine kinase family protein	99.8363	0.613095	0.236071	2.59707	0.00940218	0.0565945
Medtr3g067795	tyrosine kinase family protein	1203.81	-0.892529	0.209187	-4.26665	1.98428e-05	0.000368404
Medtr3g067825	XH/XS domain protein	27.5584	-1.75367	0.382039	-4.59029	4.42626e-06	9.96205e-05
Medtr3g067935	double-strand telomere-binding protein, putative	4427.53	0.420616	0.135861	3.09592	0.00196203	0.016817
Medtr3g067990	F-box/LRR protein, putative	32.9263	-4.01381	0.462876	-8.67146	4.26607e-18	8.41545e-16
Medtr3g068000	aspartic proteinase nepenthesin	69.3977	2.58946	0.487165	5.31536	1.06444e-07	3.67055e-06
Medtr3g068065	NAD(P)-binding rossmann-fold protein	316.381	0.838166	0.348353	2.40608	0.0161247	0.0846056
Medtr3g068135	hypothetical protein	23.4653	-7.24564	1.24976	-5.79761	6.72675e-09	3.09016e-07
Medtr3g068150	thylakoid lumenal 15 kDa protein	1513.78	1.25121	0.241868	5.17313	2.3021e-07	7.32629e-06
Medtr3g068155	NAD(P)-binding rossmann-fold protein	161.151	-0.974263	0.326538	-2.98362	0.00284865	0.0226038
Medtr3g068200	protein phosphatase 2C-like protein	1540.32	0.839777	0.341114	2.46187	0.0138216	0.0754284
Medtr3g068215	poly(A) RNA polymerase GLD2-like protein	676.351	-0.423774	0.0791832	-5.35181	8.70776e-08	3.04182e-06
Medtr3g069160	folylpolyglutamate synthase	2716.29	-1.46263	0.102369	-14.2878	2.60699e-46	2.79761e-43
Medtr3g069170	integral membrane Yip1 family protein	220.496	-11.7475	1.18953	-9.87578	5.30198e-23	1.89655e-20
Medtr3g069180	folylpolyglutamate synthase	33.6221	-3.30355	1.13351	-2.91443	0.00356334	0.0269744
Medtr3g069190	2-nitropropane dioxygenase-like protein	1498.44	-1.01497	0.269625	-3.76437	0.000166967	0.00224982
Medtr3g069210	NB-ARC domain disease resistance protein	334.266	-0.791974	0.242243	-3.26934	0.00107799	0.0104746
Medtr3g069280	phosphatidylinositol-specific phospholipase C	1305.26	0.312744	0.112479	2.78047	0.005428	0.0375509
Medtr3g069400	transmembrane protein, putative	150.585	-9.07269	1.04249	-8.70287	3.23604e-18	6.47885e-16
Medtr3g069410	zinc ion-binding protein	1011.21	-0.799089	0.226681	-3.52517	0.000423211	0.00488551
Medtr3g069510	RAB GTPase-like protein A1D	4.90563	2.00496	0.719101	2.78814	0.0053011	0.0368698
Medtr3g069580	maternal effect embryo arrest protein	378.205	-0.763653	0.139959	-5.45627	4.8625e-08	1.8194e-06
Medtr3g069670	hypothetical protein	1082.56	0.628446	0.136712	4.59686	4.28901e-06	9.69381e-05
Medtr3g069710	UDP-glucosyltransferase family protein	1181.55	0.555412	0.155051	3.58213	0.000340803	0.00409085
Medtr3g069790	adenylyl cyclase	716.246	-0.269711	0.112122	-2.40551	0.0161498	0.0846888
Medtr3g069960	transmembrane amino acid transporter family protein	7973.02	-0.392736	0.143047	-2.7455	0.00604188	0.0407323
Medtr3g070000	triose-phosphate transporter family protein	1571.37	-0.479435	0.188894	-2.53811	0.0111452	0.0642698
Medtr3g070090	acid phosphatase-like protein	374.146	-0.962898	0.268801	-3.5822	0.000340718	0.00409085
Medtr3g070120	DUF573 family protein	1356.34	-0.275582	0.0805335	-3.42196	0.000621717	0.00670934
Medtr3g070165	C2 domain protein	4041.24	0.286002	0.0852915	3.35324	0.000798728	0.00824164
Medtr3g070210	major intrinsic protein (MIP) family transporter	134086	0.370284	0.121932	3.0368	0.00239103	0.0196468
Medtr3g070310	arginyl-tRNA-protein transferase	1038.48	-0.359288	0.141587	-2.53758	0.0111622	0.0643443
Medtr3g070410	ABC1 plant-like protein, putative	274.839	-0.714402	0.171955	-4.15458	3.25879e-05	0.000566237
Medtr3g070460	GDSL-like lipase/acylhydrolase	281.249	-0.502779	0.186197	-2.70026	0.0069286	0.0450838
Medtr3g070470	DNA replication complex GINS protein	404.996	-0.467638	0.0912373	-5.12551	2.96733e-07	9.2352e-06
Medtr3g070490	early flowering protein	131.411	-0.672531	0.227399	-2.95749	0.00310151	0.0242234
Medtr3g070500	peptidyl-prolyl cis-trans isomerase	386.531	1.15222	0.145444	7.92211	2.33515e-15	3.35013e-13
Medtr3g070560	phosphoinositide-specific phospholipase C family protein	623.639	-1.61372	0.236622	-6.81981	9.11638e-12	7.23592e-10
Medtr3g070650	resistance domain protein, putative	546.951	10.3696	0.838451	12.3676	3.91567e-35	3.38869e-32
Medtr3g070710	phosphoinositide-specific phospholipase C family protein	19.7344	-5.31579	0.90711	-5.86014	4.6248e-09	2.22355e-07
Medtr3g070720	phosphatidylinositol-specific phospholipase C	5793.59	0.445309	0.155267	2.86803	0.00413038	0.0304339
Medtr3g070770	NHL domain protein	10.4827	-2.34736	0.587991	-3.99217	6.54723e-05	0.00101759
Medtr3g070800	Serine/Threonine-kinase CCR4-like protein	458.948	-0.792716	0.17365	-4.56503	4.99433e-06	0.000110551
Medtr3g070850	double Clp-N motif P-loop nucleoside triphosphate hydrolase superfamily protein	3222.61	-1.35552	0.180165	-7.52374	5.32321e-14	6.1823e-12
Medtr3g070860	leucoanthocyanidin dioxygenase-like protein	664.584	0.692537	0.296693	2.33419	0.0195858	0.0979398
Medtr3g070890	N-(5-phosphoribosyl)anthranilate isomerase	697.36	-3.11095	0.134632	-23.107	3.93971e-118	1.76158e-114
Medtr3g070900	Pmr5/Cas1p GDSL/SGNH-like acyl-esterase family protein	204.82	-0.7728	0.316479	-2.44187	0.0146115	0.0786983
Medtr3g070920	histone H4 domain protein	515.437	-0.935328	0.252973	-3.69735	0.000217865	0.00283183
Medtr3g070930	ribosomal protein L1p/L10e family protein	9472.11	0.327165	0.139522	2.34489	0.0190324	0.0960198
Medtr3g071010	NB-ARC domain disease resistance protein, putative	242.163	11.7409	2.58894	4.53503	5.75965e-06	0.000124814
Medtr3g071040	disease resistance protein	604.528	8.47884	0.589743	14.3772	7.19764e-47	8.04576e-44
Medtr3g071050	ATRAD3	8.5787	-5.8262	1.27136	-4.58265	4.59111e-06	0.000102813
Medtr3g071130	LRR and NB-ARC domain disease resistance protein	272.071	-0.902929	0.116762	-7.7331	1.04956e-14	1.36027e-12
Medtr3g071215	transmembrane protein, putative	7.25941	6.48222	1.2482	5.19325	2.06656e-07	6.64769e-06
Medtr3g071420	lateral organ boundaries (LOB) domain protein	465.202	0.875787	0.140781	6.22091	4.94273e-10	2.86401e-08
Medtr3g071560	eukaryotic translation initiation factor 2 alpha	501.42	-0.905039	0.13314	-6.79766	1.06333e-11	8.26868e-10
Medtr3g071580	multiple inositol polyphosphate phosphatase PhyIIa protein	1072.78	0.196597	0.0818927	2.40067	0.0163653	0.0855842
Medtr3g071610	cytosolic endo-beta-N-acetylglucosaminidase	2322.97	-1.20363	0.176949	-6.80211	1.03095e-11	8.04018e-10
Medtr3g071620	DEAD-box ATP-dependent RNA helicase-like protein	576.99	-0.351891	0.112909	-3.11659	0.00182955	0.0160193
Medtr3g071750	hypothetical protein	10.6825	-3.01753	0.941795	-3.20402	0.00135523	0.01262
Medtr3g071760	hypothetical protein	3.55357	-3.32748	1.30715	-2.54559	0.0109092	0.0633351
Medtr3g071800	hypothetical protein	4.59375	-4.79449	1.3112	-3.65658	0.000255604	0.00324378
Medtr3g071850	F-box/RNI/FBD-like domain protein	54.5732	2.96423	0.603278	4.91354	8.94453e-07	2.46369e-05
Medtr3g072080	alpha-soluble NSF attachment protein	5869.43	-0.169138	0.0590975	-2.86201	0.00420959	0.0308566
Medtr3g072110	transmembrane amino acid transporter family protein	2367.24	0.740454	0.147655	5.01475	5.31035e-07	1.55023e-05
Medtr3g072340	haloacid dehalogenase-like hydrolase	2344.89	0.481194	0.140872	3.41581	0.000635929	0.00682701
Medtr3g072480	histone chaperone domain CHZ protein	667.134	-0.414286	0.173309	-2.39044	0.016828	0.0874248
Medtr3g072500	nodulin MtN21/EamA-like transporter family protein	6479.84	-1.51884	0.234339	-6.4814	9.08771e-11	5.83266e-09
Medtr3g072520	nodulin MtN21/EamA-like transporter family protein	243.881	2.30858	0.658226	3.50728	0.00045271	0.00516821
Medtr3g072530	nodulin MtN21/EamA-like transporter family protein	198.545	-1.36374	0.43214	-3.15579	0.00160063	0.0144052
Medtr2g084275	auxin-regulated protein	620.466	-0.272149	0.0748425	-3.63629	0.000276588	0.00346258
Medtr3g072940	3-ketoacyl-CoA synthase-like protein	2.33908	5.04983	1.68363	2.99937	0.00270536	0.0217174
Medtr3g073180	nitrate reductase [NADH]-like protein	1226.18	-2.25728	0.351129	-6.42862	1.28764e-10	8.07121e-09
Medtr3g073280	hypothetical protein	1023	-0.333441	0.078362	-4.25514	2.08915e-05	0.000383888
Medtr3g073360	vacuolar protein sorting-associated protein VPS9	614.022	0.182725	0.0678008	2.69503	0.00703825	0.0456143
Medtr3g073370	beta-1,3-galactosyltransferase-like protein	4035.38	-0.722516	0.145451	-4.9674	6.78551e-07	1.93456e-05
Medtr3g073480	hypothetical protein	295.019	-0.661062	0.188271	-3.51122	0.00044605	0.00510725
Medtr3g073590	electron carrier/protein disulfide oxidoreductase	1487.53	-0.747049	0.202385	-3.69123	0.00022317	0.00288819
Medtr3g073640	galactose oxidase/kelch repeat protein	1070.22	0.384924	0.145623	2.64328	0.00821061	0.051202
Medtr3g073780	high affinity sulfate transporter type 1	718.855	-0.884942	0.283805	-3.11814	0.00181997	0.015953
Medtr3g074070	transducin/WD40 repeat protein	5418.96	0.602924	0.240709	2.50478	0.0122527	0.0688799
Medtr3g074620	5-adenylylsulfate reductase-like protein	2070.84	0.164704	0.061672	2.67064	0.0075707	0.0481981
Medtr3g074720	outer arm dynein light chain 1	2335.85	-0.57541	0.141433	-4.06843	4.733e-05	0.000772836
Medtr3g074830	phosphate-responsive 1 family protein	1515.92	1.4848	0.544016	2.72934	0.00634618	0.0422755
Medtr3g074930	inactive purple acid phosphatase-like protein	208.95	2.00871	0.745816	2.6933	0.00707486	0.0458022
Medtr3g075050	nucleic acid-binding, OB-fold-like protein	951.459	0.408234	0.168358	2.4248	0.0153168	0.0813703
Medtr3g075320	pectate lyase family protein	111.647	3.03897	0.462468	6.57119	4.99133e-11	3.37298e-09
Medtr3g075410	alpha/beta-hydrolase superfamily protein	1522.21	0.369882	0.0930324	3.97585	7.01297e-05	0.00108005
Medtr3g075440	LRR receptor-like kinase family protein	13285	-0.745841	0.194183	-3.84093	0.000122571	0.00172617
Medtr3g075500	31 kDa ribonucleoprotein	2156.97	0.376409	0.148183	2.54016	0.0110801	0.0640089
Medtr3g075510	raffinose synthase or seed inhibition protein	314.337	1.71935	0.270567	6.35463	2.08929e-10	1.28559e-08
Medtr3g075540	rhodanese/cell cycle control phosphatase superfamily protein	834.464	0.410329	0.121601	3.3744	0.000739769	0.00775558
Medtr3g076950	phloem specific protein	16405.5	-2.04852	0.26036	-7.86806	3.60195e-15	5.0069e-13
Medtr3g076960	phloem specific protein	13609.6	-1.42057	0.333976	-4.25352	2.10437e-05	0.000385893
Medtr3g077030	PB1 domain protein	2652.64	2.09161	0.317013	6.59788	4.17078e-11	2.87644e-09
Medtr3g077080	copper amine oxidase, enzyme domain protein	1515.56	0.423591	0.0959242	4.4159	1.00591e-05	0.000204135
Medtr3g077360	hypothetical protein	4.80685	-4.01924	1.35383	-2.9688	0.00298962	0.0234657
Medtr3g077410	NAD(P)-binding rossmann-fold protein	930.345	0.909793	0.204284	4.45356	8.44568e-06	0.000174696
Medtr3g077430	carboxyl-terminal peptidase	482.984	-0.481173	0.182718	-2.63342	0.00845302	0.0523615
Medtr3g077550	transmembrane protein, putative	3921.28	0.754174	0.244409	3.0857	0.00203072	0.0172461
Medtr3g077590	anthranilate phosphoribosyltransferase	1890.43	0.259635	0.0836227	3.10484	0.0019038	0.0164724
Medtr3g077630	transmembrane protein, putative	129.015	-0.839583	0.210212	-3.99398	6.49724e-05	0.00101107
Medtr3g077950	kinesin light chain	1351.01	0.406152	0.0942723	4.30829	1.64523e-05	0.000314423
Medtr3g078020	executer 1	2273.32	0.449777	0.0780668	5.76143	8.34021e-09	3.75421e-07
Medtr3g078090	polygalacturonase non-catalytic protein	284.645	1.40224	0.268873	5.21525	1.83569e-07	5.99122e-06
Medtr3g078160	spotted leaf protein, putative	823.685	1.16083	0.238963	4.85781	1.18694e-06	3.15592e-05
Medtr3g078240	NHL domain protein	1014.11	1.2248	0.157172	7.79271	6.55887e-15	8.71096e-13
Medtr3g078420	UVI1, putative	844.831	0.832659	0.290472	2.86658	0.00414937	0.0305403
Medtr3g078570	mannose-1-phosphate guanyltransferase	2998.89	-0.688649	0.254223	-2.70883	0.00675205	0.044257
Medtr3g078633	enhanced disease susceptibility protein	10336.7	-0.375773	0.119984	-3.13186	0.00173703	0.0153697
Medtr3g078770	ethylene insensitive transcription factor	6550.82	0.303047	0.0821289	3.68989	0.00022435	0.00290066
Medtr3g079190	neutral/alkaline non-lysosomal ceramidase	2.37873	-4.61778	1.53547	-3.00741	0.00263488	0.0213045
Medtr3g079340	enhanced disease susceptibility protein	12831.8	-0.821351	0.190563	-4.31013	1.63161e-05	0.000312239
Medtr3g079510	NADH-cytochrome b5 reductase family protein	549.498	-1.13919	0.444877	-2.56067	0.0104469	0.0612077
Medtr3g079520	smad/FHA domain protein	2337.89	0.587362	0.24071	2.44012	0.0146825	0.0789856
Medtr3g079530	haloacid dehalogenase superfamily protein	515.998	0.611271	0.171804	3.55795	0.000373763	0.00441149
Medtr3g080050	LysM receptor kinase K1B	2019.51	-0.409249	0.120306	-3.40173	0.000669603	0.00712014
Medtr3g080070	protein phosphatase 2A regulatory B subunit family protein	2457.64	-0.440711	0.121041	-3.64099	0.000271593	0.00341119
Medtr3g080080	nucleotide exchange factor SIL1	1276.95	-0.541695	0.111861	-4.84257	1.2817e-06	3.36454e-05
Medtr3g080400	rice genome annotation project protein, putative	230.936	-0.374548	0.130736	-2.86491	0.00417123	0.0306591
Medtr3g080500	copper amine oxidase, enzyme domain protein	6685.96	0.520945	0.21101	2.46881	0.0135562	0.0742218
Medtr3g080743	hypothetical protein	27.2218	8.34868	1.19718	6.97364	3.08855e-12	2.70783e-10
Medtr3g080750	hypothetical protein	99.4683	1.91299	0.215624	8.87185	7.19431e-19	1.60841e-16
Medtr3g080765	hypothetical protein	27.5099	3.28945	0.442494	7.43389	1.05446e-13	1.17382e-11
Medtr3g081030	RING-H2 zinc finger protein	207.696	-2.99439	0.331446	-9.03433	1.65007e-19	3.9525e-17
Medtr3g081090	DCD (development and cell death) domain protein	15071.1	-0.475194	0.178435	-2.66313	0.00774181	0.049101
Medtr3g081170	heat shock 70 kDa protein	6159.19	-0.728785	0.160565	-4.53888	5.65541e-06	0.000122952
Medtr3g081490	zinc finger protein	684.592	-0.380858	0.114982	-3.31232	0.000925248	0.00927946
Medtr3g081500	VQ motif protein	510.342	-1.02144	0.292551	-3.49149	0.000480331	0.00543268
Medtr3g081530	choline-phosphate cytidylyltransferase	1744.48	-0.454957	0.0963796	-4.72047	2.35301e-06	5.76499e-05
Medtr3g082130	receptor-like protein	1075.75	-0.616628	0.148034	-4.16544	3.10757e-05	0.000542931
Medtr3g082210	metal ion-binding protein, putative	92.2183	-0.951407	0.342129	-2.78084	0.00542178	0.0375466
Medtr3g082690	rubisco methyltransferase family protein	645.048	0.426383	0.15339	2.77973	0.00544037	0.0376171
Medtr3g082700	high affinity inorganic phosphate transporter	7262.46	-0.676163	0.256231	-2.63888	0.00831799	0.0517281
Medtr3g083310	hypothetical protein	1645.89	0.76016	0.162386	4.68119	2.85215e-06	6.80834e-05
Medtr3g083580	O-glycosyl hydrolase family 17 protein	105.508	2.09995	0.306923	6.84196	7.8119e-12	6.25605e-10
Medtr3g083680	PPR containing plant-like protein	190.69	0.331257	0.130639	2.53566	0.0112235	0.0646282
Medtr3g083760	Lipid transfer protein	126.673	0.849795	0.24275	3.5007	0.000464036	0.00528179
Medtr3g083910	chalcone and stilbene synthase family protein	1213.03	-0.782771	0.316809	-2.4708	0.0134813	0.0739481
Medtr3g083920	chalcone and stilbene synthase family protein	579.938	-1.17579	0.370447	-3.17397	0.00150369	0.0136935
Medtr3g084110	sugar porter (SP) family MFS transporter	784.461	1.05267	0.237418	4.43382	9.25763e-06	0.000189463
Medtr7g074190	auxin efflux carrier family protein	1868.81	-0.197648	0.0756055	-2.6142	0.00894377	0.054632
Medtr6g069510	auxin efflux carrier family transporter	1925.82	0.340841	0.111962	3.04427	0.00233248	0.0192957
Medtr3g084410	selenium-binding-like protein	5806.6	0.489515	0.206155	2.3745	0.0175726	0.0905043
Medtr3g084450	long-chain-fatty-acid CoA ligase (AMP-forming)	1066.63	0.72264	0.227207	3.18054	0.00147001	0.0134671
Medtr3g084500	aspartokinase-homoserine dehydrogenase	780.965	0.599049	0.248695	2.40877	0.0160066	0.0841019
Medtr3g084530	flavonoid glucosyltransferase	850.571	-1.02993	0.237169	-4.34261	1.40802e-05	0.000273529
Medtr3g084620	xyloglucan endotransglucosylase/hydrolase family protein	459.048	0.920426	0.395024	2.33005	0.0198034	0.0986185
Medtr3g084750	C2H2 type zinc finger protein	704.732	-0.245244	0.102974	-2.38161	0.0172371	0.0892218
Medtr3g084790	phragmoplast-associated kinesin-related protein	123.289	0.88892	0.269098	3.30333	0.00095544	0.00952883
Medtr3g084930	MACPF domain protein	319.474	-0.694634	0.231612	-2.99913	0.00270749	0.021728
Medtr3g084990	transmembrane protein, putative	467.956	2.17629	0.195331	11.1415	7.87729e-29	4.31289e-26
Medtr3g085030	transmembrane protein, putative	2.59824	3.27201	1.31463	2.48892	0.0128133	0.0712739
Medtr3g085130	cytokinin receptor histidine kinase	4454.9	0.553521	0.177969	3.11022	0.00186951	0.0162577
Medtr3g085280	DUF493 family protein	1639.74	0.306077	0.0986843	3.10158	0.00192493	0.0165998
Medtr3g085570	kelch repeat F-box protein	5245.57	0.405149	0.148691	2.72478	0.00643442	0.0426861
Medtr3g085620	OTU-like cysteine protease	293.924	-1.74887	0.215195	-8.12691	4.4038e-16	6.78994e-14
Medtr3g085660	FAD/NAD(P)-binding oxidoreductase family protein	511.11	-0.585151	0.0960051	-6.095	1.09435e-09	5.97946e-08
Medtr3g085710	WRKY transcription factor-like protein	412.333	-0.730113	0.220655	-3.30885	0.000936804	0.00938133
Medtr3g085940	mitotic spindle assembly checkpoint MAD2B-like protein	90.1809	0.686977	0.290725	2.36298	0.0181288	0.0924639
Medtr3g085960	trihelix transcription factor	759.225	0.274087	0.0957287	2.86317	0.00419427	0.0307695
Medtr3g086130	ubiquitin-protein ligase	487.957	0.598563	0.121754	4.91615	8.82633e-07	2.43614e-05
Medtr3g086300	chromosome condensation regulator RCC1 repeat protein	2901.05	0.205941	0.0865719	2.37884	0.0173673	0.0896708
Medtr3g086460	GLE1-like protein	450.038	0.488509	0.168381	2.90122	0.00371717	0.0279105
Medtr3g086580	alpha-galactosidase	1653.26	1.13099	0.194736	5.80784	6.32849e-09	2.92222e-07
Medtr3g086590	Fe-S metabolism associated domain protein	984.052	-1.28396	0.249393	-5.14833	2.62817e-07	8.24662e-06
Medtr3g086610	lysine ketoglutarate reductase trans-splicing protein	2316.38	-0.266222	0.109144	-2.43918	0.0147207	0.0791438
Medtr3g086630	C3HC4-type RING zinc finger protein	362.765	1.65935	0.58221	2.85009	0.00437072	0.0318462
Medtr3g086640	hypothetical protein	2007.71	-1.35697	0.276375	-4.9099	9.11216e-07	2.50472e-05
Medtr3g086650	hypothetical protein	32441.9	-0.937938	0.284585	-3.2958	0.000981402	0.00973707
Medtr3g086840	LMBR1 integral membrane-like protein	968.457	-0.277298	0.0823403	-3.3677	0.000757971	0.00791547
Medtr3g087060	LRR receptor-like kinase	1038.76	-0.199547	0.0789054	-2.52894	0.0114408	0.0655143
Medtr3g087150	plant/T5J17-70 protein, putative	259.568	0.468239	0.165633	2.82697	0.00469911	0.0336989
Medtr3g087270	hypothetical protein	52.3362	-3.02767	0.594409	-5.09358	3.51371e-07	1.07609e-05
Medtr3g087275	C2 domain protein	72.0242	-9.12785	1.19742	-7.62293	2.47975e-14	2.98327e-12
Medtr3g087360	transmembrane protein, putative	1305.35	-0.823098	0.178306	-4.61622	3.90792e-06	8.93465e-05
Medtr3g087770	heavy metal transport/detoxification superfamily protein	62.0987	-1.05108	0.31351	-3.35261	0.000800536	0.00825395
Medtr3g088030	hypothetical protein	252.501	-0.336296	0.144131	-2.33327	0.019634	0.0980714
Medtr3g088060	TRAM, LAG1 and CLN8 (TLC) lipid-sensing domain protein	736.673	0.258861	0.102731	2.51981	0.0117418	0.0667533
Medtr3g088100	zinc finger, C3HC4 type (RING finger) protein	330.561	0.467162	0.172031	2.71557	0.00661615	0.0436113
Medtr3g088110	NAC-like transcription factor	2266.56	0.734883	0.237206	3.09809	0.00194775	0.0167321
Medtr3g088150	NAD-dependent aldehyde dehydrogenase family protein	1562.14	0.604784	0.255378	2.3682	0.0178751	0.0915526
Medtr3g088190	DUF630 family protein	459.198	-0.421806	0.124058	-3.40008	0.000673653	0.00715753
Medtr3g088220	protein disulfide isomerase	14630	-0.411318	0.146999	-2.79811	0.0051403	0.0361005
Medtr3g088425	DPP6 amine-terminal domain protein	3091.21	0.617703	0.147295	4.19364	2.74514e-05	0.000487098
Medtr3g088455	transmembrane amino acid transporter family protein	37.4209	-1.27869	0.315426	-4.05384	5.03844e-05	0.00081038
Medtr3g088465	transmembrane amino acid transporter family protein	894.418	-4.02379	0.336934	-11.9424	7.11803e-33	4.77406e-30
Medtr3g088475	transmembrane amino acid transporter family protein	63.1972	-3.51927	0.375476	-9.37282	7.06199e-21	1.99431e-18
Medtr3g088535	preprotein translocase SecA family protein, putative	754.688	0.322762	0.127602	2.52944	0.0114244	0.0654399
Medtr3g088555	preprotein translocase subunit SecA	275.811	0.360126	0.151936	2.37025	0.0177762	0.0911678
Medtr3g088560	BTB/POZ domain plant protein	1022.7	0.621499	0.174288	3.56594	0.000362555	0.00430954
Medtr3g088580	F-box only protein	1119.22	0.302339	0.110054	2.74719	0.00601084	0.0406091
Medtr3g088605	plastid transcriptionally active protein	525.479	0.482532	0.175953	2.74238	0.00609955	0.0410465
Medtr3g088640	adenine nucleotide alpha hydrolase-like domain kinase	724.275	-1.1258	0.201184	-5.59585	2.19538e-08	8.89692e-07
Medtr3g088665	PHD-finger protein	516.192	0.2398	0.0962266	2.49203	0.0127016	0.0708599
Medtr3g088805	ENTH/VHS/GAT family protein	3126.88	-0.254135	0.0975321	-2.60566	0.00916981	0.0556075
Medtr3g088845	2-oxoisovalerate dehydrogenase subunit alpha	889.135	2.74395	0.364754	7.52273	5.3643e-14	6.20317e-12
Medtr3g088885	four ACT domain ACT domain protein which protein	45.291	0.955847	0.291201	3.28242	0.00102918	0.0101028
Medtr3g088895	F-box SKP2A-like protein	5401.76	1.07082	0.140472	7.62301	2.47825e-14	2.98327e-12
Medtr3g088975	transmembrane protein, putative	71.8738	-1.40376	0.417474	-3.3625	0.000772401	0.00802245
Medtr3g089020	RNA-metabolising metallo-beta-lactamase	666.38	0.743219	0.218212	3.40595	0.00065935	0.00702783
Medtr3g089400	raffinose synthase or seed inhibition protein	15.2614	-4.04222	0.830454	-4.86749	1.13027e-06	3.02925e-05
Medtr3g089530	transmembrane protein, putative	6.64279	2.92255	0.818625	3.57007	0.000356887	0.0042478
Medtr3g090150	serine carboxypeptidase-like protein	349.445	-0.847847	0.34518	-2.45625	0.0140397	0.0763082
Medtr3g090170	vacuolar protein sorting-associated protein	1093.79	-0.259112	0.0959212	-2.7013	0.00690693	0.0450302
Medtr3g090480	LRR receptor-like kinase	1424.07	-0.379672	0.0986992	-3.84676	0.000119692	0.0016981
Medtr3g090530	glycolipid transfer protein (GLTP) family protein	287.595	2.16268	0.349334	6.19085	5.984e-10	3.4191e-08
Medtr3g090600	beta-1,3-galactosyltransferase-like protein	1612.86	-0.217168	0.0670102	-3.24082	0.00119188	0.0113752
Medtr3g090660	LRR receptor-like kinase	485.308	-0.797914	0.144127	-5.53617	3.09153e-08	1.20552e-06
Medtr3g090860	WRKY family transcription factor	267.203	-0.719297	0.302151	-2.38059	0.0172852	0.0893696
Medtr3g091080	cyclic nucleotide-gated ion channel-like protein	2507.03	-0.380678	0.102533	-3.71272	0.000205047	0.00267168
Medtr3g091180	plant/T32M21-140 protein	1122.08	0.257553	0.0907046	2.83947	0.00451881	0.0326767
[truncated: 3,408 more rows]
