# Supplementary material for: A functional genomics approach to dissect spotted alfalfa aphid resistance in Medicago truncatula
Source: Sci Rep. 2020 Dec 17;10:22159. doi: 10.1038/s41598-020-78904-z (PMC7746763; doi:10.1038/s41598-020-78904-z)
Supplement: Supplementary file 3 — Supplementary Table 2. [file 41598_2020_78904_MOESM3_ESM.xlsx]

## Sheet: Sheet1
Medicago ID	Gene function	Chromosome region
Medtr0002s1250.1	WRKY transcription factor	scaffold0002:477568-479499
Medtr0003s0090.1	NB-ARC domain protein	scaffold0003:59411-62644
Medtr0003s0590.1	MADS-box transcription factor	scaffold0003:334742-330784
Medtr0005s0110.1	disease resistance protein (TIR-NBS-LRR class)	scaffold0005:178056-182859
Medtr0007s0060.1	disease resistance protein (TIR-NBS-LRR class), putative	scaffold0007:29613-33181
Medtr0007s0140.1	disease resistance protein (TIR-NBS-LRR class), putative	scaffold0007:65325-72860
Medtr0007s0140.2	disease resistance protein (TIR-NBS-LRR class), putative	scaffold0007:65325-72860
Medtr0009s0390.1	heat shock protein 81-2	scaffold0009:206274-213652
Medtr0011s0210.1	basic helix loop helix (bHLH) DNA-binding family protein	scaffold0011:182791-185594
Medtr0011s0260.1	basic helix loop helix (bHLH) DNA-binding family protein	scaffold0011:220613-223470
Medtr0012s0290.1	disease resistance protein (TIR-NBS-LRR class), putative	scaffold0012:214659-202913
Medtr0012s0290.2	disease resistance protein (TIR-NBS-LRR class), putative	scaffold0012:214704-206701
Medtr0012s0290.3	disease resistance protein (TIR-NBS-LRR class), putative	scaffold0012:214704-206701
Medtr0019s0100.1	functional resistance protein KR1, putative	scaffold0019:58637-54816
Medtr0020s0020.1	heat shock transcription factor B2A	scaffold0020:8585-11218
Medtr0022s0480.1	TIR-NBS-LRR TIR type disease resistance protein	scaffold0022:167427-167618
Medtr0038s0040.1	disease resistance protein (TIR-NBS-LRR class)	scaffold0038:27280-29041
Medtr0038s0060.1	functional resistance protein KR1, putative	scaffold0038:34557-40141
Medtr0038s0080.1	disease resistance protein (TIR-NBS-LRR class)	scaffold0038:42798-47150
Medtr0038s0110.1	disease resistance protein (TIR-NBS-LRR class)	scaffold0038:116628-116957
Medtr0070s0060.1	TIR-NBS-LRR resistance protein, putative	scaffold0070:39488-38759
Medtr0117s0040.1	WRKY DNA-binding protein	scaffold0117:16476-13658
Medtr0126s0080.1	BZIP family transcription factor	scaffold0126:27968-22859
Medtr0130s0060.1	WRKY DNA-binding protein	scaffold0130:18734-24173
Medtr0172s0030.1	RNA polymerase sigma factor	scaffold0172:25315-21123
Medtr0172s0030.2	RNA polymerase sigma factor	scaffold0172:25892-20750
Medtr0198s0030.1	homeobox leucine zipper protein	scaffold0198:10666-6250
Medtr0246s0020.1	basic helix loop helix (bHLH) DNA-binding family protein	scaffold0246:5996-3127
Medtr0246s0020.2	basic helix loop helix (bHLH) DNA-binding family protein	scaffold0246:5996-4256
Medtr0246s0050.1	basic helix loop helix (bHLH) DNA-binding family protein	scaffold0246:20668-18770
Medtr0250s0040.1	basic helix loop helix (bHLH) DNA-binding family protein	scaffold0250:15495-17461
Medtr0262s0050.1	RAB GTPase-like protein A1D	scaffold0262:13029-14834
Medtr0277s0010.1	disease resistance protein (TIR-NBS-LRR class)	scaffold0277:5020-1298
Medtr0277s0010.2	disease resistance protein (TIR-NBS-LRR class)	scaffold0277:5020-665
Medtr0277s0020.1	disease resistance protein (TIR-NBS-LRR class)	scaffold0277:13981-6539
Medtr0277s0020.2	disease resistance protein (TIR-NBS-LRR class)	scaffold0277:14030-8684
Medtr0277s0020.3	disease resistance protein (TIR-NBS-LRR class)	scaffold0277:14030-8135
Medtr0349s0020.1	disease resistance protein (TIR-NBS-LRR class)	scaffold0349:3771-1996
Medtr0363s0030.1	disease resistance protein (TIR-NBS-LRR class)	scaffold0363:15873-11361
Medtr0419s0040.1	disease resistance protein (TIR-NBS-LRR class)	scaffold0419:7304-11163
Medtr0421s0010.1	disease resistance protein (TIR-NBS-LRR class)	scaffold0421:1194-12
Medtr0428s0030.1	disease resistance protein (TIR-NBS-LRR class)	scaffold0428:9909-3510
Medtr0468s0010.1	disease resistance protein (TIR-NBS-LRR class)	scaffold0468:9246-2684
Medtr0552s0010.1	disease resistance protein (TIR-NBS-LRR class)	scaffold0552:237-1177
Medtr0552s0030.1	disease resistance protein (TIR-NBS-LRR class)	scaffold0552:3695-2593
Medtr0552s0050.1	disease resistance protein (TIR-NBS-LRR class)	scaffold0552:9364-9825
Medtr0570s0040.1	disease resistance protein (TIR-NBS-LRR class)	scaffold0570:9510-10009
Medtr0573s0030.1	disease resistance protein (TIR-NBS-LRR class)	scaffold0573:10344-6482
Medtr0644s0020.1	Hg(II)-responsive transcriptional regulator	scaffold0644:5207-552
Medtr0729s0010.1	disease resistance protein (TIR-NBS-LRR class)	scaffold0729:7309-5070
Medtr0803s0010.1	LysR family transcriptional regulator	scaffold0803:1044-82
Medtr0813s0010.1	disease resistance protein (TIR-NBS-LRR class)	scaffold0813:2596-1856
Medtr0864s0020.1	disease resistance protein (TIR-NBS-LRR class)	scaffold0864:3984-4754
Medtr0939s0010.1	dehydration-responsive element-binding protein	scaffold0939:1249-3200
Medtr0939s0010.2	dehydration-responsive element-binding protein	scaffold0939:1517-3200
Medtr0955s0020.1	disease resistance protein (TIR-NBS-LRR class)	scaffold0955:2903-3892
Medtr0980s0010.1	VgrG protein; type VI secretion system component, putative	scaffold0980:23-3681
Medtr1030s0010.1	F-box plant-like protein	scaffold1030:2809-3176
Medtr1089s0010.1	cyclin-like F-box protein	scaffold1089:1726-502
Medtr1101s0010.1	phenol degradative protein activator, putative	scaffold1101:863-1804
Medtr1254s0010.1	disease resistance protein (TIR-NBS-LRR class)	scaffold1254:266-36
Medtr1307s0010.1	DNA-3-methyladenine glycosylase II	scaffold1307:919-5
Medtr1330s0010.1	galactose oxidase/kelch repeat protein	scaffold1330:710-2036
Medtr1413s0010.1	Mor family transcriptional regulator	scaffold1413:77-1823
Medtr1533s0010.1	ArsR family transcriptional regulator	scaffold1533:118-1437
Medtr1645s0010.1	ankyrin repeat protein	scaffold1645:158-724
Medtr1727s0010.1	response regulator receiver domain protein	scaffold1727:986-1253
Medtr1749s0010.1	disease resistance protein (TIR-NBS-LRR class)	scaffold1749:1095-596
Medtr1781s0010.1	LysR family transcriptional regulator	scaffold1781:456-140
Medtr1874s0010.1	transcriptional regulatory protein	scaffold1874:520-1239
Medtr1880s0010.1	F-box/RNI/FBD-like domain protein	scaffold1880:838-83
Medtr1g006650.1	GATA transcription factor-like protein	chr1:120398-121915
Medtr1g006660.1	AP2 domain class transcription factor	chr1:70778-71741
Medtr1g007300.1	disease resistance protein (TIR-NBS-LRR class)	chr1:268696-264988
Medtr1g007370.1	RNA polymerase sigma factor	chr1:310765-306478
Medtr1g007370.2	RNA polymerase sigma factor	chr1:310765-306479
Medtr1g007410.1	F-box protein interaction domain protein	chr1:344159-345370
Medtr1g007450.1	F-box protein interaction domain protein	chr1:367877-369839
Medtr1g008060.1	transcription factor jumonji (JmjC) domain protein, putative	chr1:708137-717726
Medtr1g008060.2	transcription factor jumonji (JmjC) domain protein, putative	chr1:708137-717059
Medtr1g008060.3	transcription factor jumonji (JmjC) domain protein, putative	chr1:708137-717720
Medtr1g008740.1	NAC transcription factor-like protein	chr1:1057858-1061279
Medtr1g008740.2	NAC transcription factor-like protein	chr1:1058140-1061279
Medtr1g008970.1	myb transcription factor	chr1:1112271-1115341
Medtr1g008990.1	BZIP transcription factor	chr1:1135125-1129608
Medtr1g008990.2	BZIP transcription factor	chr1:1135125-1130243
Medtr1g009110.1	F-box protein interaction domain protein	chr1:1177550-1178689
Medtr1g009613.1	WRKY family transcription factor	chr1:1360197-1362833
Medtr1g009770.1	C2H2-type zinc finger protein	chr1:1509159-1512465
Medtr1g010220.1	wall-associated receptor kinase-like protein	chr1:1818180-1815272
Medtr1g010230.1	wall-associated receptor kinase galacturonan-binding protein	chr1:1833627-1832241
Medtr1g010240.1	wall associated kinase-like protein, putative	chr1:1839809-1843670
Medtr1g010250.1	wall-associated receptor kinase-like protein, putative	chr1:1855016-1857884
Medtr1g010260.1	wall-associated receptor kinase-like protein	chr1:1865298-1869279
Medtr1g011400.1	F-box/RNI/FBD-like domain protein	chr1:2006190-2008130
Medtr1g011410.1	F-box/RNI/FBD-like domain protein	chr1:2010288-2012913
Medtr1g011415.1	Nodule Cysteine-Rich (NCR) secreted peptide	chr1:2014173-2013845
Medtr1g011430.1	F-box/RNI/FBD-like domain protein	chr1:2019507-2021235
Medtr1g011460.1	protein phosphatase 2A regulatory B subunit family protein	chr1:2029392-2032542
Medtr1g011540.1	leghemoglobin Lb120-1	chr1:2068509-2066824
Medtr1g011755.1	inwardly rectifying potassium channel subunit	chr1:2245149-2239566
Medtr1g012470.1	ethylene response factor	chr1:2480838-2480152
Medtr1g012520.1	EIN3-binding F-box-like protein	chr1:2502649-2506197
Medtr1g012550.1	G-type lectin S-receptor-like Serine/Threonine-kinase SD2-5	chr1:2531238-2527615
Medtr1g012570.1	MADS-box transcription factor family protein	chr1:2540403-2541116
Medtr1g012960.1	class II knotted-like homeobox protein	chr1:2747519-2743275
Medtr1g013130.1	zinc finger-like protein	chr1:2867657-2866484
Medtr1g013150.1	glycoside hydrolase family 18 protein	chr1:2878531-2880391
Medtr1g013160.1	two-component response regulator ARR12-like protein	chr1:2888569-2889253
Medtr1g013170.1	response regulator	chr1:2892386-2894964
Medtr1g013180.1	response regulator	chr1:2902323-2906821
Medtr1g013360.1	histidine kinase cytokinin receptor	chr1:3457586-3452043
Medtr1g013560.1	F-box/RNI/FBD-like domain protein	chr1:3371041-3374758
Medtr1g013560.2	F-box/RNI/FBD-like domain protein	chr1:3371041-3374736
Medtr1g013580.1	F-box/FBD-like domain protein	chr1:3361025-3364350
Medtr1g013610.1	F-box/RNI/FBD-like domain protein	chr1:3349118-3350721
Medtr1g013630.1	F-box/RNI/FBD-like domain protein	chr1:3339673-3341296
Medtr1g013700.1	CBL-interacting kinase	chr1:3294869-3292908
Medtr1g013760.1	WRKY family transcription factor	chr1:3259870-3258029
Medtr1g013790.1	WRKY family transcription factor	chr1:3246508-3244912
Medtr1g013840.1	F-box/RNI/FBD-like domain protein	chr1:3220004-3217065
Medtr1g014450.1	F-box/FBD-like domain protein	chr1:2948790-2947078
Medtr1g014670.1	histidine kinase cytokinin receptor	chr1:3481967-3478794
Medtr1g014700.1	F-box only protein	chr1:3502215-3504443
Medtr1g014780.1	ethylene-responsive transcription factor ERF018	chr1:3551204-3551899
Medtr1g014800.1	ethylene-responsive transcription factor ERF018	chr1:3562399-3563058
Medtr1g014820.1	ethylene-responsive transcription factor ERF018	chr1:3573655-3574452
Medtr1g014860.1	ethylene-responsive transcription factor ERF018	chr1:3588962-3589621
Medtr1g015140.1	WRKY family transcription factor	chr1:3734958-3734089
Medtr1g015450.1	F-box-like protein	chr1:3862292-3870164
Medtr1g015480.1	F-box-like protein	chr1:3877991-3883579
Medtr1g015730.1	F-box protein interaction domain protein	chr1:4015885-4014695
Medtr1g015740.1	F-box and associated interaction domain protein	chr1:4017700-4016529
Medtr1g015750.1	heterotrimeric GTP-binding protein alpha subunit, putative	chr1:4026561-4018548
Medtr1g015750.2	heterotrimeric GTP-binding protein alpha subunit, putative	chr1:4026367-4018565
Medtr1g015750.3	heterotrimeric GTP-binding protein alpha subunit, putative	chr1:4025368-4018565
Medtr1g015750.4	heterotrimeric GTP-binding protein alpha subunit, putative	chr1:4026367-4020120
Medtr1g015930.1	C2H2 type zinc finger protein	chr1:4124578-4122613
Medtr1g015990.1	ethylene insensitive protein	chr1:4152514-4155700
Medtr1g016010.1	C2H2-type zinc finger protein	chr1:4158857-4161721
Medtr1g016170.1	GATA zinc finger protein	chr1:4240718-4238422
Medtr1g016200.1	GATA type zinc finger transcription factor family protein	chr1:4253229-4252785
Medtr1g016310.1	F-box/RNI/FBD-like domain protein	chr1:4323851-4321580
Medtr1g016310.2	F-box/RNI/FBD-like domain protein	chr1:4323770-4321941
Medtr1g016340.1	ubiquitin-protein ligase, putative	chr1:4335726-4333106
Medtr1g016340.2	ubiquitin-protein ligase, putative	chr1:4335726-4333214
Medtr1g016400.1	F-box protein interaction domain protein	chr1:4355120-4356277
Medtr1g016490.1	BEL1-like homeodomain protein	chr1:4410107-4412872
Medtr1g016570.1	F-box SKIP23-like protein	chr1:4440831-4439666
Medtr1g017000.1	myb transcription factor	chr1:4612231-4609270
Medtr1g017080.1	homeobox knotted-like protein	chr1:4656188-4662387
Medtr1g017090.1	homeobox associated leucine zipper protein	chr1:4666392-4663975
Medtr1g017120.1	F-box protein interaction domain protein	chr1:4676165-4674635
Medtr1g017140.1	myb transcription factor	chr1:4685126-4687287
Medtr1g017270.1	squalene monooxygenase	chr1:4770122-4765355
Medtr1g017270.2	squalene monooxygenase	chr1:4770017-4765479
Medtr1g017350.1	transcription factor	chr1:4805633-4800948
Medtr1g017350.2	transcription factor	chr1:4805633-4800948
Medtr1g017350.3	transcription factor	chr1:4807563-4800948
Medtr1g017350.4	transcription factor	chr1:4805633-4800948
Medtr1g017350.5	transcription factor	chr1:4805633-4800948
Medtr1g017400.1	AP2-like ethylene-responsive transcription factor	chr1:4848969-4844540
Medtr1g017490.1	growth-regulating factor	chr1:4900623-4905273
Medtr1g017490.2	growth-regulating factor	chr1:4901660-4905097
Medtr1g017570.1	basic leucine zipper transcription factor	chr1:4962368-4961484
Medtr1g017940.1	F-box protein	chr1:5119140-5121604
Medtr1g018030.1	acyl-CoA N-acyltransferase domain protein	chr1:5159586-5160386
Medtr1g018030.2	acyl-CoA N-acyltransferase domain protein	chr1:5159648-5161518
Medtr1g018090.1	helix loop helix DNA-binding domain protein	chr1:5273706-5271864
Medtr1g018090.2	helix loop helix DNA-binding domain protein	chr1:5273706-5271864
Medtr1g018140.1	F-box/kelch-repeat plant protein	chr1:5250181-5249033
Medtr1g018420.1	C2H2-type zinc finger protein	chr1:5294238-5295310
Medtr1g018790.1	F-box SKIP2-like protein	chr1:5512021-5514514
Medtr1g018810.1	transcription factor-like protein	chr1:5530162-5532703
Medtr1g019050.1	NYN domain protein	chr1:5659533-5662682
Medtr1g019110.1	dehydration-responsive element-binding protein	chr1:5681145-5682526
Medtr1g019130.1	wuschel-related homeobox protein	chr1:5704096-5705687
Medtr1g019130.2	wuschel-related homeobox protein	chr1:5704096-5705687
Medtr1g019240.1	helix loop helix DNA-binding domain protein	chr1:5755377-5757645
Medtr1g019550.1	disease resistance protein (TIR-NBS-LRR class), putative	chr1:5924682-5918200
Medtr1g019550.2	disease resistance protein (TIR-NBS-LRR class), putative	chr1:5924682-5918200
Medtr1g021230.1	myb transcription factor	chr1:6319810-6322818
Medtr1g021520.1	myb-like DNA-binding domain, shaqkyf class protein	chr1:6453855-6457812
Medtr1g021820.1	F-box/FBD-like domain protein	chr1:6594604-6590938
Medtr1g021825.1	ubiquitin-protein ligase, putative	chr1:6603580-6599002
Medtr1g021825.2	ubiquitin-protein ligase, putative	chr1:6603049-6598972
Medtr1g021825.3	ubiquitin-protein ligase, putative	chr1:6603049-6598972
Medtr1g022105.1	F-box protein	chr1:6841493-6840265
Medtr1g022200.1	F-box protein interaction domain protein	chr1:6943417-6944598
Medtr1g022290.1	MYB family transcription factor	chr1:7023184-7024154
Medtr1g022370.1	tubby-F-box-like protein	chr1:7091159-7088261
Medtr1g022370.2	tubby-F-box-like protein	chr1:7090390-7088247
Medtr1g022455.1	salicylic acid carboxyl methyltransferase	chr1:7179889-7175766
Medtr1g022465.1	salicylic acid carboxyl methyltransferase	chr1:7193328-7187442
Medtr1g022495.1	BZIP transcription factor bZIP124	chr1:7234780-7236202
Medtr1g023050.1	BEL1-related homeotic protein	chr1:7304717-7300327
Medtr1g023170.1	AP2 domain class transcription factor	chr1:7364200-7365369
Medtr1g023400.1	F-box protein interaction domain protein	chr1:7488551-7487490
Medtr1g023510.1	polyamine oxidase	chr1:7546911-7537822
Medtr1g023510.2	polyamine oxidase	chr1:7546911-7537822
Medtr1g023510.3	polyamine oxidase	chr1:7546911-7537822
Medtr1g023510.4	polyamine oxidase	chr1:7546911-7537822
Medtr1g023510.5	polyamine oxidase	chr1:7546911-7537822
Medtr1g023510.6	polyamine oxidase	chr1:7546911-7537822
Medtr1g023690.1	BZIP transcription factor	chr1:7618001-7621776
Medtr1g023690.2	BZIP transcription factor	chr1:7618080-7621776
Medtr1g023800.1	tubby-F-box-like protein	chr1:7670047-7668613
Medtr1g024155.1	transcription factor bHLH140, putative	chr1:7886563-7886171
Medtr1g024820.1	transcription factor bHLH140-like protein	chr1:7918788-7912992
Medtr1g024980.1	C2H2-like zinc finger protein	chr1:7957883-7961646
Medtr1g025430.1	heat shock protein 81-2	chr1:8131899-8126353
Medtr1g025680.1	GDSL-like lipase/acylhydrolase	chr1:8230926-8235973
Medtr1g025700.1	GDSL-like lipase/acylhydrolase	chr1:8242402-8245929
Medtr1g025720.1	GDSL-like lipase/acylhydrolase	chr1:8252489-8255443
Medtr1g025760.1	GDSL-like lipase/acylhydrolase	chr1:8267955-8272086
Medtr1g025800.1	F-box protein	chr1:8292429-8295330
Medtr1g025810.1	F-box-like protein	chr1:8297751-8297017
Medtr1g025830.1	F-box-like protein	chr1:8301266-8300592
Medtr1g025870.1	F-box/RNI/FBD-like domain protein	chr1:8316225-8318280
Medtr1g025910.1	GDSL-like lipase/acylhydrolase	chr1:8335594-8337087
Medtr1g026510.1	phloem protein 2-B5	chr1:8640774-8638640
Medtr1g026870.1	transcription repressor MYB5	chr1:8826887-8820780
Medtr1g026950.1	wall-associated receptor kinase galacturonan-binding protein	chr1:8863692-8864675
Medtr1g026970.1	wall-associated receptor kinase galacturonan-binding protein	chr1:8867990-8869729
Medtr1g027030.1	stress-induced receptor-like kinase	chr1:8925104-8920173
Medtr1g027030.2	stress-induced receptor-like kinase	chr1:8925104-8920173
Medtr1g027050.1	stress-induced receptor-like kinase	chr1:8936674-8931485
Medtr1g027070.1	stress-induced receptor-like kinase	chr1:8946260-8941424
Medtr1g027140.1	stress-induced receptor-like kinase	chr1:8960288-8955613
Medtr1g027180.1	wall-associated receptor kinase galacturonan-binding protein	chr1:8972633-8968312
Medtr1g027260.1	wall-associated receptor kinase galacturonan-binding protein	chr1:9007604-9006672
Medtr1g027360.1	wall-associated receptor kinase galacturonan-binding protein	chr1:9065929-9064821
Medtr1g027380.1	wall-associated receptor kinase galacturonan-binding protein	chr1:9071904-9072893
Medtr1g027450.1	wall-associated receptor kinase galacturonan-binding protein	chr1:9099500-9100479
Medtr1g027490.1	wall-associated receptor kinase-like protein	chr1:9113969-9119222
Medtr1g027520.1	wall-associated receptor kinase galacturonan-binding protein	chr1:9136186-9137143
Medtr1g027570.1	wall-associated receptor kinase-like protein	chr1:9158538-9155270
Medtr1g027580.1	wall-associated receptor kinase-like protein	chr1:9164653-9161150
Medtr1g027600.1	wall-associated receptor kinase-like protein	chr1:9176510-9170008
Medtr1g027640.1	wall-associated receptor kinase-like protein	chr1:9203571-9199322
Medtr1g027660.1	wall-associated receptor kinase-like protein	chr1:9220934-9218091
Medtr1g027680.1	stress-induced receptor-like kinase	chr1:9231851-9234544
Medtr1g027690.1	receptor-like kinase	chr1:9237903-9235498
Medtr1g027710.1	wall-associated receptor kinase galacturonan-binding protein	chr1:9244844-9246067
Medtr1g027830.1	stress-induced receptor-like kinase	chr1:9306621-9319054
Medtr1g027880.1	wall-associated receptor kinase galacturonan-binding protein	chr1:9335884-9334937
Medtr1g027950.1	wall-associated receptor kinase galacturonan-binding protein	chr1:9359668-9357358
Medtr1g027970.1	receptor-like kinase	chr1:9376042-9378439
Medtr1g027990.1	stress-induced receptor-like kinase	chr1:9386910-9383872
Medtr1g028080.1	receptor-like kinase	chr1:9422200-9419828
Medtr1g028130.1	receptor-like kinase	chr1:9440637-9437143
Medtr1g028150.1	wall-associated receptor kinase galacturonan-binding protein	chr1:9443897-9444932
Medtr1g028250.1	wall-associated receptor kinase galacturonan-binding protein	chr1:9475037-9475971
Medtr1g028280.1	stress-induced receptor-like kinase, putative	chr1:9491291-9487950
Medtr1g028280.2	stress-induced receptor-like kinase, putative	chr1:9491289-9487950
Medtr1g028470.1	basic helix loop helix (BHLH) DNA-binding family protein	chr1:9631278-9629472
Medtr1g028480.1	nuclear transcription factor Y protein	chr1:9634725-9634390
Medtr1g028560.1	AP2 domain class transcription factor	chr1:9676743-9678418
Medtr1g029070.1	nuclear transcription factor Y protein	chr1:9919895-9921620
Medtr1g029100.1	nuclear transcription factor Y protein	chr1:9930477-9930749
Medtr1g029330.1	F-box/LRR plant protein	chr1:10037420-10038783
Medtr1g029420.1	GRAS family transcription factor	chr1:10095890-10092148
Medtr1g029450.1	small GTPase family RAB protein	chr1:10110413-10114701
Medtr1g029500.1	F-box SKP2A-like protein	chr1:10133328-10130817
Medtr1g029580.1	ethylene-responsive transcription factor, putative	chr1:10182828-10182595
Medtr1g029650.1	F-box protein interaction domain protein	chr1:10217958-10220427
Medtr1g029670.1	MADS-box transcription factor	chr1:10225617-10223486
Medtr1g031210.1	wall-associated receptor kinase galacturonan-binding protein	chr1:10906340-10906609
Medtr1g031320.1	receptor-like kinase	chr1:10928831-10931369
Medtr1g031450.1	wall-associated receptor kinase galacturonan-binding protein	chr1:10988660-10983716
Medtr1g031490.1	wall-associated receptor kinase galacturonan-binding protein	chr1:10999666-11000698
Medtr1g031510.1	stress-induced receptor-like kinase	chr1:11002711-11005936
Medtr1g031520.1	stress-induced receptor-like kinase	chr1:11009795-11007387
Medtr1g031535.1	wall-associated receptor kinase galacturonan-binding protein	chr1:11019828-11015668
Medtr1g031540.1	receptor-like kinase	chr1:11024243-11031028
Medtr1g031560.1	stress-induced receptor-like kinase	chr1:11035312-11032638
Medtr1g031580.1	receptor-like kinase	chr1:11039443-11041808
Medtr1g032100.1	ankyrin repeat plant-like protein	chr1:11357488-11361161
Medtr1g032570.1	B-type response regulator	chr1:11594538-11602346
Medtr1g032570.2	B-type response regulator	chr1:11594538-11602346
Medtr1g032570.3	B-type response regulator	chr1:11594556-11602346
Medtr1g032600.1	transcription factor	chr1:11621022-11623661
Medtr1g032600.2	transcription factor	chr1:11621022-11623661
Medtr1g032880.1	PLATZ transcription factor family protein	chr1:11774224-11775903
Medtr1g033280.1	F-box only-like protein	chr1:11953743-11954876
Medtr1g033310.1	F-box only-like protein	chr1:11978686-11981170
Medtr1g033340.1	zinc finger-like protein	chr1:11995588-11998885
Medtr1g033600.1	MYB family transcription factor	chr1:12130601-12131023
Medtr1g033620.1	myb-like DNA-binding domain, shaqkyf class protein	chr1:12134107-12135768
Medtr1g034300.1	extra-large GTP-binding protein	chr1:12480347-12475421
Medtr1g034300.2	extra-large GTP-binding protein	chr1:12480364-12475421
Medtr1g034500.1	bZIP transcription factor	chr1:12570997-12576886
Medtr1g035220.1	stress up-regulated Nod 19 protein	chr1:12600857-12599295
Medtr1g036390.1	DHHC-type zinc finger protein	chr1:13340497-13337560
Medtr1g036390.2	DHHC-type zinc finger protein	chr1:13343471-13337277
Medtr1g036390.3	DHHC-type zinc finger protein	chr1:13343211-13337277
Medtr1g037540.1	F-box protein interaction domain protein	chr1:13878573-13877368
Medtr1g037750.1	helicase, IBR and zinc finger protein	chr1:14013123-14010559
Medtr1g038300.1	MADS-box transcription factor	chr1:14177669-14181324
Medtr1g038650.1	TCP family transcription factor	chr1:14250840-14248871
Medtr1g038650.2	TCP family transcription factor	chr1:14250840-14248871
Medtr1g038710.1	F-box/RNI/FBD-like domain protein	chr1:14266441-14268957
Medtr1g038760.1	cytochrome C biogenesis protein ccsA	chr1:14289396-14286007
Medtr1g038760.2	cytochrome C biogenesis protein ccsA	chr1:14289396-14286007
Medtr1g038760.3	cytochrome C biogenesis protein ccsA	chr1:14289396-14287333
Medtr1g039040.1	ccaat-box-binding factor HAP3-like protein	chr1:14394365-14393793
Medtr1g040430.1	ethylene response factor	chr1:18652395-18653640
Medtr1g040435.1	basic helix loop helix protein, putative	chr1:14965347-14966757
Medtr1g040810.1	protein phosphatase 2A 55 kDa regulatory subunit B	chr1:18464856-18466358
Medtr1g040875.1	CBL-interacting kinase	chr1:15172431-15170553
Medtr1g041245.1	cyclin-like F-box protein	chr1:15330666-15327969
Medtr1g041615.1	MADS-box transcription factor family protein	chr1:15609422-15610586
Medtr1g041765.1	myb-like DNA-binding domain protein	chr1:15700325-15699729
Medtr1g041810.1	F-box protein	chr1:20223473-20222706
Medtr1g042340.1	F-box protein	chr1:15837883-15838536
Medtr1g043040.1	cytoplasmic-like malate dehydrogenase	chr1:16122538-16117304
Medtr1g043050.1	myb-related transcription factor LBM1	chr1:16128228-16126632
Medtr1g043080.1	myb-related transcription factor LBM1	chr1:16139502-16137369
Medtr1g043350.1	ethylene-responsive transcription factor 1B	chr1:16252550-16251768
Medtr1g043430.1	BHLH domain class transcription factor	chr1:16308113-16312292
Medtr1g044210.1	ethylene receptor	chr1:16687605-16683481
Medtr1g044225.1	transcriptional regulator superman protein	chr1:16708226-16707542
Medtr1g044795.1	F-box/LRR protein	chr1:16966376-16965316
Medtr1g045040.1	GATA zinc finger protein	chr1:16972742-16973241
Medtr1g045100.1	F-box/LRR protein	chr1:16955861-16954746
Medtr1g045470.1	NAC transcription factor-like protein	chr1:17058321-17056452
Medtr1g045610.1	myb transcription factor	chr1:17119422-17117606
Medtr1g046580.1	ankyrin repeat 13C-B-like protein	chr1:17552660-17546866
Medtr1g046680.1	GATA type zinc finger transcription factor family protein	chr1:17602830-17601607
Medtr1g046680.2	GATA type zinc finger transcription factor family protein	chr1:17602830-17601607
Medtr1g046810.1	C2H2 and C2HC zinc finger protein	chr1:17662689-17663639
Medtr1g046930.1	GPCR-chaperone protein	chr1:17704011-17706114
Medtr1g047010.1	C2H2-type zinc finger protein	chr1:17726695-17730393
Medtr1g047490.1	F-box and associated interaction domain protein	chr1:17954697-17953625
Medtr1g047550.1	MADS-box transcription factor family protein	chr1:17978799-17979338
Medtr1g048260.1	F-box-like protein	chr1:18278956-18279832
Medtr1g048340.1	F-box/RNI/FBD-like domain protein	chr1:18315811-18316831
Medtr1g048610.1	ethylene response factor	chr1:18709593-18708193
Medtr1g048660.1	MYB-like transcription factor family protein	chr1:18742884-18741866
Medtr1g048710.1	transcription factor ORG2-like protein	chr1:18783233-18780583
Medtr1g048720.1	transcription factor ORG2-like protein	chr1:18792728-18791151
Medtr1g048720.2	transcription factor ORG2-like protein	chr1:18792752-18791151
Medtr1g048720.3	transcription factor ORG2-like protein	chr1:18792728-18791868
Medtr1g048720.4	transcription factor ORG2-like protein	chr1:18792728-18791868
Medtr1g048750.1	transcription factor ORG2-like protein	chr1:18804230-18802184
Medtr1g049100.1	two-component response regulator ARR3-like protein	chr1:18957861-18956301
Medtr1g049140.1	AP2 domain transcription factor	chr1:18978653-18984068
Medtr1g049140.2	AP2 domain transcription factor	chr1:18978653-18983524
Medtr1g049140.3	AP2 domain transcription factor	chr1:18978653-18980728
Medtr1g049370.1	acyl-CoA N-acyltransferase (NAT) family protein	chr1:19057960-19059200
Medtr1g050308.1	F-box and associated interaction domain protein	chr1:19220573-19221770
Medtr1g050430.1	terpene synthase family, metal-binding domain protein	chr1:19850656-19852042
Medtr1g050438.1	ARM repeat CCCH-type zinc finger protein	chr1:19408327-19410099
Medtr1g050502.1	bZIP transcription factor	chr1:19499599-19502165
Medtr1g050502.2	bZIP transcription factor	chr1:19499648-19502127
Medtr1g050535.1	lysine-specific histone demethylase-like protein	chr1:19554435-19558455
Medtr1g050535.2	lysine-specific histone demethylase-like protein	chr1:19554387-19559654
Medtr1g050542.1	F-box protein interaction domain protein	chr1:19568449-19566730
Medtr1g050550.1	MFS transporter	chr1:19714149-19712167
Medtr1g050690.1	MAP kinase kinase kinase-like protein	chr1:19604752-19616695
Medtr1g051025.1	BTB/POZ ankyrin repeat protein	chr1:19890537-19886829
Medtr1g051645.1	F-box-like protein	chr1:20520523-20522532
Medtr1g052170.1	disease resistance protein (TIR-NBS-LRR class)	chr1:21057285-21062438
Medtr1g052170.2	disease resistance protein (TIR-NBS-LRR class)	chr1:21057285-21062438
Medtr1g052185.1	C2H2 and C2HC zinc finger protein	chr1:21073526-21074362
Medtr1g052470.1	transcription factor bHLH122-like protein	chr1:21321554-21325547
Medtr1g052470.2	transcription factor bHLH122-like protein	chr1:21321554-21325547
Medtr1g052475.1	RAB GTPase-like protein A1D	chr1:21336471-21339658
Medtr1g052640.1	stress up-regulated Nod 19 protein	chr1:21538163-21549370
Medtr1g052640.2	stress up-regulated Nod 19 protein	chr1:21538163-21549370
Medtr1g052640.3	stress up-regulated Nod 19 protein	chr1:21538163-21549370
Medtr1g052880.1	S-locus lectin kinase family protein	chr1:21932696-21937631
Medtr1g053025.1	F-box/RNI/FBD-like domain protein	chr1:22054473-22057503
Medtr1g053070.1	MADS-box transcription factor	chr1:22098189-22104492
Medtr1g053510.1	F-box protein interaction domain protein	chr1:22536232-22535003
Medtr1g053575.1	NAC transcription factor-like protein	chr1:22598992-22597045
Medtr1g053800.1	myb-like DNA-binding domain, shaqkyf class protein	chr1:22783301-22780215
Medtr1g053830.1	MYB-like transcription factor family protein	chr1:22811379-22810137
Medtr1g053835.1	myb-like transcription factor family protein	chr1:22815733-22812167
Medtr1g053955.1	helicase	chr1:22924323-22942659
Medtr1g054175.1	WRC protein	chr1:23188887-23187078
Medtr1g054175.2	WRC protein	chr1:23189249-23186837
Medtr1g054265.1	MADS-box transcription factor family protein	chr1:23310553-23310044
Medtr1g054285.1	homeobox associated leucine zipper protein	chr1:23334986-23337160
Medtr1g054450.1	C2H2 and C2HC zinc finger protein, putative	chr1:23522533-23523389
Medtr1g054575.1	F-box protein interaction domain protein	chr1:23681445-23684172
Medtr1g054725.1	F-box protein interaction domain protein	chr1:23897222-23895769
Medtr1g055055.1	F-box protein interaction domain protein	chr1:24234318-24233264
Medtr1g055070.1	F-box protein interaction domain protein	chr1:24247542-24246276
Medtr1g055135.1	galactose oxidase	chr1:24309570-24311139
Medtr1g055135.2	galactose oxidase	chr1:24309570-24312415
Medtr1g055165.1	F-box protein interaction domain protein	chr1:24339939-24341078
Medtr1g055375.1	F-box protein interaction domain protein	chr1:24512228-24513331
Medtr1g056530.1	CCAAT-binding transcription factor	chr1:24696883-24699607
Medtr1g056530.2	CCAAT-binding transcription factor	chr1:24696305-24699607
Medtr1g056530.3	CCAAT-binding transcription factor	chr1:24696270-24699607
Medtr1g056700.1	helix loop helix DNA-binding domain protein	chr1:24802464-24803623
Medtr1g056710.1	F-box protein interaction domain protein	chr1:24806017-24804848
Medtr1g057790.1	BEL1-related homeotic protein	chr1:25416121-25421208
Medtr1g057790.2	BEL1-related homeotic protein	chr1:25416121-25421148
Medtr1g057980.1	myb-related transcription factor, putative	chr1:25521596-25523733
Medtr1g058090.1	C2H2-type zinc finger protein	chr1:25566943-25567218
Medtr1g058190.1	F-box protein interaction domain protein	chr1:25611953-25610760
Medtr1g058490.1	F-box protein	chr1:25782530-25783927
Medtr1g058760.1	F-box and associated interaction domain protein	chr1:21897473-21897222
Medtr1g058800.1	AP2 domain class transcription factor	chr1:21883329-21885158
Medtr1g059080.1	MFS transporter	chr1:21776265-21778199
Medtr1g059270.1	transcription factor	chr1:21508003-21513939
Medtr1g059270.2	transcription factor	chr1:21508218-21513937
Medtr1g059840.1	transcription regulation protein, putative	chr1:26048257-26044037
Medtr1g059840.2	transcription regulation protein, putative	chr1:26048257-26043979
Medtr1g059840.3	transcription regulation protein, putative	chr1:26048257-26043979
Medtr1g059930.1	ankyrin repeat protein	chr1:26087773-26085947
Medtr1g060040.1	F-box/LRR plant protein	chr1:26151298-26153197
Medtr1g060050.1	1-phosphatidylinositol phosphodiesterase-like protein	chr1:26155444-26156698
Medtr1g060090.1	1-phosphatidylinositol phosphodiesterase-like protein	chr1:26168868-26169821
Medtr1g060700.1	helix loop helix DNA-binding domain protein	chr1:26430689-26426169
Medtr1g060910.1	CBF/DREB1 transcription factor	chr1:26538338-26539007
Medtr1g061130.1	RNA polymerase II-binding domain protein	chr1:26672968-26665891
Medtr1g061130.2	RNA polymerase II-binding domain protein	chr1:26672968-26665891
Medtr1g061130.3	RNA polymerase II-binding domain protein	chr1:26672968-26665965
Medtr1g061170.1	heat shock transcription factor A3	chr1:26684921-26682280
Medtr1g061170.2	heat shock transcription factor A3	chr1:26685220-26682280
Medtr1g061170.3	heat shock transcription factor A3	chr1:26685220-26682280
Medtr1g061170.4	heat shock transcription factor A3	chr1:26685220-26682280
Medtr1g061330.1	F-box protein interaction domain protein	chr1:26812009-26814131
Medtr1g061330.2	F-box protein interaction domain protein	chr1:26811937-26814131
Medtr1g061660.1	homeobox leucine zipper protein	chr1:26931602-26933916
Medtr1g062160.1	PLATZ transcription factor family protein	chr1:27096973-27098945
Medtr1g062330.1	RING/FYVE/PHD zinc finger protein	chr1:27195814-27206523
Medtr1g062750.1	stress up-regulated Nod 19 protein	chr1:27483514-27482804
Medtr1g062760.1	RAB GTPase-like protein A5B	chr1:27495849-27498608
Medtr1g062770.1	ankyrin domain protein	chr1:27502029-27499084
Medtr1g062780.1	C2H2-type zinc finger protein	chr1:27509884-27508558
Medtr1g062940.1	myb transcription factor	chr1:27633748-27632125
Medtr1g062950.1	protein phosphatase 2A regulatory B subunit family protein	chr1:27640948-27635016
Medtr1g063150.1	C2H2 type zf-met: zinc-finger protein	chr1:27783935-27782310
Medtr1g063160.1	MADS-box transcription factor family protein	chr1:27791985-27791446
Medtr1g063190.1	C2H2-type zinc finger protein	chr1:27850032-27846738
Medtr1g063850.1	RNA polymerase sigma factor	chr1:28030240-28023352
Medtr1g063870.1	TCP family transcription factor	chr1:28041642-28042798
Medtr1g063940.1	myb transcription factor	chr1:28099928-28106282
Medtr1g063940.2	myb transcription factor	chr1:28099915-28106524
Medtr1g063940.3	myb transcription factor	chr1:28099963-28106207
Medtr1g063960.1	functional resistance protein KR1, putative	chr1:28127976-28124012
Medtr1g064040.1	NB-ARC domain protein	chr1:28164780-28163177
Medtr1g064710.1	RING/U-box protein	chr1:28480942-28486635
Medtr1g064710.2	RING/U-box protein	chr1:28480942-28486635
Medtr1g064710.3	RING/U-box protein	chr1:28480942-28486635
Medtr1g064710.4	RING/U-box protein	chr1:28480942-28486635
Medtr1g064710.5	RING/U-box protein	chr1:28480942-28486635
Medtr1g064710.6	RING/U-box protein	chr1:28480942-28486635
Medtr1g064710.7	RING/U-box protein	chr1:28480942-28486635
Medtr1g066830.1	F-box/RNI/FBD-like domain protein	chr1:28721216-28719952
Medtr1g067000.1	myb transcription factor	chr1:28822118-28815959
Medtr1g067000.2	myb transcription factor	chr1:28822118-28815959
Medtr1g067110.1	two-component response regulator-like APRR7 protein	chr1:28871221-28881239
Medtr1g067110.2	two-component response regulator-like APRR7 protein	chr1:28871221-28881239
Medtr1g067110.3	two-component response regulator-like APRR7 protein	chr1:28871221-28880941
Medtr1g067110.4	two-component response regulator-like APRR7 protein	chr1:28871221-28881239
Medtr1g067110.5	two-component response regulator-like APRR7 protein	chr1:28871221-28880941
Medtr1g067110.6	two-component response regulator-like APRR7 protein	chr1:28871221-28881239
Medtr1g067110.7	two-component response regulator-like APRR7 protein	chr1:28871221-28881239
Medtr1g067110.8	two-component response regulator-like APRR7 protein	chr1:28873787-28881239
Medtr1g067190.1	F-box/RNI superfamily protein	chr1:28928613-28927350
Medtr1g067640.1	C2H2 type zinc finger transcription factor family protein	chr1:29199780-29200410
Medtr1g067650.1	C2H2 type zinc finger transcription factor family protein	chr1:29206724-29207532
Medtr1g067660.1	Cys2-His2 zinc finger transcription factor	chr1:29213057-29213587
Medtr1g068730.1	RAB GTPase-like protein A5B	chr1:29344444-29337634
Medtr1g068740.1	RAB GTPase-like protein A5B	chr1:29352144-29345511
Medtr1g068835.1	F-box protein interaction domain protein	chr1:29424202-29422359
Medtr1g068860.1	F-box protein interaction domain protein	chr1:29442549-29443682
Medtr1g068875.1	F-box protein interaction domain protein	chr1:29452541-29454293
Medtr1g068905.1	ubiquitin-protein ligase, putative	chr1:29467015-29468141
Medtr1g068930.1	PHD zinc finger protein	chr1:29486791-29477841
Medtr1g068930.2	PHD zinc finger protein	chr1:29486791-29477841
Medtr1g068930.3	PHD zinc finger protein	chr1:29486791-29477841
Medtr1g068930.4	PHD zinc finger protein	chr1:29486791-29477841
Medtr1g069110.1	ankyrin repeat protein	chr1:29673195-29671072
Medtr1g069155.1	transcription factor	chr1:29736862-29728341
Medtr1g069725.1	GRAS family transcription factor	chr1:30384606-30383115
Medtr1g069805.1	NAC transcription factor-like protein	chr1:30480393-30484636
Medtr1g069940.1	ethylene-responsive transcription factor 1B	chr1:30624421-30623384
Medtr1g069945.1	AP2 domain class transcription factor	chr1:30630008-30628970
Medtr1g069960.1	ethylene response factor	chr1:30641535-30642361
Medtr1g069985.1	ethylene-responsive transcription factor 1B	chr1:30657099-30656382
Medtr1g070000.1	ethylene-responsive transcription factor 1B	chr1:30672306-30671540
Medtr1g070015.1	ethylene-responsive transcription factor 1B	chr1:30690112-30689441
Medtr1g070020.1	ethylene-responsive transcription factor 1B	chr1:30699131-30697687
Medtr1g070035.1	ethylene-responsive transcription factor 1B	chr1:30710860-30710195
Medtr1g070045.1	AP2 domain class transcription factor	chr1:30719101-30718586
Medtr1g070070.1	AP2 domain class transcription factor	chr1:30736700-30735948
Medtr1g070180.1	bHLH transcription factor-like protein	chr1:30860903-30866937
Medtr1g070205.1	lateral organ boundaries (LOB) domain protein	chr1:30903876-30905248
Medtr1g070220.1	LOB domain protein	chr1:30927350-30924506
Medtr1g070250.1	transcriptional regulator superman protein	chr1:30957093-30955961
Medtr1g070265.1	C2H2-type zinc finger protein	chr1:30978693-30978130
Medtr1g070455.1	WRKY transcription factor	chr1:31254645-31252034
Medtr1g070455.2	WRKY transcription factor	chr1:31254829-31252032
Medtr1g070515.1	F-box/LRR protein, putative	chr1:31328771-31333555
Medtr1g070515.2	F-box/LRR protein, putative	chr1:31328771-31333514
Medtr1g070870.1	basic helix loop helix protein BHLH4	chr1:31384531-31380237
Medtr1g070870.2	basic helix loop helix protein BHLH4	chr1:31384448-31380418
Medtr1g071010.1	F-box protein interaction domain protein	chr1:31444109-31441704
Medtr1g071360.1	heat shock transcription factor A3	chr1:31665063-31663497
Medtr1g071360.2	heat shock transcription factor A3	chr1:31665072-31663862
Medtr1g072130.1	PHD finger protein, putative	chr1:31996824-31986308
Medtr1g072320.1	bHLH transcription factor	chr1:32103626-32096191
Medtr1g072360.1	F-box GID2-like protein	chr1:32114290-32110469
Medtr1g072360.2	F-box GID2-like protein	chr1:32114290-32110483
Medtr1g072530.1	helix loop helix DNA-binding domain protein	chr1:32181215-32184171
Medtr1g072530.2	helix loop helix DNA-binding domain protein	chr1:32181215-32184171
Medtr1g072790.1	nuclear transcription factor Y subunit B	chr1:32317751-32314338
Medtr1g072790.2	nuclear transcription factor Y subunit B	chr1:32317751-32314338
Medtr1g073170.1	myb transcription factor	chr1:32448262-32447073
Medtr1g073840.1	ethylene receptor ETR2	chr1:32787556-32791850
Medtr1g074230.1	AP2 domain class transcription factor	chr1:32986163-32986625
Medtr1g074250.1	AP2 domain class transcription factor	chr1:32992934-32993329
Medtr1g074260.1	AP2 domain class transcription factor	chr1:32997296-32997693
Medtr1g074270.1	AP2 domain class transcription factor	chr1:32998327-32998680
Medtr1g074280.1	ethylene response factor	chr1:33002942-33003304
Medtr1g074290.1	AP2 domain class transcription factor	chr1:33011049-33012641
Medtr1g074310.1	ethylene response factor	chr1:33017698-33018264
Medtr1g074370.1	ethylene-responsive transcription factor 1B	chr1:33042222-33043578
Medtr1g075040.1	F-box protein	chr1:33161719-33160628
Medtr1g075430.1	transcriptional regulator superman protein	chr1:33406305-33406881
Medtr1g075570.1	MADS-box transcription factor family protein	chr1:33467284-33467818
Medtr1g075600.1	MADS-box transcription factor family protein	chr1:33477285-33477998
Medtr1g075890.1	zinc finger CCCH domain protein, putative	chr1:33647135-33649096
Medtr1g076150.1	myb-related transcription factor LBM1	chr1:33733155-33730166
Medtr1g076150.2	myb-related transcription factor LBM1	chr1:33733155-33730166
Medtr1g076370.1	CBL-interacting kinase	chr1:34017853-34015660
Medtr1g077020.1	homeobox domain, ZF-HD class protein	chr1:34371555-34370690
Medtr1g077120.1	C2H2-type zinc finger protein	chr1:34407082-34406567
Medtr1g077300.1	MADS-box transcription factor family protein	chr1:34484923-34484403
Medtr1g077320.1	MADS-box transcription factor family protein	chr1:34498975-34498496
Medtr1g077360.1	MADS-box transcription factor family protein	chr1:34506423-34507136
Medtr1g077390.1	MADS-box transcription factor family protein	chr1:34520573-34520100
Medtr1g077420.1	F-box/RNI/FBD-like domain protein	chr1:34535887-34539451
Medtr1g077420.2	F-box/RNI/FBD-like domain protein	chr1:34535887-34538053
Medtr1g077640.1	bHLH transcription factor-like protein	chr1:34667193-34671948
Medtr1g077700.1	C2H2 and C2HC zinc finger protein	chr1:34710163-34710723
Medtr1g077730.1	C2H2-type zinc finger protein	chr1:34713835-34714419
Medtr1g077760.1	yippee family zinc-binding protein, putative	chr1:34739188-34737747
Medtr1g077780.1	WRKY family transcription factor	chr1:34747393-34745855
Medtr1g078070.1	transcription factor jumonji family protein	chr1:34930614-34920281
Medtr1g078070.2	transcription factor jumonji family protein	chr1:34930543-34922278
Medtr1g078200.1	RAB GTPase-like protein C2B	chr1:34998790-34993821
Medtr1g078260.1	WRKY family transcription factor	chr1:35032177-35035171
Medtr1g079140.1	F-box protein	chr1:35183912-35181812
Medtr1g079180.1	phloem protein 2-B11	chr1:35193441-35190148
Medtr1g079200.1	phloem protein 2-B11	chr1:35203737-35199638
Medtr1g079230.1	phloem protein 2-B5	chr1:35214580-35211958
Medtr1g079250.1	phloem protein 2-B5	chr1:35223265-35218597
Medtr1g079260.1	phloem protein 2-B2	chr1:35228881-35224908
Medtr1g079340.1	phloem protein 2-B1	chr1:35250230-35248274
Medtr1g079350.1	phloem protein 2-B2	chr1:35254500-35251861
Medtr1g079350.2	phloem protein 2-B2	chr1:35254500-35253451
Medtr1g079370.1	phloem protein 2-B5	chr1:35265803-35262751
Medtr1g079380.1	phloem protein 2-B11	chr1:35273315-35270344
Medtr1g079400.1	phloem protein 2-B1	chr1:35279542-35277133
Medtr1g079400.2	phloem protein 2-B1	chr1:35279542-35277133
Medtr1g079410.1	phloem protein 2-B13	chr1:35283069-35280977
Medtr1g079410.2	phloem protein 2-B13	chr1:35283069-35280977
Medtr1g079410.3	phloem protein 2-B13	chr1:35283069-35280977
Medtr1g079460.1	phloem protein 2-B11	chr1:35294763-35296565
Medtr1g079630.1	AP2 domain class transcription factor	chr1:35386486-35385991
Medtr1g079790.1	ethylene receptor ETR2	chr1:35449744-35454161
Medtr1g079790.2	ethylene receptor ETR2	chr1:35449744-35454145
Medtr1g079850.1	phloem protein 2-B5	chr1:35477495-35476049
Medtr1g080310.1	ankyrin repeat 13B-like protein	chr1:35661050-35665242
Medtr1g080330.1	myb-like transcription factor family protein	chr1:35678617-35674269
Medtr1g080330.2	myb-like transcription factor family protein	chr1:35678615-35674269
Medtr1g080890.1	transcription factor UNE12-like protein	chr1:36000358-35993128
Medtr1g080920.1	transcription factor bZIP88	chr1:36011220-36006015
Medtr1g082480.1	basic helix loop helix (BHLH) DNA-binding family protein	chr1:36677044-36674657
Medtr1g082480.2	basic helix loop helix (BHLH) DNA-binding family protein	chr1:36677044-36674771
Medtr1g082660.1	nuclear transcription factor Y protein	chr1:36798252-36800703
Medtr1g082660.2	nuclear transcription factor Y protein	chr1:36798518-36800703
Medtr1g082950.1	peptidoglycan-binding LysM domain protein	chr1:36905156-36907533
Medtr1g083020.1	linoleate 9S-lipoxygenase-like protein	chr1:36920655-36927114
Medtr1g083040.1	always EARLY-like protein	chr1:36931175-36944066
Medtr1g083040.2	always EARLY-like protein	chr1:36931175-36944066
Medtr1g083040.3	always EARLY-like protein	chr1:36931175-36944066
Medtr1g083040.4	always EARLY-like protein	chr1:36931175-36944066
Medtr1g083040.5	always EARLY-like protein	chr1:36931175-36944066
Medtr1g083040.6	always EARLY-like protein	chr1:36931175-36944066
Medtr1g083040.7	always EARLY-like protein	chr1:36931175-36941018
Medtr1g083070.1	nuclear transcription factor Y protein	chr1:36971102-36970511
Medtr1g083120.1	transcription factor jumonji domain protein	chr1:37001873-36993703
Medtr1g083120.2	transcription factor jumonji domain protein	chr1:37001524-36993703
Medtr1g083120.3	transcription factor jumonji domain protein	chr1:37001524-36995450
Medtr1g083120.4	transcription factor jumonji domain protein	chr1:37001524-36995450
Medtr1g083120.5	transcription factor jumonji domain protein	chr1:37001524-36993703
Medtr1g083120.6	transcription factor jumonji domain protein	chr1:37001524-36994785
Medtr1g083120.7	transcription factor jumonji domain protein	chr1:37001524-36994785
Medtr1g083180.1	myb-like DNA-binding domain, shaqkyf class protein	chr1:37028310-37027562
Medtr1g083290.1	respiratory burst oxidase-like protein	chr1:37061947-37069385
Medtr1g083580.1	F-box protein	chr1:37190922-37186022
Medtr1g083630.1	myb transcription factor	chr1:37220601-37214098
Medtr1g083700.1	topless-like protein	chr1:37248575-37258577
Medtr1g084060.1	homeobox knotted-like protein	chr1:37495420-37488944
Medtr1g084060.2	homeobox knotted-like protein	chr1:37495570-37488584
Medtr1g084060.3	homeobox knotted-like protein	chr1:37495570-37488584
Medtr1g084160.1	transcription factor bHLH147	chr1:37567595-37568579
Medtr1g084950.1	MADS-box transcription factor family protein	chr1:37921217-37920747
Medtr1g084980.1	phytochrome-interacting factor 3.1	chr1:37932621-37937084
Medtr1g084980.2	phytochrome-interacting factor 3.1	chr1:37932621-37935547
Medtr1g085040.1	myb transcription factor	chr1:37962367-37964302
Medtr1g085120.1	F-box/RNI/FBD-like domain protein	chr1:37998507-37996378
Medtr1g085120.2	F-box/RNI/FBD-like domain protein	chr1:37999928-37996378
Medtr1g085120.3	F-box/RNI/FBD-like domain protein	chr1:37999928-37996797
Medtr1g085160.1	phytochrome protein A	chr1:38027094-38021769
Medtr1g085160.2	phytochrome protein A	chr1:38026874-38021654
Medtr1g085160.3	phytochrome protein A	chr1:38026874-38021654
Medtr1g085510.1	Pre-mRNA-splicing factor SLU7-like protein	chr1:38191492-38187117
Medtr1g085590.1	C2H2 type zf-met: zinc-finger protein	chr1:38227857-38226970
Medtr1g085640.1	myb transcription factor MYB64	chr1:38269978-38268101
Medtr1g085770.1	myb DNA-binding domain protein	chr1:38342281-38444471
Medtr1g085880.1	myb DNA-binding domain protein	chr1:38446474-38447221
Medtr1g085980.1	DHHC-type zinc finger protein	chr1:38473134-38477278
Medtr1g086180.1	MYB family transcription factor	chr1:38581265-38577373
Medtr1g086180.2	MYB family transcription factor	chr1:38581239-38577373
Medtr1g086250.1	squamosa promoter-binding-like protein	chr1:38604282-38611936
Medtr1g086410.1	ankyrin domain protein	chr1:38669817-38669367
Medtr1g086510.1	myb transcription factor	chr1:38706430-38707982
Medtr1g086530.1	myb transcription factor	chr1:38719605-38720569
Medtr1g086590.1	DNA methyltransferase 1-associated protein	chr1:38759299-38751779
Medtr1g086590.2	DNA methyltransferase 1-associated protein	chr1:38759477-38751396
Medtr1g086590.3	DNA methyltransferase 1-associated protein	chr1:38759477-38751396
Medtr1g086590.4	DNA methyltransferase 1-associated protein	chr1:38759477-38753555
Medtr1g086790.1	WRKY family transcription factor	chr1:38851380-38848944
Medtr1g086970.1	GRAS family transcription factor	chr1:38927951-38926509
Medtr1g087040.1	BZIP transcription factor	chr1:38963855-38962649
Medtr1g087140.1	histidine kinase 1	chr1:39034365-39028256
Medtr1g087150.1	RING/FYVE/PHD zinc finger protein	chr1:39043957-39041564
Medtr1g087150.2	RING/FYVE/PHD zinc finger protein	chr1:39043957-39041564
Medtr1g087190.1	NAC transcription factor-like protein	chr1:39063064-39062900
Medtr1g087470.1	myb-CC type transfactor, lheqle motif protein	chr1:39222320-39221382
Medtr1g087540.1	myb transcription factor, putative	chr1:39195644-39196667
Medtr1g087920.1	ethylene response factor	chr1:39359724-39361274
Medtr1g088120.1	F-box protein interaction domain protein	chr1:39380080-39378544
Medtr1g088860.1	nuclear transcription factor Y protein	chr1:39786693-39785723
Medtr1g088950.1	transport inhibitor response-like protein	chr1:39907710-39904364
Medtr1g088960.1	tubby-F-box-like protein	chr1:39946084-39942260
Medtr1g088960.2	tubby-F-box-like protein	chr1:39946019-39942348
Medtr1g089085.1	F-box protein	chr1:40025686-40026769
Medtr1g089180.1	ankyrin repeat, PH and SEC7 domain secG-like protein	chr1:40040821-40038595
Medtr1g089500.1	Rac GTPase activating protein	chr1:39993064-39989777
Medtr1g089830.1	GATA zinc finger protein	chr1:40211167-40209509
Medtr1g089850.1	synapse-associated protein, putative	chr1:40216982-40218744
Medtr1g090110.1	TFIIH basal transcription factor complex subunit, putative	chr1:40358314-40346004
Medtr1g090140.1	TCP-1/cpn60 chaperonin family protein	chr1:40381503-40376286
Medtr1g090170.1	AP2 domain class transcription factor	chr1:40395466-40396967
Medtr1g090170.2	AP2 domain class transcription factor	chr1:40395351-40396983
Medtr1g090290.1	ethylene response factor	chr1:40445065-40444472
Medtr1g090670.1	myb-like transcription factor family protein	chr1:40620061-40623797
Medtr1g090670.2	myb-like transcription factor family protein	chr1:40620776-40623797
Medtr1g090697.1	MADS-box transcription factor family protein	chr1:40677428-40676925
Medtr1g090703.1	C2H2-type zinc finger protein	chr1:40689061-40690814
Medtr1g090710.1	MADS-box transcription factor family protein	chr1:40705311-40705784
Medtr1g090717.1	RAB GTPase-like protein A5B	chr1:40716435-40711176
Medtr1g090720.1	NAC transcription factor-like protein	chr1:40728357-40734069
Medtr1g090723.1	NAC transcription factor-like protein	chr1:40735770-40738910
Medtr1g090723.2	NAC transcription factor-like protein	chr1:40735739-40738910
Medtr1g090723.4	NAC transcription factor-like protein	chr1:40735738-40739270
Medtr1g090763.1	lysine-specific demethylase REF6-like protein, putative	chr1:40778826-40779221
Medtr1g090783.1	MADS-box transcription factor family protein	chr1:40802894-40803364
Medtr1g090850.1	histidine kinase 1	chr1:40899727-40895395
Medtr1g090883.1	F-box/FBD-like domain protein	chr1:40967491-40968693
Medtr1g090900.1	F-box/FBD-like domain protein	chr1:40978037-40978645
Medtr1g093080.1	myb-like transcription factor family protein	chr1:41924973-41922713
Medtr1g093080.2	myb-like transcription factor family protein	chr1:41924955-41922713
Medtr1g093080.3	myb-like transcription factor family protein	chr1:41924965-41922713
Medtr1g093095.1	C2H2-type zinc finger protein	chr1:41939075-41940250
Medtr1g093600.1	AP2/ERF and B3 domain transcription factor	chr1:41953202-41951396
Medtr1g093670.1	NAC transcription factor-like protein	chr1:42006623-42004062
Medtr1g093680.1	NAC transcription factor-like protein	chr1:42018089-42012426
Medtr1g093750.1	basic helix loop helix (BHLH) DNA-binding family protein	chr1:42063379-42060309
Medtr1g094045.1	Myb/SANT-like DNA-binding domain protein	chr1:42235840-42238314
Medtr1g094085.1	BHLH transcription factor-like protein	chr1:42270306-42274574
Medtr1g094085.2	BHLH transcription factor-like protein	chr1:42270306-42274574
Medtr1g094115.1	C2H2 zinc finger protein, putative	chr1:42286195-42289752
Medtr1g094115.2	C2H2 zinc finger protein, putative	chr1:42286106-42289867
Medtr1g094210.1	F-box protein interaction domain protein	chr1:42413939-42416016
Medtr1g094210.2	F-box protein interaction domain protein	chr1:42413939-42416307
Medtr1g094220.2	small GTPase family RAB protein	chr1:42431707-42425453
Medtr1g094220.3	small GTPase family RAB protein	chr1:42431707-42425453
Medtr1g094220.5	small GTPase family RAB protein	chr1:42431707-42425453
Medtr1g094610.1	DHHC-type zinc finger protein	chr1:42499578-42505231
Medtr1g094740.1	lysine-specific demethylase ELF6-like protein, putative	chr1:42588916-42579741
Medtr1g094760.1	Myb/SANT-like DNA-binding domain protein	chr1:42603077-42599820
Medtr1g094930.1	GATA type zinc finger transcription factor family protein	chr1:42711159-42715182
Medtr1g094930.2	GATA type zinc finger transcription factor family protein	chr1:42711402-42715086
Medtr1g095000.1	acyl-CoA N-acyltransferase domain protein	chr1:42766828-42763908
Medtr1g095570.1	Myb DNA-binding domain protein	chr1:42995245-43004049
Medtr1g095570.2	Myb DNA-binding domain protein	chr1:42997648-43004049
Medtr1g095750.1	F-box-like protein	chr1:43097305-43098645
Medtr1g095810.1	DEAD-box ATP-dependent RNA helicase	chr1:43124508-43126947
Medtr1g095850.1	lateral organ boundaries (LOB) domain protein	chr1:43142418-43140728
Medtr1g096030.1	GRAS family transcription factor	chr1:43289642-43291027
Medtr1g096430.1	NAC transcription factor-like protein	chr1:43438375-43439601
Medtr1g096890.1	F-box/kelch-repeat plant protein	chr1:43657223-43657772
Medtr1g097190.1	DNA-binding domain protein	chr1:43848446-43848024
Medtr1g097300.1	NAC transcription factor-like protein	chr1:43891021-43886555
Medtr1g097330.1	F-box protein interaction domain protein	chr1:43907582-43909041
Medtr1g097420.1	RAB GTPase-like protein A1D	chr1:43946590-43951820
Medtr1g097420.2	RAB GTPase-like protein A1D	chr1:43946590-43951820
Medtr1g097490.1	F-box protein interaction domain protein	chr1:43987150-43985975
Medtr1g097560.1	F-box protein interaction domain protein	chr1:44005765-44002435
Medtr1g098180.1	F-box protein interaction domain protein	chr1:44188600-44187394
Medtr1g098390.1	DHHC type zinc finger protein	chr1:44294252-44298668
Medtr1g098460.1	AP2 domain class transcription factor	chr1:44333991-44330832
Medtr1g098590.1	BZIP transcription factor	chr1:44403395-44398158
Medtr1g098590.2	BZIP transcription factor	chr1:44403395-44398170
Medtr1g098590.3	BZIP transcription factor	chr1:44403395-44398170
Medtr1g098790.1	tubby-F-box-like protein	chr1:44501218-44497608
Medtr1g098790.2	tubby-F-box-like protein	chr1:44501618-44497595
Medtr1g098790.3	tubby-F-box-like protein	chr1:44501418-44497608
Medtr1g098790.4	tubby-F-box-like protein	chr1:44500766-44497608
Medtr1g099030.1	basic region leucine zipper protein	chr1:44657625-44659153
Medtr1g099290.1	chitinase	chr1:44816711-44819826
Medtr1g099310.1	chitinase	chr1:44834080-44835334
Medtr1g099320.1	chitinase	chr1:44837562-44838789
Medtr1g099350.1	chitinase	chr1:44848696-44849748
Medtr1g099400.1	G-type lectin S-receptor-like Serine/Threonine-kinase plant	chr1:44882360-44877845
Medtr1g099490.1	F-box-like protein	chr1:44939582-44943606
Medtr1g099490.2	F-box-like protein	chr1:44939542-44943921
Medtr1g099490.3	F-box-like protein	chr1:44939542-44943921
Medtr1g099600.1	WRKY family transcription factor	chr1:44992105-44990818
Medtr1g099840.1	heat shock protein 81-2	chr1:45063354-45060414
Medtr1g100280.1	F-box protein	chr1:45195549-45196942
Medtr1g100597.1	phloem protein 2-B11	chr1:45527254-45525335
Medtr1g100613.1	phloem protein 2-B11	chr1:45534821-45531388
Medtr1g100653.1	myb transcription factor MIXTA-like protein	chr1:45595446-45593395
Medtr1g100667.1	myb transcription factor	chr1:45606367-45604161
Medtr1g100697.1	F-box/LRR plant protein	chr1:45641465-45643912
Medtr1g100707.1	F-box/LRR plant protein	chr1:45647355-45648673
Medtr1g100763.1	F-box protein interaction domain protein	chr1:45694753-45692744
Medtr1g100777.1	heat shock transcription factor B2A	chr1:45704359-45705846
Medtr1g100797.1	E3 ubiquitin-protein ligase XBOS33, putative	chr1:45735948-45731488
Medtr1g100797.2	E3 ubiquitin-protein ligase XBOS33, putative	chr1:45735948-45731488
Medtr1g100810.1	C2H2-like zinc finger protein, putative	chr1:45258128-45251792
Medtr1g101130.1	tubulin beta-1 chain	chr1:45455016-45451967
Medtr1g101190.1	cofilin/actin-depolymerizing factor-like protein	chr1:45476177-45483680
Medtr1g101190.2	cofilin/actin-depolymerizing factor-like protein	chr1:45476069-45480943
Medtr1g101280.1	homeobox leucine zipper protein	chr1:45748328-45742814
Medtr1g101390.1	F-box protein PP2-A13	chr1:45798273-45801854
Medtr1g101550.1	ethylene-responsive transcription factor ERF026	chr1:45868926-45870250
Medtr1g101600.1	dehydration-responsive element-binding protein	chr1:45888187-45888799
Medtr1g101810.1	TCP family transcription factor	chr1:45965265-45966764
Medtr1g101810.2	TCP family transcription factor	chr1:45965204-45966803
Medtr1g101810.3	TCP family transcription factor	chr1:45965204-45966803
Medtr1g101810.4	TCP family transcription factor	chr1:45965204-45966803
Medtr1g101970.1	MADS-box transcription factor	chr1:46039776-46036096
Medtr1g102370.1	transcription factor	chr1:46230813-46229149
Medtr1g102380.1	transcription factor bHLH120-like protein, putative	chr1:46235719-46236971
Medtr1g102590.1	transcription initiation factor TFIID subunit-like protein	chr1:46351056-46349992
Medtr1g102590.2	transcription initiation factor TFIID subunit-like protein	chr1:46351056-46349992
Medtr1g102670.1	meiotic recombination protein DMC1, putative	chr1:46400379-46403108
Medtr1g102860.1	heat shock transcription factor A3	chr1:46489506-46487467
Medtr1g103110.1	acetyltransferase (GNAT) domain protein	chr1:46648731-46647824
Medtr1g103150.1	acetyltransferase (GNAT) domain protein	chr1:46657091-46655675
Medtr1g103320.1	acetyltransferase (GNAT) domain protein	chr1:46759134-46758787
Medtr1g103380.1	TCP family transcription factor	chr1:46797920-46794627
Medtr1g103760.1	CBL-interacting kinase	chr1:46969809-46971170
Medtr1g104650.1	linoleate 9S-lipoxygenase-like protein	chr1:47132503-47126128
Medtr1g104650.2	linoleate 9S-lipoxygenase-like protein	chr1:47132437-47126128
Medtr1g104650.3	linoleate 9S-lipoxygenase-like protein	chr1:47132583-47126095
Medtr1g105400.1	ethylene-responsive transcription factor ERF118-like protein	chr1:47424522-47425616
Medtr1g105425.1	homeobox domain protein	chr1:47438111-47436827
Medtr1g105905.1	MADS-box transcription factor family protein	chr1:47826202-47825540
Medtr1g105910.1	MADS-box transcription factor family protein	chr1:47830969-47830256
Medtr1g105920.1	MADS-box transcription factor family protein	chr1:47841053-47840340
Medtr1g106020.1	F-box SKIP22-like protein	chr1:47945673-47943707
Medtr1g106050.1	F-box protein	chr1:47987562-47985839
Medtr1g106070.1	MADS-box transcription factor family protein	chr1:48004964-48005515
Medtr1g106420.1	LOB domain protein	chr1:48276187-48277145
Medtr1g106460.1	basic helix loop helix (BHLH) DNA-binding family protein	chr1:48142311-48140254
Medtr1g106460.2	basic helix loop helix (BHLH) DNA-binding family protein	chr1:48142311-48140254
Medtr1g106470.1	transcription factor	chr1:48147124-48145297
Medtr1g106470.2	transcription factor	chr1:48147121-48145297
Medtr1g106480.1	helix loop helix DNA-binding domain protein	chr1:48151299-48150443
Medtr1g106590.1	GRAS family transcription factor	chr1:48194978-48191881
Medtr1g106730.1	C2H2-type zinc finger protein	chr1:48248085-48249261
Medtr1g107015.1	homeobox KN domain protein	chr1:48446666-48453047
Medtr1g107015.2	homeobox KN domain protein	chr1:48447717-48453047
Medtr1g107015.3	homeobox KN domain protein	chr1:48447642-48453047
Medtr1g107015.4	homeobox KN domain protein	chr1:48447642-48453047
Medtr1g107055.1	zinc finger-like protein	chr1:48461368-48459368
Medtr1g107185.1	BHLH transcription factor-like protein	chr1:48511559-48513366
Medtr1g107255.1	histone acetyltransferase	chr1:48542831-48547230
Medtr1g107255.2	histone acetyltransferase	chr1:48542831-48547230
Medtr1g107385.1	F-box/RNI/FBD-like domain protein	chr1:48679446-48675089
Medtr1g108490.1	RING/FYVE/PHD zinc finger protein	chr1:49037595-49041175
Medtr1g108490.2	RING/FYVE/PHD zinc finger protein	chr1:49037595-49040264
Medtr1g108500.1	MADS-box transcription factor family protein, putative	chr1:49042688-49047472
Medtr1g108510.1	MADS-box transcription factor family protein	chr1:49048496-49049182
Medtr1g108580.1	MADS-box transcription factor family protein	chr1:49063548-49064234
Medtr1g108660.1	SAM-dependent carboxyl methyltransferase	chr1:49109333-49111252
Medtr1g108770.1	F0F1-type ATP synthase, beta subunit	chr1:49160979-49156981
Medtr1g108800.1	F-box/RNI/FBD-like domain protein	chr1:49171662-49170129
Medtr1g108820.1	F-box/RNI/FBD-like domain protein	chr1:49178362-49180014
Medtr1g108820.2	F-box/RNI/FBD-like domain protein	chr1:49178362-49180014
Medtr1g110090.1	wall-associated receptor kinase galacturonan-binding protein	chr1:49654919-49655877
Medtr1g110230.1	receptor-like kinase	chr1:49712540-49714920
Medtr1g110460.1	myb transcription factor	chr1:49849320-49847994
Medtr1g110710.1	zinc finger protein, putative	chr1:49955434-49951484
Medtr1g110840.1	LOB domain protein	chr1:50042373-50043391
Medtr1g110970.1	ethylene-responsive transcription factor ERF118-like protein	chr1:50102669-50101581
Medtr1g111310.1	BZIP family transcription factor	chr1:50281639-50275098
Medtr1g111320.1	basic leucine zipper transcription factor	chr1:50290748-50288009
Medtr1g111510.1	MFS transporter	chr1:50384418-50386469
Medtr1g111530.1	MFS transporter	chr1:50389648-50391414
Medtr1g111540.1	MFS transporter	chr1:50392705-50394962
Medtr1g111550.1	MFS transporter	chr1:50406495-50408598
Medtr1g111570.1	protein phosphatase 2A regulatory B subunit family protein	chr1:50420260-50423814
Medtr1g111630.1	F-box/RNI superfamily protein	chr1:50457912-50460586
Medtr1g111830.1	MYB-like transcription factor family protein	chr1:50567146-50569553
Medtr1g112270.1	C2H2 zinc finger protein, putative	chr1:50789869-50782797
Medtr1g112270.2	C2H2 zinc finger protein, putative	chr1:50790900-50782752
Medtr1g112370.1	myb-like DNA-binding domain, shaqkyf class protein	chr1:50873199-50869846
Medtr1g112650.1	myb/SANT-like DNA-binding domain protein	chr1:50993163-50994113
Medtr1g112680.1	transcription factor aborted microspores-like protein	chr1:51008905-51011549
Medtr1g112760.1	myb transcription factor	chr1:51044088-51045093
Medtr1g112820.1	translation initiation factor IF-3	chr1:51109122-51095940
Medtr1g112830.1	DHHC-type zinc finger protein	chr1:51116805-51114479
Medtr1g112930.1	F-box protein interaction domain protein	chr1:51222119-51220983
Medtr1g112940.1	protein phosphatase 2A regulatory B subunit family protein	chr1:51225322-51223413
Medtr1g113730.1	transmembrane protein, putative	chr1:51313387-51311788
Medtr1g113740.1	ankyrin repeat protein, putative	chr1:51314962-51314014
Medtr1g113760.1	ankyrin repeat protein	chr1:51320520-51318175
Medtr1g113820.1	ankyrin repeat protein	chr1:51345033-51341687
Medtr1g114010.1	F-box/LRR protein	chr1:51436266-51432963
Medtr1g114380.1	TCP family transcription factor	chr1:51614461-51616519
Medtr1g114700.1	F-box protein interaction domain protein	chr1:51781908-51783080
Medtr1g114730.1	MADS-box transcription factor family protein	chr1:51792967-51791924
Medtr1g115160.1	F-box protein interaction domain protein	chr1:51831542-51832657
Medtr1g115185.1	F-box protein interaction domain protein	chr1:51857688-51858990
Medtr1g115205.1	F-box protein	chr1:51875736-51874902
Medtr1g115245.1	F-box/RNI superfamily protein	chr1:51939872-51938946
Medtr1g115250.1	F-box/RNI/FBD-like domain protein	chr1:51946151-51942796
Medtr1g115315.1	wuschel-related homeobox protein	chr1:52025791-52029215
Medtr1g115315.2	wuschel-related homeobox protein	chr1:52025869-52029102
Medtr1g115325.1	RAB GTPase-like protein A5B	chr1:52031011-52034310
Medtr1g115345.1	C2H2-type zinc finger protein	chr1:52052229-52053348
Medtr1g115375.1	RNA recognition motif, a.k.a. RRM, RBD protein	chr1:52075123-52071412
Medtr1g115380.1	F-box/LRR protein	chr1:52085675-52082333
Medtr1g115400.1	F-box plant-like protein	chr1:52098889-52096685
Medtr1g115575.1	ankyrin repeat plant-like protein	chr1:52262579-52266608
Medtr1g116010.1	GATA type zinc finger transcription factor family protein	chr1:52421000-52422477
Medtr1g116790.1	transcription factor	chr1:52858896-52855667
Medtr1g116920.1	AP2/ERF and B3 domain transcription factor	chr1:52807897-52806975
Medtr1g442850.1	F-box protein interaction domain protein	chr1:15960378-15961511
Medtr1g476030.1	E3 ubiquitin-protein ligase XBAT35, putative	chr1:33694006-33687085
Medtr1g492880.1	F-box/RNI superfamily protein	chr1:41663757-41658553
Medtr1g492880.2	F-box/RNI superfamily protein	chr1:41663786-41658426
Medtr1g492880.3	F-box/RNI superfamily protein	chr1:41663786-41658426
Medtr1g492880.4	F-box/RNI superfamily protein	chr1:41663786-41658426
Medtr1g492880.5	F-box/RNI superfamily protein	chr1:41663786-41658426
Medtr1g492880.6	F-box/RNI superfamily protein	chr1:41663786-41658426
Medtr1g492880.7	F-box/RNI superfamily protein	chr1:41663786-41658426
Medtr1g492880.8	F-box/RNI superfamily protein	chr1:41663786-41662237
Medtr1g492880.9	F-box/RNI superfamily protein	chr1:41663786-41662237
Medtr2051s0010.1	polysaccharide deacetylase	scaffold2051:909-351
Medtr2102s0010.1	GNAT family acetyltransferase	scaffold2102:285-839
Medtr2157s0010.1	NAC transcription factor-like protein	scaffold2157:1006-209
Medtr2g005500.1	RAB GTPase-like protein B1C	chr2:184631-186040
Medtr2g005510.1	RAB GTPase-like protein A1D	chr2:188783-187481
Medtr2g005870.1	ion channel pollux-like protein	chr2:363876-370020
Medtr2g005870.2	ion channel pollux-like protein	chr2:363876-370020
Medtr2g005990.1	F-box/RNI/FBD-like domain protein	chr2:409106-410691
Medtr2g006150.1	TCP family transcription factor	chr2:471446-468724
Medtr2g006150.2	TCP family transcription factor	chr2:471446-468724
Medtr2g006360.1	F-box protein interaction domain protein	chr2:553572-554768
Medtr2g006870.1	potassium outward rectifying channel protein	chr2:661516-654544
Medtr2g007090.1	F-box/RNI/FBD-like domain protein	chr2:820389-821547
Medtr2g007100.1	F-box/RNI/FBD-like domain protein	chr2:824257-824496
Medtr2g007220.1	F-box plant-like protein	chr2:870653-867454
Medtr2g007360.1	F-box/RNI/FBD-like domain protein	chr2:966380-965066
Medtr2g007400.1	F-box/RNI/FBD-like domain protein	chr2:975754-973634
Medtr2g007430.1	F-box protein	chr2:982362-981883
Medtr2g007450.1	F-box/RNI/FBD-like domain protein	chr2:991040-989408
Medtr2g007460.1	F-box/RNI superfamily protein, putative	chr2:997603-997220
Medtr2g007500.1	F-box/RNI/FBD-like domain protein	chr2:1013258-1011892
Medtr2g007530.1	F-box/RNI/FBD-like domain protein	chr2:1020280-1019008
Medtr2g007550.1	F-box/RNI/FBD-like domain protein	chr2:1026121-1023951
Medtr2g007930.1	tubby-F-box-like protein	chr2:1204309-1200463
Medtr2g008310.1	F-box/RNI/FBD-like domain protein	chr2:1398646-1400298
Medtr2g008320.1	F-box/RNI/FBD-like domain protein	chr2:1401961-1404001
Medtr2g008360.1	somatic embryogenesis receptor-like kinase	chr2:1424285-1431027
Medtr2g008370.1	somatic embryogenesis receptor kinase	chr2:1431840-1436588
Medtr2g008380.1	somatic embryogenesis receptor-like kinase	chr2:1437567-1442519
Medtr2g008390.1	somatic embryogenesis receptor kinase	chr2:1444370-1449983
Medtr2g008400.1	somatic embryogenesis receptor kinase	chr2:1450683-1456854
Medtr2g008440.1	galactose oxidase/kelch repeat protein	chr2:1477784-1476354
Medtr2g008840.1	calmodulin-binding transcription activator 1	chr2:1646546-1659991
Medtr2g008840.2	calmodulin-binding transcription activator 1	chr2:1646634-1659975
Medtr2g008840.3	calmodulin-binding transcription activator 1	chr2:1648418-1659990
Medtr2g008840.4	calmodulin-binding transcription activator 1	chr2:1646614-1659990
Medtr2g009040.1	methyl-CpG-binding domain protein	chr2:1743193-1738190
Medtr2g009670.1	wall associated kinase-like protein	chr2:2017652-2014513
Medtr2g009890.1	MADS-box transcription factor	chr2:2114851-2134724
Medtr2g010450.1	symbiotic ammonium transporter	chr2:2375660-2378486
Medtr2g010860.1	C2H2-like zinc finger protein	chr2:2551625-2553304
Medtr2g010870.1	C2H2-like zinc finger protein	chr2:2562022-2566589
Medtr2g010900.1	F-box protein interaction domain protein	chr2:2576065-2577222
Medtr2g010920.1	F-box protein interaction domain protein	chr2:2580227-2581616
Medtr2g010930.1	F-box protein	chr2:2584382-2585931
Medtr2g010940.1	terpene synthase family, metal-binding domain protein	chr2:2590522-2591934
Medtr2g010950.1	F-box protein interaction domain protein	chr2:2595085-2596305
Medtr2g010960.1	(3S)-linalool/(E)-nerolidol/(E,E)-geranyl linalool synthase	chr2:2600418-2603572
Medtr2g011070.1	BHLH transcription factor-like protein	chr2:2634659-2637836
Medtr2g011150.1	S-locus lectin kinase family protein	chr2:2665227-2661426
Medtr2g011160.1	G-type lectin S-receptor-like Serine/Threonine-kinase	chr2:2669491-2673461
Medtr2g011170.1	S-locus lectin kinase family protein	chr2:2677200-2681013
Medtr2g011180.1	G-type lectin S-receptor-like Serine/Threonine-kinase	chr2:2686753-2681088
Medtr2g011180.2	G-type lectin S-receptor-like Serine/Threonine-kinase	chr2:2686618-2681690
Medtr2g011190.1	G-type lectin S-receptor-like Serine/Threonine-kinase	chr2:2693356-2689884
Medtr2g011210.1	G-type lectin S-receptor-like Serine/Threonine-kinase	chr2:2701158-2697582
Medtr2g011230.1	G-type lectin S-receptor-like Serine/Threonine-kinase	chr2:2710171-2703785
Medtr2g011240.1	G-type lectin S-receptor-like Serine/Threonine-kinase	chr2:2715164-2711459
Medtr2g011270.1	G-type lectin S-receptor-like Serine/Threonine-kinase	chr2:2721362-2716165
Medtr2g011280.1	G-type lectin S-receptor-like Serine/Threonine-kinase	chr2:2726806-2723023
Medtr2g011340.1	G-type lectin S-receptor-like Serine/Threonine-kinase	chr2:2748302-2744857
Medtr2g011630.3	transcription factor jumonji (JmjC) domain protein	chr2:2845458-2851462
Medtr2g011660.1	myb transcription factor	chr2:2892991-2891380
Medtr2g011800.1	F-box protein	chr2:2951690-2951098
Medtr2g012770.1	disease resistance protein (TIR-NBS-LRR class)	chr2:3279450-3282736
Medtr2g012870.1	(E)-nerolidol/(E,E)-geranyl linalool synthase	chr2:3350165-3342994
Medtr2g012900.1	(E)-nerolidol/(E,E)-geranyl linalool synthase	chr2:3375571-3367485
Medtr2g012920.1	toll-interleukin-resistance (TIR) domain protein	chr2:3387627-3386747
Medtr2g012940.1	toll-interleukin-resistance (TIR) domain protein	chr2:3393972-3393370
Medtr2g013920.1	helix loop helix DNA-binding domain protein	chr2:3826720-3828487
Medtr2g013950.1	VQ motif protein	chr2:3839731-3840815
Medtr2g014300.1	ethylene response factor	chr2:4034815-4036032
Medtr2g014340.1	ethylene response factor	chr2:4068415-4067342
Medtr2g014490.1	homeobox domain protein	chr2:4156582-4148228
Medtr2g014490.2	homeobox domain protein	chr2:4157060-4148227
Medtr2g014680.1	NAC transcription factor-like protein	chr2:4232801-4236401
Medtr2g014680.2	NAC transcription factor-like protein	chr2:4232801-4236401
Medtr2g014990.1	RAB GTPase-like protein A1D	chr2:4375511-4372352
Medtr2g015000.1	wuschel homeobox protein	chr2:4393059-4395325
Medtr2g015040.1	ethylene response factor	chr2:4417521-4418524
Medtr2g015050.1	ethylene response factor	chr2:4420718-4419705
Medtr2g015890.1	transcription factor	chr2:4771989-4770207
Medtr2g015890.10	transcription factor	chr2:4770683-4770207
Medtr2g015890.11	transcription factor	chr2:4770683-4770207
Medtr2g015890.12	transcription factor	chr2:4770683-4770207
Medtr2g015890.13	transcription factor	chr2:4770683-4770207
Medtr2g015890.14	transcription factor	chr2:4770683-4770207
Medtr2g015890.15	transcription factor	chr2:4770683-4770207
Medtr2g015890.16	transcription factor	chr2:4770683-4770207
Medtr2g015890.2	transcription factor	chr2:4771989-4770207
Medtr2g015890.7	transcription factor	chr2:4771989-4770207
Medtr2g016210.1	MADS-box transcription factor family protein	chr2:4921801-4922880
Medtr2g016220.1	myb-like DNA-binding domain, shaqkyf class protein	chr2:4927107-4923939
Medtr2g016220.2	myb-like DNA-binding domain, shaqkyf class protein	chr2:4928618-4923873
Medtr2g016220.3	myb-like DNA-binding domain, shaqkyf class protein	chr2:4928618-4923873
Medtr2g016220.4	myb-like DNA-binding domain, shaqkyf class protein	chr2:4928610-4924057
Medtr2g016280.1	CBL-interacting kinase	chr2:4957357-4955498
Medtr2g016340.1	CBL-interacting kinase	chr2:4982022-4983359
Medtr2g016350.1	CBL-interacting kinase	chr2:4985311-4985709
Medtr2g016520.1	RING/FYVE/PHD zinc finger protein	chr2:5072077-5075083
Medtr2g016730.1	AP2 domain class transcription factor	chr2:5173691-5172338
Medtr2g016770.1	WRKY family transcription factor	chr2:5189883-5191598
Medtr2g016770.2	WRKY family transcription factor	chr2:5189923-5191508
Medtr2g017720.1	F-box associated protein	chr2:5437660-5435484
Medtr2g017800.1	ankyrin repeat protein	chr2:5332285-5331190
Medtr2g017825.1	integrin-linked kinase family protein	chr2:5510951-5518730
Medtr2g017825.2	integrin-linked kinase family protein	chr2:5510951-5518730
Medtr2g017825.3	integrin-linked kinase family protein	chr2:5510951-5515776
Medtr2g017825.4	integrin-linked kinase family protein	chr2:5510951-5517247
Medtr2g017825.5	integrin-linked kinase family protein	chr2:5510951-5517275
Medtr2g017825.6	integrin-linked kinase family protein	chr2:5510951-5515496
Medtr2g017865.1	MADS-box transcription factor	chr2:5545792-5553523
Medtr2g017890.1	heat shock transcription factor A4A	chr2:5302257-5300394
Medtr2g017930.1	ankyrin repeat protein	chr2:5314383-5317832
Medtr2g017965.1	GDSL-like lipase/acylhydrolase	chr2:5593500-5591860
Medtr2g018900.1	F-box/LRR protein	chr2:6037033-6038152
Medtr2g018910.1	F-box/LRR protein	chr2:6040628-6044118
Medtr2g018940.1	F-box/LRR protein	chr2:6045280-6047439
Medtr2g018950.1	F-box/LRR protein	chr2:6051919-6054233
Medtr2g019060.1	F-box/LRR protein, putative	chr2:6133876-6132345
Medtr2g019080.1	F-box plant-like protein	chr2:6146178-6143348
Medtr2g019080.2	F-box plant-like protein	chr2:6146172-6143348
Medtr2g019230.1	kelch repeat F-box protein	chr2:6225091-6227537
Medtr2g019575.1	CBL-interacting kinase	chr2:6419247-6415181
Medtr2g019575.2	CBL-interacting kinase	chr2:6419247-6415181
Medtr2g019750.1	AP2 domain class transcription factor	chr2:6507974-6506699
Medtr2g019760.1	apoptosis-antagonizing transcription factor, carboxy-terminal domain protein	chr2:6518637-6515904
Medtr2g020000.1	chromatin remodeling factor, putative	chr2:6619806-6610735
Medtr2g020170.1	F-box/RNI/FBD-like domain protein	chr2:6686231-6687525
Medtr2g020280.1	tubby-F-box-like protein	chr2:6738683-6733208
Medtr2g020450.1	ankyrin repeat protein	chr2:6813650-6808012
Medtr2g020470.1	ankyrin repeat protein	chr2:6820206-6816179
Medtr2g020500.1	F-box-like protein	chr2:6828572-6829949
Medtr2g020510.1	ankyrin repeat protein	chr2:6834682-6830610
Medtr2g020520.1	zinc finger protein	chr2:6842371-6836281
Medtr2g020520.2	zinc finger protein	chr2:6842446-6836281
Medtr2g020520.3	zinc finger protein	chr2:6842068-6836281
Medtr2g020520.4	zinc finger protein	chr2:6841935-6836281
Medtr2g021030.1	F-box/LRR protein	chr2:7104633-7097070
Medtr2g021030.2	F-box/LRR protein	chr2:7104633-7097070
Medtr2g021050.1	F-box protein interaction domain protein	chr2:7114832-7116045
Medtr2g021070.1	synapse-associated protein, putative	chr2:7122105-7123871
Medtr2g021150.1	F-box protein interaction domain protein	chr2:7149324-7147234
Medtr2g021155.1	F-box protein interaction domain protein	chr2:7162258-7155965
Medtr2g021190.1	F-box protein interaction domain protein	chr2:7169701-7168089
Medtr2g021210.1	F-box protein interaction domain protein	chr2:7175485-7173924
Medtr2g021252.1	glutamine synthetase	chr2:7200969-7199766
Medtr2g021300.1	GTP-binding elongation factor Tu family protein	chr2:7236483-7239439
Medtr2g021330.1	MAP kinase-like protein	chr2:7254841-7248325
Medtr2g021330.2	MAP kinase-like protein	chr2:7254855-7248296
Medtr2g021330.3	MAP kinase-like protein	chr2:7254855-7248330
Medtr2g021450.1	F-box-like protein	chr2:7303818-7303381
Medtr2g021480.1	F-box protein	chr2:7309214-7307997
Medtr2g021510.1	F-box-like protein	chr2:7323430-7322897
Medtr2g021560.1	F-box-like protein	chr2:7337153-7336320
Medtr2g021570.1	F-box-like protein	chr2:7342654-7342108
Medtr2g021590.1	F-box-like protein	chr2:7348942-7348072
Medtr2g021600.1	F-box-like protein	chr2:7354427-7353086
Medtr2g021640.1	F-box-like protein	chr2:7371305-7370528
Medtr2g021660.1	F-box-like protein	chr2:7375886-7375107
Medtr2g021770.1	F-box protein interaction domain protein	chr2:7430008-7428782
Medtr2g021800.1	F-box protein interaction domain protein	chr2:7436449-7434909
Medtr2g021950.1	F-box protein interaction domain protein	chr2:7499927-7498716
Medtr2g022000.1	F-box protein interaction domain protein	chr2:7525110-7523060
Medtr2g022170.1	F-box and associated interaction domain protein	chr2:7612855-7612451
Medtr2g022280.1	basic helix loop helix (BHLH) DNA-binding family protein	chr2:7685904-7683445
Medtr2g022750.1	F-box-like protein	chr2:7907858-7909303
Medtr2g022750.2	F-box-like protein	chr2:7907858-7909316
Medtr2g023100.1	myb transcription factor	chr2:8085175-8084546
Medtr2g023280.1	DUO pollen-like protein, putative	chr2:8187592-8196160
Medtr2g023340.1	core histone H2A/H2B/H3/H4	chr2:8235750-8235016
Medtr2g023450.1	ankyrin repeat 13C-like protein	chr2:8288370-8285447
Medtr2g023580.1	myb-like DNA-binding domain, shaqkyf class protein	chr2:8332244-8336224
Medtr2g023930.1	WRKY1b transcription factor	chr2:8498940-8496137
Medtr2g023970.1	wall-associated receptor kinase galacturonan-binding protein	chr2:8514790-8516482
Medtr2g024110.1	F-box protein interaction domain protein	chr2:8578715-8579845
Medtr2g024350.1	WRKY DNA-binding domain protein	chr2:8776927-8775966
Medtr2g024380.1	WRKY DNA-binding domain protein	chr2:8785909-8787640
Medtr2g024390.1	homeobox knotted-like protein	chr2:8797446-8791813
Medtr2g025420.1	F-box and associated interaction domain protein	chr2:9060163-9062466
Medtr2g025995.1	F-box-like protein	chr2:9358081-9355793
Medtr2g026010.1	F-box and associated interaction domain protein	chr2:9365841-9363060
Medtr2g026250.1	GRAS family transcription factor	chr2:9568804-9567008
Medtr2g026310.1	transcriptional adapter ADA2a	chr2:9494097-9499023
Medtr2g026380.1	transcriptional adapter ADA2	chr2:9521699-9525767
Medtr2g026710.1	nuclear transcription factor Y protein	chr2:9722468-9723563
Medtr2g026725.1	Myb/SANT-like DNA-binding domain protein	chr2:9734426-9736828
Medtr2g027660.1	RAB GTPase-like protein C2B	chr2:10132029-10135733
Medtr2g027800.1	myb-like transcription factor family protein	chr2:10196116-10201084
Medtr2g027800.2	myb-like transcription factor family protein	chr2:10196116-10201088
Medtr2g027800.3	myb-like transcription factor family protein	chr2:10196309-10201084
Medtr2g027800.4	myb-like transcription factor family protein	chr2:10196263-10201088
Medtr2g027860.1	myb-like transcription factor family protein	chr2:10218231-10226352
Medtr2g027860.2	myb-like transcription factor family protein	chr2:10222230-10226472
Medtr2g028030.1	UPF0202 plant-like protein	chr2:10311993-10302761
Medtr2g028110.1	F-box protein interaction domain protein	chr2:10336770-10335622
Medtr2g028130.1	F-box protein interaction domain protein	chr2:10348765-10347527
Medtr2g028140.1	F-box and associated interaction domain protein	chr2:10354274-10351121
Medtr2g028160.1	F-box protein interaction domain protein	chr2:10372874-10370917
Medtr2g028950.1	regulatory protein NPR1	chr2:10780227-10774940
Medtr2g028950.2	regulatory protein NPR1	chr2:10780227-10774940
Medtr2g028950.3	regulatory protein NPR1	chr2:10780248-10774940
Medtr2g029990.1	F-box protein interaction domain protein	chr2:11236669-11238596
Medtr2g030130.1	class III homeodomain leucine zipper protein	chr2:11288103-11282650
Medtr2g030170.1	CCAAT-binding transcription factor	chr2:11310198-11302693
Medtr2g030170.2	CCAAT-binding transcription factor	chr2:11310203-11302799
Medtr2g030460.1	stress up-regulated Nod 19 protein	chr2:11461370-11463775
Medtr2g030460.2	stress up-regulated Nod 19 protein	chr2:11461370-11463775
Medtr2g030470.1	stress up-regulated Nod 19 protein	chr2:11471036-11480994
Medtr2g030480.1	stress up-regulated Nod 19 protein	chr2:11484809-11486640
Medtr2g030570.1	homeobox leucine zipper protein	chr2:11540532-11545810
Medtr2g030600.1	homeobox leucine zipper protein, putative	chr2:11553735-11559240
Medtr2g030660.1	homeobox leucine zipper family protein, putative	chr2:11582171-11586913
Medtr2g030680.1	homeobox KN domain protein	chr2:11592074-11594212
Medtr2g030700.1	homeobox KN domain protein	chr2:11603996-11606128
Medtr2g030720.1	homeobox KN domain protein	chr2:11611444-11613511
Medtr2g030740.1	MADS-box transcription factor family protein	chr2:11619846-11620559
Medtr2g031520.1	wall associated kinase-like protein	chr2:11843100-11845944
Medtr2g031530.1	wall associated kinase-like protein	chr2:11847746-11850844
Medtr2g031640.1	F-box protein interaction domain protein	chr2:11986709-11988104
Medtr2g031680.1	F-box protein interaction domain protein	chr2:12005349-12007185
Medtr2g031700.1	F-box protein interaction domain protein	chr2:12011777-12013031
Medtr2g031720.1	F-box protein interaction domain protein	chr2:12017948-12020188
Medtr2g031870.1	myb transcription factor	chr2:12078521-12083546
Medtr2g031870.2	myb transcription factor	chr2:12078577-12083728
Medtr2g031870.3	myb transcription factor	chr2:12078585-12083520
Medtr2g032030.1	WRKY family transcription factor	chr2:12168282-12164218
Medtr2g032030.2	WRKY family transcription factor	chr2:12168282-12164218
Medtr2g032940.1	F-box protein	chr2:12423133-12422975
Medtr2g033050.1	ankyrin repeat protein	chr2:12495841-12494211
Medtr2g033170.1	myb transcription factor	chr2:12558787-12561118
Medtr2g033410.1	F-box protein interaction domain protein	chr2:12699392-12701048
Medtr2g033820.1	WRKY family transcription factor	chr2:12870310-12868146
Medtr2g033880.1	transcription factor bHLH147	chr2:12914710-12913368
Medtr2g034020.1	PAS domain tyrosine kinase family protein	chr2:12981641-12974612
Medtr2g034040.1	phytochrome protein B	chr2:12993536-12986584
Medtr2g034250.1	GRAS family transcription factor	chr2:13084065-13082144
Medtr2g034260.1	GRAS family transcription factor	chr2:13088374-13086374
Medtr2g034280.1	GRAS family transcription factor	chr2:13094204-13092471
Medtr2g034580.1	dihydrolipoamide dehydrogenase	chr2:13223143-13229305
Medtr2g034650.1	calmodulin-binding transcription activator	chr2:13262185-13256129
Medtr2g034700.1	F-box protein interaction domain protein	chr2:13279898-13282022
Medtr2g034790.1	myb transcription factor	chr2:13342703-13345610
Medtr2g034960.1	B-type response regulator	chr2:13431340-13428260
Medtr2g035100.1	disease-resistance response protein	chr2:13483915-13486217
Medtr2g035105.1	disease-resistance response protein	chr2:13489602-13492562
Medtr2g035120.1	disease-resistance response protein	chr2:13500709-13501927
Medtr2g035130.1	disease-resistance response protein	chr2:13508378-13509836
Medtr2g035150.1	disease-resistance response protein	chr2:13514536-13515612
Medtr2g035170.1	disease-resistance response protein	chr2:13519529-13521345
Medtr2g035190.1	ABA-responsive protein	chr2:13529686-13531292
Medtr2g035210.1	ABA-responsive protein	chr2:13536287-13538127
Medtr2g035220.1	ABA-responsive protein	chr2:13541138-13542216
Medtr2g035320.1	ABA-responsive protein	chr2:13553595-13555035
Medtr2g035320.2	ABA-responsive protein	chr2:13553608-13554997
Medtr2g035580.1	MADS-box transcription factor family protein	chr2:15081619-15082482
Medtr2g035610.1	MADS-box transcription factor family protein	chr2:15072865-15073233
Medtr2g036170.1	PLATZ transcription factor family protein	chr2:15350771-15359622
Medtr2g036240.1	glycoside hydrolase family 18 protein	chr2:15698504-15699785
Medtr2g036260.1	glycoside hydrolase family 18 protein	chr2:15711040-15712293
Medtr2g036290.1	glycoside hydrolase family 18 protein	chr2:15723562-15724797
Medtr2g036470.1	cyclin-like F-box protein	chr2:15783629-15785077
Medtr2g036510.1	galactose oxidase/kelch repeat protein	chr2:15805460-15796841
Medtr2g037140.1	disease resistance protein (TIR-NBS-LRR class), putative	chr2:16125818-16119908
Medtr2g037150.1	disease resistance protein (TIR-NBS-LRR class)	chr2:16127298-16126867
Medtr2g037690.1	disease resistance protein (TIR-NBS-LRR class), putative	chr2:16334506-16339831
Medtr2g038000.1	pathogenesis-related homeodomain-like protein, putative	chr2:16499640-16505838
Medtr2g038040.1	transcription factor	chr2:16541480-16533865
Medtr2g038420.1	seven in absentia family protein	chr2:16750833-16753026
Medtr2g038430.1	seven in absentia family protein	chr2:16755497-16757529
Medtr2g038580.1	homeobox associated leucine zipper protein	chr2:16809661-16811389
Medtr2g038625.1	homeobox associated leucine zipper protein	chr2:16848996-16850491
Medtr2g038680.1	F-box protein interaction domain protein	chr2:16920018-16921250
Medtr2g038720.1	GATA type zinc finger transcription factor family protein	chr2:16955533-16953838
Medtr2g039620.1	basic helix loop helix (BHLH) DNA-binding family protein	chr2:17355333-17360369
Medtr2g039620.2	basic helix loop helix (BHLH) DNA-binding family protein	chr2:17355333-17360530
Medtr2g039770.1	disease resistance protein (TIR-NBS-LRR class)	chr2:17437701-17443829
Medtr2g039880.1	regulatory protein NPR1	chr2:17472303-17469747
Medtr2g040010.1	glycylpeptide N-tetradecanoyltransferase	chr2:17554131-17552516
Medtr2g040160.1	animal HSPA9 nucleotide-binding domain protein	chr2:17616530-17622587
Medtr2g040220.1	HSPA4 nucleotide-binding domain protein	chr2:17641906-17649618
Medtr2g040230.1	disease resistance protein (TIR-NBS-LRR class), putative	chr2:17650494-17654963
Medtr2g040260.1	animal HSPA9 nucleotide-binding domain protein	chr2:17660597-17667589
Medtr2g040350.1	animal HSPA9 nucleotide-binding domain protein	chr2:17698227-17704707
Medtr2g040370.1	animal HSPA9 nucleotide-binding domain protein	chr2:17711478-17718521
Medtr2g040370.2	animal HSPA9 nucleotide-binding domain protein	chr2:17711478-17720023
Medtr2g040650.1	chitinase	chr2:17821411-17818996
Medtr2g040690.1	chitinase	chr2:17844560-17847487
Medtr2g040740.1	chitinase	chr2:17861599-17859395
Medtr2g040830.1	chitinase	chr2:17884932-17887717
Medtr2g041070.1	disease resistance protein (TIR-NBS-LRR class)	chr2:17994067-17989184
Medtr2g041070.2	disease resistance protein (TIR-NBS-LRR class)	chr2:17994128-17988647
Medtr2g041090.1	CCAAT-binding transcription factor	chr2:18006883-18003827
Medtr2g041090.2	CCAAT-binding transcription factor	chr2:18006914-18003742
Medtr2g041430.1	growth-regulating factor-like protein	chr2:18200260-18198399
Medtr2g041430.2	growth-regulating factor-like protein	chr2:18200318-18197862
Medtr2g041430.3	growth-regulating factor-like protein	chr2:18200318-18197862
Medtr2g041510.2	F-box protein	chr2:18232923-18231745
Medtr2g041620.1	acyl-CoA N-acyltransferase (NAT) superfamily protein	chr2:18277891-18274584
Medtr2g041620.2	acyl-CoA N-acyltransferase (NAT) superfamily protein	chr2:18277853-18274587
Medtr2g041620.3	acyl-CoA N-acyltransferase (NAT) superfamily protein	chr2:18277853-18274584
Medtr2g041620.4	acyl-CoA N-acyltransferase (NAT) superfamily protein	chr2:18277853-18274584
Medtr2g041620.5	acyl-CoA N-acyltransferase (NAT) superfamily protein	chr2:18277891-18274584
Medtr2g042540.1	phloem protein 2-B2, putative	chr2:18558091-18558797
Medtr2g043020.1	ethylene-responsive transcription factor ERF017-like protein	chr2:18730846-18729389
Medtr2g043030.1	ethylene-responsive transcription factor ERF017-like protein	chr2:18733579-18732619
Medtr2g043040.1	TINY transcription factor	chr2:18736158-18735139
Medtr2g043050.1	ethylene-responsive transcription factor ERF017-like protein	chr2:18743617-18742621
Medtr2g043400.1	F-box protein interaction domain protein	chr2:18909807-18908548
Medtr2g043410.1	F-box protein interaction domain protein	chr2:18914552-18913296
Medtr2g043420.1	F-box protein	chr2:18921712-18921227
Medtr2g043900.1	respiratory burst oxidase-like protein	chr2:19076468-19068321
Medtr2g043900.2	respiratory burst oxidase-like protein	chr2:19076468-19068321
Medtr2g043900.3	respiratory burst oxidase-like protein	chr2:19076468-19068891
Medtr2g043900.4	respiratory burst oxidase-like protein	chr2:19076468-19068891
Medtr2g044830.1	disease resistance protein (TIR-NBS-LRR class)	chr2:19496324-19492124
Medtr2g045020.1	MADS-box transcription factor family protein	chr2:19587657-19588220
Medtr2g045090.1	ankyrin repeat protein	chr2:19619946-19620664
Medtr2g045135.1	HCP family protein with MYND-type zinc finger protein	chr2:19833991-19832443
Medtr2g045140.1	HCP family protein with MYND-type zinc finger protein	chr2:19635531-19634020
Medtr2g045360.1	WRKY family transcription factor	chr2:19921452-19925512
Medtr2g045470.1	CBL-interacting kinase	chr2:19958506-19965003
Medtr2g045470.2	CBL-interacting kinase	chr2:19961894-19964987
Medtr2g045630.1	hypothetical protein	chr2:20011347-20008222
Medtr2g045670.1	bZIP transcription factor	chr2:20020195-20017324
Medtr2g045700.1	bZIP transcription factor	chr2:20030136-20027717
Medtr2g046800.1	F-box protein interaction domain protein	chr2:20579101-20577914
Medtr2g046830.1	F-box protein interaction domain protein	chr2:20586168-20583967
Medtr2g046900.1	F-box protein interaction domain protein	chr2:20604528-20603365
Medtr2g046920.1	F-box protein interaction domain protein	chr2:20612319-20611192
Medtr2g047130.1	transcription factor jumonji family protein	chr2:20677975-20672501
Medtr2g047130.2	transcription factor jumonji family protein	chr2:20678070-20672347
Medtr2g047200.1	F-box protein interaction domain protein	chr2:20700420-20699233
Medtr2g047240.1	F-box and associated interaction domain protein	chr2:20713471-20712302
Medtr2g047832.1	F-box protein interaction domain protein	chr2:20894462-20896650
Medtr2g047848.1	F-box/RNI/FBD-like domain protein	chr2:20923213-20924731
Medtr2g047848.2	F-box/RNI/FBD-like domain protein	chr2:20923213-20924731
Medtr2g047848.3	F-box/RNI/FBD-like domain protein	chr2:20923213-20924731
Medtr2g047858.1	F-box/RNI/FBD-like domain protein	chr2:20932740-20936669
Medtr2g047872.1	F-box/RNI/FBD-like domain protein	chr2:20952599-20954720
Medtr2g047878.1	F-box protein interaction domain protein	chr2:20966874-20967971
Medtr2g047892.1	F-box protein interaction domain protein	chr2:20974648-20975844
Medtr2g048580.1	F-box protein interaction domain protein	chr2:21425948-21427041
Medtr2g048680.1	ankyrin repeat protein EMB506	chr2:21472115-21477040
Medtr2g048680.2	ankyrin repeat protein EMB506	chr2:21472115-21477025
Medtr2g049520.1	phytochrome protein	chr2:21814696-21818763
Medtr2g049530.1	MADS-box protein AGL84	chr2:21819458-21818880
Medtr2g049610.1	MADS-box transcription factor family protein	chr2:21867992-21868711
Medtr2g049630.1	MADS-SRF-like domain protein	chr2:21875850-21876962
Medtr2g049790.1	CBL-interacting kinase	chr2:22373554-22365714
Medtr2g055210.1	PLATZ transcription factor family protein	chr2:23672428-23668571
Medtr2g055250.1	F-box protein	chr2:23687045-23688603
Medtr2g055970.1	F-box protein interaction domain protein	chr2:24000830-24002612
Medtr2g056000.1	nuclear transcription factor Y protein	chr2:24015757-24012311
Medtr2g060500.1	PLATZ transcription factor family protein	chr2:24932371-24931553
Medtr2g060540.1	PLATZ transcription factor family protein	chr2:25681863-25680779
Medtr2g061030.1	homeobox associated leucine zipper protein	chr2:25903142-25901207
Medtr2g061690.1	RNA exonuclease-like protein	chr2:26166865-26169358
Medtr2g062640.1	natural resistance associated macrophage protein	chr2:26449503-26445155
Medtr2g062640.2	natural resistance associated macrophage protein	chr2:26458949-26445111
Medtr2g062730.1	NAC transcription factor-like protein	chr2:26494431-26498275
Medtr2g062730.2	NAC transcription factor-like protein	chr2:26495094-26498275
Medtr2g064090.1	NAC transcription factor-like protein	chr2:27141403-27145406
Medtr2g064160.1	myb transcription factor	chr2:27173646-27171680
Medtr2g064295.1	Ent-kaurene synthase	chr2:27232963-27238876
Medtr2g064400.1	F-box protein	chr2:29197000-29194497
Medtr2g064425.1	monoterpene synthase	chr2:27329934-27325317
Medtr2g064425.2	monoterpene synthase	chr2:27329934-27325317
Medtr2g064425.3	monoterpene synthase	chr2:27329934-27325317
Medtr2g064425.4	monoterpene synthase	chr2:27329934-27325317
Medtr2g064470.1	NAC transcription factor-like protein	chr2:29175407-29181087
Medtr2g064950.1	F-box protein interaction domain protein	chr2:29353442-29352219
Medtr2g065450.1	monoterpene synthase	chr2:27447459-27443342
Medtr2g065840.1	F-box protein interaction domain protein	chr2:27590309-27589137
Medtr2g065860.1	F-box protein interaction domain protein	chr2:27596357-27595188
Medtr2g066150.1	F-box protein interaction domain protein	chr2:27717934-27716794
Medtr2g066170.1	F-box protein interaction domain protein	chr2:27725370-27724115
Medtr2g066200.1	F-box protein interaction domain protein	chr2:27736526-27735357
Medtr2g067000.1	transcription factor	chr2:28008943-28010079
Medtr2g067110.1	Ent-copalyl diphosphate synthase-like protein	chr2:28049866-28050057
Medtr2g067210.1	F-box/RNI superfamily protein, putative	chr2:28112401-28110387
Medtr2g067240.1	histidine kinase cytokinin receptor	chr2:28129199-28130841
Medtr2g067420.1	myb transcription factor	chr2:28203900-28207822
Medtr2g067740.1	C2H2-type zinc finger protein	chr2:28357489-28358133
Medtr2g068760.1	LOB domain protein	chr2:28560775-28555522
Medtr2g068880.1	transcription factor jungbrunnen-like protein	chr2:28613602-28616289
Medtr2g068920.1	transcription factor jungbrunnen-like protein	chr2:28628371-28630420
Medtr2g069273.1	Nodule-specific Glycine Rich Peptide	chr2:28764030-28762421
Medtr2g069273.2	Nodule-specific Glycine Rich Peptide	chr2:28764141-28762121
Medtr2g069283.1	Nodule-specific Glycine Rich Peptide	chr2:28768931-28768022
Medtr2g070780.1	F-box/LRR protein	chr2:29836626-29838015
Medtr2g071700.1	F-box/RNI superfamily protein	chr2:29958884-29960324
Medtr2g072240.1	FBD, F-box and LRR protein	chr2:30371049-30374014
Medtr2g072530.1	F-box/RNI/FBD-like domain protein	chr2:30550264-30553348
Medtr2g072720.1	F-box/RNI/FBD-like domain protein	chr2:30715415-30717386
Medtr2g072730.1	F-box/RNI/FBD-like domain protein	chr2:30723179-30725082
Medtr2g072840.1	MAP kinase-like protein	chr2:30812054-30817070
Medtr2g072840.2	MAP kinase-like protein	chr2:30812084-30817052
Medtr2g073250.1	G-type lectin S-receptor-like Serine/Threonine-kinase SD2-5	chr2:31026904-31029519
Medtr2g075610.1	WRKY family transcription factor	chr2:31630033-31628458
Medtr2g075680.1	cysteine-tRNA ligase	chr2:31648412-31650755
Medtr2g075690.1	WRKY DNA-binding domain protein	chr2:31655316-31657758
Medtr2g075700.1	WRKY DNA-binding domain protein	chr2:31663226-31658410
Medtr2g075750.1	WRKY family transcription factor	chr2:31677679-31678918
Medtr2g075950.1	RAB GTPase-like protein A1D	chr2:31789231-31793100
Medtr2g076060.1	C2H2 type zinc finger transcription factor family protein	chr2:31844759-31844082
Medtr2g076200.1	Tub transcription factor	chr2:31922694-31927446
Medtr2g076210.1	Tub transcription factor	chr2:31928905-31930847
Medtr2g076670.1	phosphoenolpyruvate carboxylase	chr2:32093455-32099214
Medtr2g076780.1	homeobox domain, ZF-HD class protein	chr2:32143099-32142386
Medtr2g078040.1	RING/FYVE/PHD zinc finger protein	chr2:32377162-32367212
Medtr2g078040.2	RING/FYVE/PHD zinc finger protein	chr2:32377162-32367212
Medtr2g078040.3	RING/FYVE/PHD zinc finger protein	chr2:32377162-32367212
Medtr2g078200.1	TCP family transcription factor	chr2:32505911-32507609
Medtr2g078680.1	AP2 domain class transcription factor	chr2:32868025-32866460
Medtr2g078700.1	CUP-shaped cotyledon protein, putative	chr2:32897238-32899105
Medtr2g078750.1	Serine/Threonine-kinase WNK (WNK)-like protein	chr2:32958069-32961213
Medtr2g078750.2	Serine/Threonine-kinase WNK (WNK)-like protein	chr2:32958935-32961213
Medtr2g078750.3	Serine/Threonine-kinase WNK (WNK)-like protein	chr2:32958451-32961213
Medtr2g078850.1	F-box protein interaction domain protein	chr2:33019396-33020546
Medtr2g078900.1	F-box protein interaction domain protein	chr2:33037186-33041120
Medtr2g079100.1	phloem protein 2-B2	chr2:33135401-33138804
Medtr2g079810.1	F-box and associated interaction domain protein, putative	chr2:33640030-33637365
Medtr2g079900.1	toll-interleukin-resistance (TIR) domain protein	chr2:33686871-33687883
Medtr2g079950.1	toll-interleukin-resistance (TIR) domain protein	chr2:33703925-33704889
Medtr2g079990.1	NAC transcription factor-like protein	chr2:33727407-33729223
Medtr2g079990.2	NAC transcription factor-like protein	chr2:33727410-33729211
Medtr2g080010.1	NAC transcription factor-like protein	chr2:33761666-33764021
Medtr2g080080.1	G-type lectin S-receptor-like Serine/Threonine-kinase SD2-5	chr2:33802432-33800069
Medtr2g081040.1	helix loop helix DNA-binding domain protein	chr2:33955361-33949610
Medtr2g081470.1	S-locus lectin kinase family protein	chr2:34195488-34191659
Medtr2g081500.1	S-locus lectin kinase family protein	chr2:34204476-34209068
Medtr2g081520.1	S-locus lectin kinase family protein	chr2:34216049-34220111
Medtr2g081520.2	S-locus lectin kinase family protein	chr2:34215985-34220258
Medtr2g081600.1	nuclear transcription factor Y protein	chr2:34243690-34243268
Medtr2g081630.1	nuclear transcription factor Y protein	chr2:34260235-34259869
Medtr2g081820.1	BHLH transcription factor-like protein	chr2:34351742-34347224
Medtr2g081820.2	BHLH transcription factor-like protein	chr2:34351822-34347002
Medtr2g081980.1	terpene synthase family, metal-binding domain protein	chr2:34451848-34448327
Medtr2g082010.1	terpene synthase family, metal-binding domain protein	chr2:34462924-34459560
Medtr2g082050.1	terpene synthase family, metal-binding domain protein	chr2:34475772-34473605
Medtr2g082060.1	sesquiterpene synthase, putative	chr2:34488466-34483691
Medtr2g082090.1	GRAS family transcription factor	chr2:34499615-34496389
Medtr2g082090.2	GRAS family transcription factor	chr2:34499615-34496389
Medtr2g082640.1	BHLH domain class transcription factor	chr2:34669163-34671763
Medtr2g082780.1	F-box/RNI/FBD-like domain protein, putative	chr2:34743079-34742393
Medtr2g082800.1	F-box/RNI/FBD-like domain protein	chr2:34747643-34745803
Medtr2g082850.1	F-box/RNI superfamily protein	chr2:34752262-34750838
Medtr2g082860.1	F-box/LRR protein	chr2:34755980-34755609
Medtr2g082880.1	F-box/RNI/FBD-like domain protein	chr2:34760077-34758336
Medtr2g083510.1	disease resistance protein (TIR-NBS-LRR class), putative	chr2:35048692-35040985
Medtr2g083520.1	disease resistance protein (TIR-NBS-LRR class), putative	chr2:35057303-35050258
Medtr2g083520.2	disease resistance protein (TIR-NBS-LRR class), putative	chr2:35058143-35050214
Medtr2g083650.1	disease resistance protein (TIR-NBS-LRR class), putative	chr2:35106376-35101094
Medtr2g083720.1	PLATZ transcription factor family protein	chr2:35130807-35130198
Medtr2g083830.1	disease resistance protein (TIR-NBS-LRR class), putative	chr2:35184155-35180830
Medtr2g083840.1	F-box/RNI/FBD-like domain protein	chr2:35190136-35186020
Medtr2g083840.2	F-box/RNI/FBD-like domain protein	chr2:35190136-35186020
Medtr2g083860.1	RAB GTPase-like protein A1D	chr2:35195372-35201445
Medtr2g083870.1	WRKY family transcription factor	chr2:35206335-35202007
Medtr2g084230.1	myb-like DNA-binding domain, shaqkyf class protein	chr2:35399101-35403913
Medtr2g084230.2	myb-like DNA-binding domain, shaqkyf class protein	chr2:35399101-35403913
Medtr2g084230.3	myb-like DNA-binding domain, shaqkyf class protein	chr2:35399112-35403824
Medtr2g084230.4	myb-like DNA-binding domain, shaqkyf class protein	chr2:35399112-35403913
Medtr2g084280.1	transcription factor	chr2:35473507-35475350
Medtr2g084315.1	C2H2-type zinc finger protein	chr2:35505557-35506438
Medtr2g084355.1	serrate RNA effector molecule-like protein, putative	chr2:35534449-35532317
Medtr2g084425.1	RING/FYVE/PHD zinc finger protein	chr2:35580107-35572472
Medtr2g084495.1	PLATZ transcription factor family protein	chr2:35654387-35653205
Medtr2g084510.1	PLATZ transcription factor family protein	chr2:35678504-35676856
Medtr2g084525.1	PLATZ transcription factor family protein	chr2:35684010-35682891
Medtr2g084585.1	GDSL-like lipase/acylhydrolase	chr2:35791836-35789240
Medtr2g084815.1	histone deacetylase 2a, putative	chr2:35979205-35982051
Medtr2g084815.2	histone deacetylase 2a, putative	chr2:35979101-35982483
Medtr2g085015.1	CBF-like transcription factor	chr2:36078017-36077334
Medtr2g085250.1	MADS-box transcription factor family protein	chr2:33246145-33246858
Medtr2g085280.1	MADS-box transcription factor family protein	chr2:33238224-33238937
Medtr2g086340.1	bZIP transcription factor	chr2:36304919-36306544
Medtr2g086390.1	ABA response element-binding factor	chr2:36319785-36322071
Medtr2g086390.2	ABA response element-binding factor	chr2:36319785-36322071
Medtr2g086420.1	BZIP family transcription factor	chr2:36331376-36338285
Medtr2g086420.2	BZIP family transcription factor	chr2:36331394-36338285
Medtr2g086450.1	myb-like transcription factor family protein	chr2:36349936-36347857
Medtr2g086580.1	PAK-box/P21-Rho-binding domain Rho GTPase activating protein	chr2:36405412-36408662
Medtr2g086690.1	NAC transcription factor-like protein	chr2:36452124-36453846
Medtr2g086880.1	NAC transcription factor-like protein	chr2:36530061-36538039
Medtr2g086880.2	NAC transcription factor-like protein	chr2:36530061-36538039
Medtr2g086880.3	NAC transcription factor-like protein	chr2:36530061-36538039
Medtr2g086920.1	F-box plant-like protein	chr2:36515626-36517634
Medtr2g087295.1	bHLH transcription factor-like protein	chr2:36707764-36700956
Medtr2g088000.1	WRKY1b transcription factor	chr2:37051328-37055016
Medtr2g088170.1	myb transcription factor	chr2:37135155-37138193
Medtr2g088360.1	cytoplasmic-like aconitate hydratase	chr2:37230917-37240757
Medtr2g088470.1	homeobox leucine zipper protein	chr2:37306638-37300036
Medtr2g088730.1	myb transcription factor	chr2:37414816-37413934
Medtr2g089000.1	BHLH domain class transcription factor	chr2:37541705-37539428
Medtr2g089080.1	histone-lysine N-methyltransferase ATXR3	chr2:37590737-37577237
Medtr2g089100.1	GRAS family transcription factor	chr2:37602592-37604640
Medtr2g089120.1	sesquiterpene synthase	chr2:37615391-37620144
Medtr2g089130.1	sesquiterpene synthase	chr2:37623978-37628212
Medtr2g089170.1	dehydration-responsive element-binding protein	chr2:37648956-37651652
Medtr2g089360.1	G-type lectin S-receptor-like Serine/Threonine-kinase plant	chr2:37763975-37766790
Medtr2g089420.1	myb transcription factor	chr2:37788683-37793627
Medtr2g089440.1	S-locus lectin kinase family protein	chr2:37801745-37798991
Medtr2g089450.1	myb transcription factor	chr2:37807548-37809745
Medtr2g089620.1	myb transcription factor	chr2:37882262-37880385
Medtr2g090235.1	ethylene response factor	chr2:38336368-38338520
Medtr2g090305.1	myb-like DNA-binding domain, shaqkyf class protein	chr2:38403766-38406581
Medtr2g090425.1	helix loop helix DNA-binding domain protein	chr2:38561453-38566915
Medtr2g090440.1	helix loop helix DNA-binding domain protein	chr2:38580669-38583058
Medtr2g090480.1	helix loop helix DNA-binding domain protein	chr2:38605874-38608239
Medtr2g090515.1	helix loop helix DNA-binding domain protein	chr2:38622456-38621987
Medtr2g090675.1	transcription activator GLK1-like protein	chr2:38832033-38827913
Medtr2g090735.1	NAC transcription factor-like protein	chr2:38885938-38887846
Medtr2g090745.1	C2H2-like zinc finger protein, putative	chr2:38896799-38894235
Medtr2g090845.1	cytochrome C biogenesis protein ccsA, putative	chr2:38987336-38990883
Medtr2g090845.2	cytochrome C biogenesis protein ccsA, putative	chr2:38987252-38991002
Medtr2g090845.3	cytochrome C biogenesis protein ccsA, putative	chr2:38987252-38990969
Medtr2g090845.4	cytochrome C biogenesis protein ccsA, putative	chr2:38988734-38990969
Medtr2g090865.1	RAB GTPase-like protein A1D	chr2:39001995-38999681
Medtr2g090900.1	bZIP family transcription factor	chr2:39027589-39030827
Medtr2g090900.2	bZIP family transcription factor	chr2:39027589-39030099
Medtr2g090960.1	TCP family transcription factor	chr2:39078457-39075847
Medtr2g090960.2	TCP family transcription factor	chr2:39078457-39076249
Medtr2g091015.1	frigida-LIKE protein	chr2:39135884-39140095
Medtr2g091080.1	frigida-LIKE protein	chr2:39199855-39196413
Medtr2g091145.1	F-box/FBD/LRR protein	chr2:39273668-39275486
Medtr2g091190.1	transcription factor bHLH107-like protein	chr2:39333518-39331127
Medtr2g093060.1	AP2-like ethylene-responsive transcription factor	chr2:39643298-39647410
Medtr2g093060.2	AP2-like ethylene-responsive transcription factor	chr2:39643298-39647410
Medtr2g093060.3	AP2-like ethylene-responsive transcription factor	chr2:39643101-39647675
Medtr2g093190.1	MADS-box transcription factor family protein	chr2:39705655-39706341
Medtr2g093310.1	lateral organ boundaries (LOB) domain protein	chr2:39790195-39792818
Medtr2g093810.1	NAC transcription factor-like protein	chr2:40013370-40012105
Medtr2g093960.1	C2H2-type zinc finger protein	chr2:40039886-40042385
Medtr2g094090.1	Serine/Threonine kinase family protein	chr2:40099636-40106380
Medtr2g094090.2	Serine/Threonine kinase family protein	chr2:40099743-40106223
Medtr2g094090.3	Serine/Threonine kinase family protein	chr2:40100447-40106380
Medtr2g094130.1	RING/U-box protein	chr2:40144316-40148220
Medtr2g094130.2	RING/U-box protein	chr2:40144316-40148220
Medtr2g094130.3	RING/U-box protein	chr2:40144316-40148220
Medtr2g094130.4	RING/U-box protein	chr2:40144316-40148220
Medtr2g094520.1	class III homeodomain leucine zipper protein	chr2:40311798-40317320
Medtr2g094600.1	GATA type zinc finger transcription factor family protein	chr2:40382738-40376743
Medtr2g094730.1	DUF260 family protein	chr2:40440920-40441417
Medtr2g094750.1	F-box/FBD-like domain protein	chr2:40452712-40449600
Medtr2g095050.1	associated with HOX protein	chr2:40596681-40593726
Medtr2g095520.1	myb transcription factor	chr2:40820355-40818577
Medtr2g095850.1	F-box/LRR protein	chr2:40892691-40890950
Medtr2g095980.1	phototropin-2 protein	chr2:40954105-40966668
Medtr2g095980.2	phototropin-2 protein	chr2:40953773-40966276
Medtr2g095980.3	phototropin-2 protein	chr2:40954889-40966284
Medtr2g096030.1	glycoside hydrolase family 18 protein	chr2:40993102-40994041
Medtr2g096190.1	ankyrin repeat plant protein	chr2:41067331-41064795
Medtr2g096290.1	NDX1 homeobox protein	chr2:41127648-41136119
Medtr2g096380.1	myb transcription factor	chr2:41175386-41173925
Medtr2g096380.2	myb transcription factor	chr2:41175393-41173925
Medtr2g096380.3	myb transcription factor	chr2:41175347-41173942
Medtr2g096380.4	myb transcription factor	chr2:41175393-41173925
Medtr2g096540.1	C2H2 type zinc finger transcription factor family protein, putative	chr2:41234502-41235280
Medtr2g096550.1	RAB GTPase-like protein A1D	chr2:41238336-41235628
Medtr2g096760.1	E3 ubiquitin-protein ligase XBAT31, putative	chr2:41349211-41352816
Medtr2g097290.1	double-strand telomere-binding protein, putative	chr2:41547126-41552605
Medtr2g097290.2	double-strand telomere-binding protein, putative	chr2:41547126-41552597
Medtr2g097290.4	double-strand telomere-binding protein, putative	chr2:41547509-41552597
Medtr2g097290.5	double-strand telomere-binding protein, putative	chr2:41547126-41552605
Medtr2g097310.1	GRAS family transcription factor	chr2:41556096-41558077
Medtr2g097350.1	GRAS family transcription factor	chr2:41569861-41571797
Medtr2g097380.1	GRAS family transcription factor	chr2:41581189-41584207
Medtr2g097390.1	GRAS family transcription factor	chr2:41588763-41590819
Medtr2g097410.1	GRAS family transcription factor	chr2:41596394-41599413
Medtr2g097463.1	GRAS family transcription factor	chr2:41619642-41622827
Medtr2g097467.1	GRAS family transcription factor	chr2:41622958-41625456
Medtr2g097473.1	GRAS family transcription factor	chr2:41625860-41628478
Medtr2g097910.1	myb transcription factor	chr2:41832026-41830130
Medtr2g098180.1	AP2-like ethylene-responsive transcription factor	chr2:41966348-41962851
Medtr2g098310.1	transcription factor bHLH122-like protein	chr2:42020814-42024550
Medtr2g098310.2	transcription factor bHLH122-like protein	chr2:42020943-42024319
Medtr2g098310.3	transcription factor bHLH122-like protein	chr2:42020845-42024550
Medtr2g098310.4	transcription factor bHLH122-like protein	chr2:42020814-42024550
Medtr2g098310.5	transcription factor bHLH122-like protein	chr2:42020814-42024550
Medtr2g098470.1	ethylene insensitive transcription factor	chr2:42115990-42112464
Medtr2g098580.1	E3 ubiquitin-protein ligase ARI7, putative	chr2:42187496-42195349
Medtr2g098950.1	pfkB family carbohydrate kinase	chr2:42375015-42377509
Medtr2g099050.1	bZIP transcription factor	chr2:42433131-42428985
Medtr2g099110.1	GRAS family transcription factor	chr2:42486505-42484922
Medtr2g099155.1	Myb-like DNA-binding domain protein	chr2:42528355-42521710
Medtr2g099155.2	Myb-like DNA-binding domain protein	chr2:42528355-42521714
Medtr2g099490.1	CCAAT-binding transcription factor	chr2:42653933-42656696
Medtr2g099490.2	CCAAT-binding transcription factor	chr2:42652791-42657108
Medtr2g099560.1	seed linoleate 9S-lipoxygenase	chr2:42686173-42690338
Medtr2g099570.1	seed linoleate 9S-lipoxygenase	chr2:42697437-42691747
Medtr2g099610.1	MYB transcription factor MYB91	chr2:42708481-42713744
Medtr2g099740.1	myb transcription factor	chr2:42789410-42787607
Medtr2g099920.1	disease resistance protein (TIR-NBS-LRR class), putative	chr2:42862645-42855902
Medtr2g099920.2	disease resistance protein (TIR-NBS-LRR class), putative	chr2:42862766-42855429
Medtr2g099980.1	F-box/RNI superfamily protein	chr2:42888143-42892061
Medtr2g099990.1	C2H2-type zinc finger protein	chr2:42897047-42899888
Medtr2g099990.2	C2H2-type zinc finger protein	chr2:42897047-42899888
Medtr2g100020.1	LOB domain protein	chr2:42933203-42934233
Medtr2g100280.1	RNA exonuclease-like protein	chr2:43066107-43062965
Medtr2g100370.1	protein phosphatase 2A 55 kDa regulatory subunit B	chr2:43120098-43128208
Medtr2g100370.2	protein phosphatase 2A 55 kDa regulatory subunit B	chr2:43120015-43128433
Medtr2g100400.1	MFS transporter	chr2:43140638-43143887
Medtr2g100490.1	basic helix loop helix (BHLH) DNA-binding family protein	chr2:43188546-43186559
Medtr2g100570.1	F-box/FBD-like domain protein	chr2:43232493-43235537
Medtr2g100570.2	F-box/FBD-like domain protein	chr2:43232493-43235537
Medtr2g100570.3	F-box/FBD-like domain protein	chr2:43232492-43235537
Medtr2g100590.1	F-box/RNI/FBD-like domain protein	chr2:43240544-43243443
Medtr2g100590.2	F-box/RNI/FBD-like domain protein	chr2:43240544-43243443
Medtr2g100590.3	F-box/RNI/FBD-like domain protein	chr2:43240544-43243443
Medtr2g100670.1	heat shock transcription factor A8	chr2:43281467-43278123
Medtr2g100670.2	heat shock transcription factor A8	chr2:43282340-43277955
Medtr2g100680.1	heat shock transcription factor A8	chr2:43284528-43282628
Medtr2g100930.1	MYB-like transcription factor family protein	chr2:43423310-43419497
Medtr2g101190.1	class III homeodomain leucine zipper protein	chr2:43512049-43503468
Medtr2g101310.1	ankyrin repeat plant-like protein	chr2:43551099-43548442
Medtr2g101310.2	ankyrin repeat plant-like protein	chr2:43551099-43548442
Medtr2g101320.1	ankyrin repeat plant-like protein	chr2:43555345-43552536
Medtr2g101340.1	AP2 domain class transcription factor	chr2:43562060-43561394
Medtr2g101520.1	BHLH transcription factor-like protein	chr2:43662081-43665530
Medtr2g101720.1	homeobox leucine zipper protein	chr2:43763177-43770055
Medtr2g101890.1	RAB GTPase-like protein A1D	chr2:43841412-43838102
Medtr2g101950.1	F-box/RNI superfamily protein, putative	chr2:43869355-43865529
Medtr2g101950.2	F-box/RNI superfamily protein, putative	chr2:43869326-43866508
Medtr2g101950.3	F-box/RNI superfamily protein, putative	chr2:43869355-43865529
Medtr2g101950.4	F-box/RNI superfamily protein, putative	chr2:43869359-43865569
Medtr2g101950.5	F-box/RNI superfamily protein, putative	chr2:43869355-43865657
Medtr2g101950.6	F-box/RNI superfamily protein, putative	chr2:43869359-43865657
Medtr2g101950.7	F-box/RNI superfamily protein, putative	chr2:43869355-43865529
Medtr2g101950.8	F-box/RNI superfamily protein, putative	chr2:43869355-43865529
Medtr2g101970.1	F-box/RNI/FBD-like domain protein	chr2:43875370-43875107
Medtr2g102020.1	chitinase	chr2:43900856-43901908
Medtr2g102060.1	small GTPase family RAB protein	chr2:43921046-43919465
Medtr2g102227.1	Myb/SANT-like DNA-binding domain protein	chr2:43999156-43997011
Medtr2g102370.1	galactose oxidase/kelch repeat protein	chr2:44080573-44078948
Medtr2g103680.1	F-box/RNI/FBD-like domain protein	chr2:44636963-44636580
Medtr2g103700.1	ethylene response factor	chr2:44649280-44648214
Medtr2g103810.1	G-type lectin S-receptor-like Serine/Threonine-kinase SD2-5	chr2:44697396-44694949
Medtr2g104140.1	topless-like protein	chr2:44879026-44871294
Medtr2g104140.2	topless-like protein	chr2:44878912-44871394
Medtr2g104140.3	topless-like protein	chr2:44879015-44871394
Medtr2g104140.4	topless-like protein	chr2:44879055-44871294
Medtr2g104140.5	topless-like protein	chr2:44879046-44871294
Medtr2g104260.1	F-box protein interaction domain protein	chr2:44913514-44912681
Medtr2g104340.1	F-box protein interaction domain protein	chr2:44938794-44937595
Medtr2g104490.1	helix loop helix DNA-binding domain protein	chr2:45130123-45135380
Medtr2g104490.2	helix loop helix DNA-binding domain protein	chr2:45130123-45132437
Medtr2g104500.1	helix loop helix DNA-binding domain protein	chr2:45122691-45125502
Medtr2g104530.1	helix loop helix DNA-binding domain protein	chr2:45112271-45114015
Medtr2g104550.1	helix loop helix DNA-binding domain protein	chr2:45103463-45106858
Medtr2g104560.1	helix loop helix DNA-binding domain protein	chr2:45095992-45099026
Medtr2g104590.1	helix loop helix DNA-binding domain protein	chr2:45083712-45082615
Medtr2g104650.1	helix loop helix DNA-binding domain protein	chr2:45038906-45041048
Medtr2g104900.1	zinc finger-like protein	chr2:45218425-45217161
Medtr2g105010.1	CBL-interacting kinase	chr2:45268878-45267272
Medtr2g105060.1	WRKY family transcription factor	chr2:45306754-45308359
Medtr2g105060.2	WRKY family transcription factor	chr2:45307078-45308351
Medtr2g105290.1	agamous-like MADS-box protein AGL62	chr2:45394420-45393890
Medtr2g105380.1	ethylene response factor	chr2:45435775-45438505
Medtr2g105380.2	ethylene response factor	chr2:45435780-45438505
Medtr2g105850.1	zinc finger protein	chr2:45699219-45696892
Medtr2g105850.2	zinc finger protein	chr2:45699264-45697009
Medtr2g425980.1	F-box protein interaction domain protein	chr2:9283361-9284596
Medtr2g426020.1	F-box protein interaction domain protein	chr2:9292893-9291682
Medtr2g426060.1	F-box and associated interaction domain protein	chr2:9318747-9314974
Medtr2g426070.1	F-box protein interaction domain protein	chr2:9322091-9320751
Medtr2g426090.1	F-box and associated interaction domain protein	chr2:9329745-9326169
Medtr2g435310.1	pathogenesis-related protein bet V I family protein	chr2:13600825-13601991
Medtr2g435590.1	ethylene response factor	chr2:13772657-13770126
Medtr2g437110.1	F-box protein interaction domain protein	chr2:14513797-14516794
Medtr2g437560.1	disease resistance protein (TIR-NBS-LRR class)	chr2:14770842-14765262
Medtr2g438180.1	ethylene response factor	chr2:15403524-15403925
Medtr2g438400.1	ankyrin repeat plant-like protein	chr2:15496218-15493321
Medtr2g438440.1	ankyrin repeat plant-like protein	chr2:15524111-15517147
Medtr2g438470.1	ankyrin repeat protein	chr2:15537204-15534053
Medtr2g438640.1	ankyrin repeat plant-like protein	chr2:15628900-15624234
Medtr2g438640.2	ankyrin repeat plant-like protein	chr2:15628900-15624234
Medtr2g438640.3	ankyrin repeat plant-like protein	chr2:15628900-15624234
Medtr2g438700.1	ankyrin repeat plant-like protein	chr2:15649215-15644925
Medtr2g438720.1	ankyrin repeat plant-like protein	chr2:15660513-15654113
Medtr2g438740.1	ankyrin repeat plant-like protein	chr2:15664982-15661862
Medtr2g438760.1	ankyrin repeat plant-like protein	chr2:15678476-15683145
Medtr2g450070.1	two-component response regulator ARR12-like protein	chr2:22084494-22088472
Medtr2g450070.2	two-component response regulator ARR12-like protein	chr2:22084494-22087644
Medtr2g450070.3	two-component response regulator ARR12-like protein	chr2:22084494-22088472
Medtr2g450160.1	glycerophosphoryl diester phosphodiesterase family protein	chr2:22117367-22124550
Medtr2g450710.1	nodulin-like/MFS transporter	chr2:22530793-22535211
Medtr2g450830.1	disease resistance protein (TIR-NBS-LRR class)	chr2:22589712-22583254
Medtr2g460730.1	AP2-type transcription factor	chr2:25049516-25052612
Medtr2g461240.1	class II knotted-like homeobox protein	chr2:25277795-25271285
Medtr2g461450.1	F-box protein interaction domain protein	chr2:25376254-25377327
Medtr2g461710.1	MADS-box transcription factor family protein	chr2:25524773-25525328
Medtr2g461760.1	MADS-box transcription factor	chr2:25540752-25543714
Medtr2g461760.2	MADS-box transcription factor	chr2:25540748-25543882
Medtr3g005530.1	MADS-box transcription factor	chr3:250434-244289
Medtr3g005530.2	MADS-box transcription factor	chr3:250595-244289
Medtr3g005980.1	F-box/RNI superfamily protein, putative	chr3:475958-477150
Medtr3g005990.1	cytochrome C biogenesis protein ccsA, putative	chr3:480870-483681
Medtr3g006210.1	glycerophosphodiester phosphodiesterase family protein	chr3:596646-590665
Medtr3g006280.1	disease resistance protein (TIR-NBS-LRR class)	chr3:612952-621261
Medtr3g006300.1	F-box and associated interaction domain protein	chr3:631601-631326
Medtr3g006500.1	F-box protein interaction domain protein	chr3:755500-754388
Medtr3g006500.2	F-box protein interaction domain protein	chr3:755500-754388
Medtr3g006530.1	F-box protein interaction domain protein	chr3:764542-763343
Medtr3g006570.1	F-box protein interaction domain protein	chr3:772405-771260
Medtr3g006580.1	cytochrome C biogenesis protein ccsA, putative	chr3:778674-777154
Medtr3g006670.1	F-box and associated interaction domain protein	chr3:804217-802979
Medtr3g006760.1	serrate RNA effector molecule-like protein	chr3:850770-843225
Medtr3g006760.2	serrate RNA effector molecule-like protein	chr3:850762-844755
Medtr3g006850.1	phloem protein 2-B5	chr3:898435-899929
Medtr3g007270.1	F-box protein interaction domain protein	chr3:955412-956650
Medtr3g007300.1	F-box protein interaction domain protein	chr3:967728-968937
Medtr3g007330.1	F-box protein interaction domain protein	chr3:987722-989662
Medtr3g007360.1	F-box protein interaction domain protein	chr3:996622-997839
Medtr3g007380.1	F-box and associated interaction domain protein	chr3:1003568-1004305
Medtr3g007410.1	F-box protein interaction domain protein	chr3:1013012-1014229
Medtr3g007430.1	F-box protein interaction domain protein	chr3:1021565-1022734
Medtr3g007510.1	S-locus lectin kinase family protein	chr3:1046397-1051170
Medtr3g007510.2	S-locus lectin kinase family protein	chr3:1046180-1051266
Medtr3g007510.3	S-locus lectin kinase family protein	chr3:1046379-1051233
Medtr3g007630.1	S-locus lectin kinase family protein	chr3:1086871-1094084
Medtr3g007650.1	S-locus lectin kinase family protein	chr3:1103372-1108535
Medtr3g007710.1	MYST-like histone acetyltransferase, putative	chr3:1136078-1129490
Medtr3g007790.1	F-box/RNI/FBD-like domain protein	chr3:1186126-1187703
Medtr3g007830.1	F-box/RNI/FBD-like domain protein	chr3:1204232-1205456
Medtr3g008050.1	F-box/RNI/FBD-like domain protein	chr3:1304858-1303068
Medtr3g008310.1	C2H2-type zinc-finger protein, putative	chr3:1427175-1428002
Medtr3g009240.1	F-box protein interaction domain protein	chr3:1892283-1888270
Medtr3g009240.2	F-box protein interaction domain protein	chr3:1892277-1889557
Medtr3g009250.1	F-box protein interaction domain protein	chr3:1898721-1897263
Medtr3g009260.1	F-box protein interaction domain protein	chr3:1908167-1906676
Medtr3g009280.1	TGB12K interacting protein	chr3:1921217-1926182
Medtr3g009300.1	F-box protein interaction domain protein	chr3:1937913-1936768
Medtr3g009310.1	F-box protein interaction domain protein	chr3:1941548-1940367
Medtr3g009410.1	zinc finger-like protein, putative	chr3:2022517-2023440
Medtr3g009470.1	WRKY family transcription factor	chr3:2053376-2057851
Medtr3g009470.2	WRKY family transcription factor	chr3:2053376-2058058
Medtr3g009470.3	WRKY family transcription factor	chr3:2053376-2057158
Medtr3g010150.1	stress up-regulated Nod 19 protein	chr3:2307264-2308241
Medtr3g010160.1	stress up-regulated Nod 19 protein	chr3:2308363-2309281
Medtr3g010170.1	macronuclear actin	chr3:2312481-2319318
Medtr3g010390.1	F-box and associated interaction domain protein	chr3:2441094-2442296
Medtr3g010430.1	F-box protein interaction domain protein	chr3:2454960-2457041
Medtr3g010440.1	F-box protein interaction domain protein	chr3:2458518-2459580
Medtr3g010450.1	F-box protein interaction domain protein	chr3:2462509-2463860
Medtr3g010520.1	F-box protein interaction domain protein	chr3:2475808-2476906
Medtr3g010590.1	F-box protein interaction domain protein	chr3:2491125-2496268
Medtr3g010620.1	F-box protein interaction domain protein	chr3:2501241-2504650
Medtr3g010660.1	bZIP transcription factor	chr3:2529297-2524520
Medtr3g010790.1	ethylene insensitive 3 family protein	chr3:2587918-2589838
Medtr3g010870.1	F-box protein interaction domain protein	chr3:2630304-2634569
Medtr3g010870.2	F-box protein interaction domain protein	chr3:2630304-2634569
Medtr3g010870.3	F-box protein interaction domain protein	chr3:2630304-2634569
Medtr3g010870.4	F-box protein interaction domain protein	chr3:2630304-2634569
Medtr3g010880.1	F-box protein interaction domain protein	chr3:2634787-2635993
Medtr3g010920.1	F-box protein interaction domain protein	chr3:2645283-2644135
Medtr3g010940.1	F-box-like protein	chr3:2651324-2650689
Medtr3g010970.1	F-box protein interaction domain protein	chr3:2660103-2658925
Medtr3g011020.1	F-box and associated interaction domain protein	chr3:2679368-2678184
Medtr3g011060.1	F-box and associated interaction domain protein	chr3:2687275-2686106
Medtr3g011100.1	F-box and associated interaction domain protein	chr3:2698683-2696484
Medtr3g011120.1	F-box protein interaction domain protein	chr3:2702843-2703955
Medtr3g011190.1	F-box protein	chr3:2727501-2726008
Medtr3g011540.1	F-box protein	chr3:2878667-2879407
Medtr3g011610.1	myb transcription factor	chr3:2911993-2917319
Medtr3g011650.1	F-box protein interaction domain protein	chr3:2930901-2931758
Medtr3g011860.1	carboxyl transferase domain protein	chr3:3068835-3067807
Medtr3g011970.1	zinc finger-like protein	chr3:3139591-3138680
Medtr3g011990.1	zinc finger-like protein	chr3:3157305-3156415
Medtr3g012010.1	zinc finger-like protein, putative	chr3:3166965-3167882
Medtr3g012030.1	negative cofactor 2 transcriptional co-repressor, putative	chr3:3186259-3181373
Medtr3g012030.2	negative cofactor 2 transcriptional co-repressor, putative	chr3:3186291-3181373
Medtr3g012470.1	disease resistance protein (TIR-NBS-LRR class), putative	chr3:3471308-3462961
Medtr3g012470.2	disease resistance protein (TIR-NBS-LRR class), putative	chr3:3471308-3464482
Medtr3g013440.1	transcription factor radialis-like protein	chr3:3610109-3611617
Medtr3g013470.1	F-box and associated interaction domain protein, putative	chr3:3624238-3626078
Medtr3g013740.1	F-box and associated interaction domain protein	chr3:3745042-3746283
Medtr3g013770.1	F-box and associated interaction domain protein	chr3:3753691-3754869
Medtr3g013950.1	F-box protein interaction domain protein	chr3:3836066-3838367
Medtr3g014030.1	helicase, IBR and zinc finger protein	chr3:3875260-3882505
Medtr3g014090.1	E3 ubiquitin-protein ligase KEG	chr3:3921591-3934827
Medtr3g014090.2	E3 ubiquitin-protein ligase KEG	chr3:3921514-3935263
Medtr3g014350.1	SRF-type transcription factor (DNA-binding and dimerization domain) protein	chr3:4076999-4076796
Medtr3g014540.1	F-box protein interaction domain protein	chr3:4143070-4141922
Medtr3g014550.1	cytochrome C biogenesis protein ccsA	chr3:4149524-4150902
Medtr3g014570.1	F-box and associated interaction domain protein	chr3:4158880-4157732
Medtr3g014590.1	cytochrome C biogenesis protein ccsA	chr3:4165296-4166671
Medtr3g015490.1	two-component response regulator ARR3-like protein	chr3:4491270-4492945
Medtr3g016210.1	ankyrin repeat protein	chr3:4818812-4820322
Medtr3g017390.1	chromatin remodeling complex subunit	chr3:4946811-4943396
Medtr3g017420.1	ethylene response factor	chr3:4958251-4958481
Medtr3g017610.1	F-box SKIP5-like protein	chr3:5046951-5042304
Medtr3g018680.1	F-box/RNI superfamily protein, putative	chr3:5132894-5130814
Medtr3g019080.1	disease resistance protein (TIR-NBS-LRR class), putative	chr3:5322367-5316363
Medtr3g019180.1	F-box/RNI/FBD-like domain protein	chr3:5355876-5356961
Medtr3g019190.1	transmembrane protein, putative	chr3:5361447-5357681
Medtr3g019200.1	cytochrome C biogenesis protein ccsA	chr3:5362359-5363572
Medtr3g019220.1	F-box/RNI/FBD-like domain protein	chr3:5367521-5369636
Medtr3g019240.1	cytochrome C biogenesis protein ccsA	chr3:5374075-5375374
Medtr3g019290.1	F-box and associated interaction domain protein, putative	chr3:5387503-5388157
Medtr3g019390.2	Serine/Threonine kinase family protein	chr3:5447881-5443903
Medtr3g019420.1	S-locus lectin kinase family protein	chr3:5457602-5452378
Medtr3g019420.2	S-locus lectin kinase family protein	chr3:5457705-5452378
Medtr3g019490.1	S-locus lectin kinase family protein	chr3:5486101-5482342
Medtr3g019500.1	S-locus lectin kinase family protein	chr3:5491540-5487522
Medtr3g019530.1	S-locus lectin kinase family protein	chr3:5504353-5500364
Medtr3g019530.2	S-locus lectin kinase family protein	chr3:5504347-5500322
Medtr3g019530.5	S-locus lectin kinase family protein	chr3:5504353-5500364
Medtr3g019580.1	S-locus lectin kinase family protein	chr3:5527124-5523452
Medtr3g019580.5	S-locus lectin kinase family protein	chr3:5527194-5523197
Medtr3g020230.1	S-locus lectin kinase family protein	chr3:5801312-5804785
Medtr3g020280.1	S-locus lectin kinase family protein	chr3:5826980-5830530
Medtr3g020320.1	S-locus lectin kinase family protein	chr3:5847709-5851590
Medtr3g020330.1	S-locus lectin kinase family protein	chr3:5853016-5856390
Medtr3g020470.1	disease resistance protein (TIR-NBS-LRR class)	chr3:5906535-5901255
Medtr3g020490.1	disease resistance protein (TIR-NBS-LRR class)	chr3:5918875-5914320
Medtr3g020510.1	disease resistance protein (TIR-NBS-LRR class)	chr3:5925150-5921841
Medtr3g020640.1	disease resistance protein (TIR-NBS-LRR class), putative	chr3:5978502-5973054
Medtr3g020650.1	disease resistance protein (TIR-NBS-LRR class), putative	chr3:5984347-5979088
Medtr3g021060.1	Pmr5/Cas1p GDSL/SGNH-like acyl-esterase family protein	chr3:6126802-6132525
Medtr3g021080.1	Pmr5/Cas1p GDSL/SGNH-like acyl-esterase family protein	chr3:6134051-6135475
Medtr3g021090.1	Pmr5/Cas1p GDSL/SGNH-like acyl-esterase family protein	chr3:6135925-6139049
Medtr3g021100.1	disease resistance protein (CC-NBS-LRR class) family protein	chr3:6143391-6139939
Medtr3g021100.2	disease resistance protein (CC-NBS-LRR class) family protein	chr3:6143391-6139939
Medtr3g021150.1	Pmr5/Cas1p GDSL/SGNH-like acyl-esterase family protein	chr3:6162773-6163229
Medtr3g021160.1	hypothetical protein	chr3:6164343-6166227
Medtr3g021170.1	LRR and NB-ARC domain disease resistance protein, putative	chr3:6169981-6166550
Medtr3g021180.1	hypothetical protein	chr3:6170835-6170674
Medtr3g021185.1	hypothetical protein	chr3:6171877-6172519
Medtr3g021205.1	hypothetical protein	chr3:6177928-6179623
Medtr3g021215.1	hypothetical protein	chr3:6181249-6180929
Medtr3g021295.1	transmembrane protein, putative	chr3:6220792-6221413
Medtr3g021320.1	GRAS family transcription factor	chr3:6233722-6234191
Medtr3g021330.1	hypothetical protein	chr3:6238848-6235700
Medtr3g021340.1	LRR and NB-ARC domain disease resistance protein, putative	chr3:6246570-6241450
Medtr3g021350.1	hypothetical protein	chr3:6250311-6250036
Medtr3g021380.1	NBS-LRR type disease resistance protein	chr3:6260285-6256594
Medtr3g021400.1	disease resistance protein (CC-NBS-LRR class) family protein, putative	chr3:6266957-6261805
Medtr3g021420.1	RNA-binding region RNP-1 protein	chr3:6276004-6271203
Medtr3g021430.1	caffeic acid O-methyltransferase	chr3:6281110-6277153
Medtr3g021440.1	caffeic acid O-methyltransferase	chr3:6285674-6281562
Medtr3g021450.1	transmembrane protein, putative	chr3:6295639-6294849
Medtr3g021460.1	GDSL-like lipase/acylhydrolase	chr3:6297431-6299681
Medtr3g021470.1	hypothetical protein	chr3:6301538-6300551
Medtr3g022000.1	hypothetical protein	chr3:6410335-6411580
Medtr3g022000.2	hypothetical protein	chr3:6409445-6411109
Medtr3g022000.3	hypothetical protein	chr3:6409445-6411082
Medtr3g022000.4	hypothetical protein	chr3:6409670-6411109
Medtr3g022000.5	hypothetical protein	chr3:6409670-6411109
Medtr3g022005.1	GRAS family transcription factor	chr3:6413225-6412663
Medtr3g022015.1	hypothetical protein	chr3:6421609-6419930
Medtr3g022045.1	hypothetical protein	chr3:6432630-6433125
Medtr3g022060.1	NB-ARC domain disease resistance protein	chr3:6447808-6451171
Medtr3g022070.1	transmembrane protein, putative	chr3:6456661-6457296
Medtr3g022130.1	LRR and NB-ARC domain disease resistance protein	chr3:6478892-6484534
Medtr3g022140.1	NB-ARC domain disease resistance protein, putative	chr3:6485823-6486896
Medtr3g022185.1	hypothetical protein	chr3:6502715-6502262
Medtr3g022210.1	hypothetical protein	chr3:6512760-6513515
Medtr3g022220.1	hypothetical protein	chr3:6517394-6517627
Medtr3g022230.1	NB-ARC domain disease resistance protein, putative	chr3:6519072-6523865
Medtr3g022230.2	NB-ARC domain disease resistance protein, putative	chr3:6519072-6523865
Medtr3g022230.3	NB-ARC domain disease resistance protein, putative	chr3:6519072-6523865
Medtr3g022230.4	NB-ARC domain disease resistance protein, putative	chr3:6519072-6523865
Medtr3g022230.5	NB-ARC domain disease resistance protein, putative	chr3:6519072-6523865
Medtr3g022240.1	hypothetical protein	chr3:6527807-6528958
Medtr3g022250.1	hypothetical protein	chr3:6529950-6529276
Medtr3g022260.1	CC-NBS-LRR resistance protein, putative	chr3:6530305-6530906
Medtr3g022300.1	LRR and NB-ARC domain disease resistance protein	chr3:6551744-6557109
Medtr3g022320.1	transmembrane protein, putative	chr3:6564858-6566270
Medtr3g022380.1	hypothetical protein	chr3:6583027-6583353
Medtr3g022390.1	hypothetical protein	chr3:6589467-6589058
Medtr3g022400.1	disease resistance protein (CC-NBS-LRR class) family protein	chr3:6590310-6593729
Medtr3g022400.2	disease resistance protein (CC-NBS-LRR class) family protein	chr3:6590310-6593729
Medtr3g022570.1	NB-ARC domain disease resistance protein	chr3:6720913-6724455
Medtr3g022580.1	GRAS family transcription factor	chr3:6727556-6726015
Medtr3g022590.1	LRR and NB-ARC domain disease resistance protein, putative	chr3:6729139-6731099
Medtr3g022600.1	LRR and NB-ARC domain disease resistance protein	chr3:6737109-6733309
Medtr3g022610.1	hypothetical protein	chr3:6739074-6738688
Medtr3g022615.1	hypothetical protein	chr3:6740770-6741696
Medtr3g022670.1	transmembrane protein, putative	chr3:6760187-6759789
Medtr3g022730.1	NBS-LRR type disease resistance protein	chr3:6781413-6782723
Medtr3g022732.1	hypothetical protein	chr3:6787723-6787076
Medtr3g022738.1	hypothetical protein	chr3:6792247-6791586
Medtr3g022740.1	Ty1/Copia-like polyprotein/retrotransposon	chr3:6792938-6796622
Medtr3g022750.1	transmembrane protein, putative	chr3:6800822-6801019
Medtr3g022752.1	hypothetical protein	chr3:6806583-6806827
Medtr3g022755.1	hypothetical protein	chr3:6807933-6809608
Medtr3g022785.1	hypothetical protein	chr3:6831754-6829894
Medtr3g022790.1	LRR and NB-ARC domain disease resistance protein	chr3:6837798-6841893
Medtr3g022810.1	hypothetical protein	chr3:6849731-6851374
Medtr3g022830.1	GRAS family transcription factor	chr3:6862026-6858778
Medtr3g022850.1	crossover junction endonuclease MUS81-like protein	chr3:6876038-6866010
Medtr3g022870.1	NB-ARC domain disease resistance protein	chr3:6884178-6879585
Medtr3g022870.2	NB-ARC domain disease resistance protein	chr3:6884164-6879585
Medtr3g022870.3	NB-ARC domain disease resistance protein	chr3:6884164-6880103
Medtr3g022920.1	disease resistance protein (CC-NBS-LRR class) family protein	chr3:6901155-6897741
Medtr3g022930.1	disease resistance protein (TIR-NBS-LRR class)	chr3:6910032-6903260
Medtr3g022935.1	hypothetical protein	chr3:6914425-6914688
Medtr3g022940.1	LRR and NB-ARC domain disease resistance protein	chr3:6918182-6914754
Medtr3g022950.1	endonuclease/exonuclease/phosphatase family protein	chr3:6918595-6921886
Medtr3g022980.1	hypothetical protein	chr3:6932177-6931983
Medtr3g023010.1	hypothetical protein	chr3:6940389-6938776
Medtr3g023020.1	NBS-LRR type disease resistance protein	chr3:6942020-6941561
Medtr3g023030.1	LRR and NB-ARC domain disease resistance protein	chr3:6950546-6944739
Medtr3g023030.2	LRR and NB-ARC domain disease resistance protein	chr3:6950564-6944739
Medtr3g023030.3	LRR and NB-ARC domain disease resistance protein	chr3:6950560-6944672
Medtr3g023050.1	hypothetical protein	chr3:6956597-6956025
Medtr3g023060.1	hypothetical protein	chr3:6957809-6958731
Medtr3g023090.1	hypothetical protein	chr3:6972089-6973012
Medtr3g023110.1	EARLY responsive TO dehydration protein, putative	chr3:6977413-6980864
Medtr3g023120.1	defender against apoptotic death-like protein	chr3:6985226-6981467
Medtr3g023120.2	defender against apoptotic death-like protein	chr3:6985226-6981467
Medtr3g023150.1	elongation defective 1 protein/ELD1 protein	chr3:6987069-6995163
Medtr3g023270.1	cytochrome C biogenesis protein ccsA	chr3:7033133-7034359
Medtr3g023330.1	cytochrome C biogenesis protein ccsA	chr3:7058971-7057776
Medtr3g023440.1	F-box/RNI/FBD-like domain protein, putative	chr3:7104395-7102845
Medtr3g023470.1	cytochrome C biogenesis protein ccsA	chr3:7118689-7120051
Medtr3g023630.1	F-box/RNI/FBD-like domain protein	chr3:7176287-7174753
Medtr3g023640.1	cytochrome C biogenesis protein ccsA, putative	chr3:7177734-7179377
Medtr3g023750.1	C2H2 type zf-met: zinc-finger protein	chr3:7230508-7224689
Medtr3g023760.1	C2H2-type zinc finger protein	chr3:7235345-7233398
Medtr3g023930.1	F-box protein interaction domain protein	chr3:7325474-7321447
Medtr3g023940.1	F-box protein interaction domain protein	chr3:7335343-7331555
Medtr3g024040.1	F-box protein interaction domain protein	chr3:7399082-7397955
Medtr3g024110.1	F-box protein interaction domain protein	chr3:7429333-7427375
Medtr3g024150.1	F-box protein interaction domain protein	chr3:7443947-7436161
Medtr3g024150.2	F-box protein interaction domain protein	chr3:7443994-7435882
Medtr3g024150.3	F-box protein interaction domain protein	chr3:7443947-7441669
Medtr3g025340.1	GRAS family transcription factor	chr3:7746409-7746689
Medtr3g025460.1	neutral/alkaline invertase	chr3:7789087-7788384
Medtr3g025970.1	ninja-family protein AFP1	chr3:7931894-7928987
Medtr3g026050.1	TCP family transcription factor	chr3:7969037-7970349
Medtr3g026920.1	F-box/RNI/FBD-like domain protein	chr3:8315429-8318001
Medtr3g027130.1	F-box/RNI superfamily protein	chr3:8402326-8399720
Medtr3g027430.1	GRAS family transcription factor	chr3:8573822-8572567
Medtr3g027650.1	transcription factor bHLH122-like protein	chr3:8699084-8695587
Medtr3g027650.2	transcription factor bHLH122-like protein	chr3:8699084-8695587
Medtr3g027650.3	transcription factor bHLH122-like protein	chr3:8699084-8695587
Medtr3g028520.1	transcription factor bHLH122-like protein	chr3:9050886-9047555
Medtr3g028520.2	transcription factor bHLH122-like protein	chr3:9050886-9047555
Medtr3g028640.1	wall-associated receptor kinase galacturonan-binding protein	chr3:9168710-9167910
Medtr3g028740.1	myb transcription factor	chr3:9231635-9235661
Medtr3g029590.1	ARM repeat CCCH-type zinc finger protein	chr3:9317344-9312889
Medtr3g029620.1	F-box SKIP23-like protein	chr3:9330826-9328864
Medtr3g029650.1	F-box SKIP23-like protein	chr3:9344812-9340507
Medtr3g029670.1	F-box SKIP23-like protein	chr3:9353894-9352728
Medtr3g029750.1	F-box SKIP23-like protein	chr3:9378079-9376913
Medtr3g029840.1	F-box SKIP23-like protein	chr3:9408287-9407214
Medtr3g029920.1	F-box protein	chr3:9433853-9432699
Medtr3g029950.1	F-box protein	chr3:9440976-9442085
Medtr3g030050.1	F-box SKIP23-like protein	chr3:9484905-9489315
Medtr3g030055.1	acyl-CoA N-acyltransferase (NAT) family protein	chr3:9502343-9501265
Medtr3g030055.2	acyl-CoA N-acyltransferase (NAT) family protein	chr3:9502668-9499907
Medtr3g030080.1	F-box SKIP23-like protein	chr3:9493739-9496078
Medtr3g030240.1	F-box protein interaction domain protein	chr3:9562952-9559856
Medtr3g030250.1	F-box protein interaction domain protein	chr3:9566872-9564085
Medtr3g030310.1	F-box protein interaction domain protein	chr3:9586062-9584881
Medtr3g030330.1	F-box protein interaction domain protein	chr3:9595503-9594385
Medtr3g030350.1	F-box protein interaction domain protein	chr3:9609283-9608108
Medtr3g030360.1	F-box protein	chr3:9616637-9617757
Medtr3g030380.1	F-box SKIP23-like protein	chr3:9625690-9626769
Medtr3g030440.1	F-box SKIP23-like protein	chr3:9645577-9646650
Medtr3g030480.1	F-box SKIP23-like protein	chr3:9654573-9655643
Medtr3g030560.1	F-box SKIP28-like protein	chr3:9688361-9684998
Medtr3g030700.1	helix loop helix DNA-binding domain protein	chr3:9744931-9748052
Medtr3g030770.1	MADS-box transcription factor family protein	chr3:9757937-9757251
Medtr3g030780.1	MADS-box transcription factor family protein	chr3:9761713-9761315
Medtr3g031100.1	MADS-box transcription factor family protein	chr3:26894502-26896508
Medtr3g031220.1	WRKY transcription factor	chr3:26968677-26964090
Medtr3g031220.2	WRKY transcription factor	chr3:26968677-26965824
Medtr3g031240.1	MADS-box transcription factor family protein	chr3:26974058-26972135
Medtr3g031660.1	lateral organ boundaries (LOB) domain protein	chr3:26664649-26666255
Medtr3g032740.1	hypothetical protein	chr3:10354513-10353904
Medtr3g032750.1	hypothetical protein	chr3:10355931-10357166
Medtr3g032760.1	LRR and NB-ARC domain disease resistance protein	chr3:10364497-10360691
Medtr3g032770.1	transmembrane protein, putative	chr3:10366302-10365353
Medtr3g032780.1	F-box/kelch-repeat plant protein	chr3:10367176-10368269
Medtr3g032790.1	PPR domain protein	chr3:10371518-10371688
Medtr3g032800.1	LRR and NB-ARC domain disease resistance protein	chr3:10376544-10372801
Medtr3g032810.1	structural constituent of ribosome protein, putative	chr3:10377683-10377531
Medtr3g032820.1	transmembrane protein, putative	chr3:10378514-10377855
Medtr3g032830.1	F-box/kelch-repeat plant protein	chr3:10378812-10379308
Medtr3g032950.1	hypothetical protein	chr3:10429405-10429139
Medtr3g032960.1	LRR and NB-ARC domain disease resistance protein	chr3:10434947-10429930
Medtr3g033150.1	RNA polymerase sigma factor	chr3:10539070-10538516
Medtr3g033420.1	RNA polymerase sigma factor	chr3:10685299-10683200
Medtr3g034130.1	galactose oxidase	chr3:11006623-11005048
Medtr3g034160.1	galactose oxidase	chr3:11016666-11014708
Medtr3g034180.1	galactose oxidase	chr3:11026011-11023631
Medtr3g034200.1	acyl-CoA N-acyltransferase (NAT) family protein	chr3:11042635-11036986
Medtr3g034210.1	F-box/WD-40 repeat plant protein	chr3:11046354-11053719
Medtr3g034810.1	Ent-copalyl diphosphate synthase-like protein	chr3:11911132-11911730
Medtr3g035040.1	stress up-regulated Nod 19 protein	chr3:12016548-12018205
Medtr3g036210.1	F-box/RNI superfamily protein	chr3:13451166-13450924
Medtr3g036240.1	cytochrome C biogenesis protein ccsA, putative	chr3:13459529-13460913
Medtr3g036250.1	cyclin-like F-box protein	chr3:13465686-13464502
Medtr3g036290.1	F-box protein interaction domain protein	chr3:13478759-13479838
Medtr3g036320.1	cytochrome C biogenesis protein ccsA	chr3:13491103-13489863
Medtr3g036330.1	F-box/RNI superfamily protein	chr3:13491869-13493279
Medtr3g036335.1	F-box protein interaction domain protein	chr3:13497306-13498493
Medtr3g036430.1	F-box protein interaction domain protein	chr3:13525727-13526877
Medtr3g036480.1	F-box/LRR protein, putative	chr3:13546360-13547039
Medtr3g037390.1	timing of cab expression 1/PRR response regulator	chr3:13734998-13728441
Medtr3g037390.2	timing of cab expression 1/PRR response regulator	chr3:13734998-13728441
Medtr3g037400.1	methyl-CpG-binding domain protein	chr3:13743971-13738378
Medtr3g037450.1	timing of cab expression 1/PRR response regulator 1, putative	chr3:13754992-13754057
Medtr3g039990.1	R2R3-myb transcription factor	chr3:13994617-13992780
Medtr3g040700.1	F-box/RNI/FBD-like domain protein	chr3:14350928-14348216
Medtr3g044820.1	transcription factor HBP-1b(c1) protein, putative	chr3:14461348-14462680
Medtr3g045210.1	F-box/kelch-repeat plant protein	chr3:14624560-14626164
Medtr3g045430.1	myb transcription factor	chr3:14780021-14778106
Medtr3g045700.1	F-box protein	chr3:14961320-14964471
Medtr3g045830.1	homeobox leucine zipper protein	chr3:15030477-15035870
Medtr3g045840.1	C2H2 type zf-met: zinc-finger protein	chr3:15040153-15037599
Medtr3g047580.1	F-box and associated interaction domain protein, putative	chr3:15861955-15861500
Medtr3g047980.1	F-box SKIP23-like protein, putative	chr3:16010859-16011971
Medtr3g048290.1	F-box/RNI/FBD-like domain protein	chr3:16129714-16134119
Medtr3g048940.1	RNA polymerase II transcription factor SIII (elongin) subunit A	chr3:18181628-18178515
Medtr3g048940.2	RNA polymerase II transcription factor SIII (elongin) subunit A	chr3:18181583-18178515
Medtr3g048940.3	RNA polymerase II transcription factor SIII (elongin) subunit A	chr3:18180923-18178515
Medtr3g048940.4	RNA polymerase II transcription factor SIII (elongin) subunit A	chr3:18181628-18178515
Medtr3g048940.5	RNA polymerase II transcription factor SIII (elongin) subunit A	chr3:18181628-18178515
Medtr3g048940.6	RNA polymerase II transcription factor SIII (elongin) subunit A	chr3:18181628-18178515
Medtr3g049530.1	F-box/FBD/LRR protein	chr3:18462648-18465581
Medtr3g050500.1	ankyrin repeat protein	chr3:19895988-19904147
Medtr3g050860.1	acetyltransferase (GNAT) domain protein	chr3:20039441-20042747
Medtr3g051020.1	ankyrin repeat protein	chr3:20124537-20122289
Medtr3g051060.1	ankyrin repeat protein	chr3:20144233-20130296
Medtr3g051420.1	S-locus lectin kinase family protein	chr3:20344887-20341370
Medtr3g052120.1	(3S)-linalool/(E)-nerolidol/(E,E)-geranyl linalool synthase	chr3:20618756-20615025
Medtr3g052430.1	myb-like DNA-binding domain protein	chr3:20733390-20730678
Medtr3g052450.1	myb-like DNA-binding domain protein	chr3:20741241-20738432
Medtr3g052500.1	FBD protein	chr3:20764367-20762848
Medtr3g052700.1	indole-3-acetate O-methyltransferase-like protein	chr3:20856037-20851158
Medtr3g052770.1	zinc finger protein	chr3:20884055-20879420
Medtr3g052870.1	MADS-box transcription factor family protein	chr3:20959658-20960369
Medtr3g052920.1	MADS-box transcription factor family protein	chr3:20973561-20974265
Medtr3g052940.1	F-box/RNI/FBD-like domain protein, putative	chr3:20983336-20979421
Medtr3g052940.2	F-box/RNI/FBD-like domain protein, putative	chr3:20983336-20979421
Medtr3g052940.3	F-box/RNI/FBD-like domain protein, putative	chr3:20983271-20979421
Medtr3g052940.4	F-box/RNI/FBD-like domain protein, putative	chr3:20983336-20979421
Medtr3g052990.1	F-box protein, putative	chr3:20995263-20993593
Medtr3g052990.2	F-box protein, putative	chr3:20995263-20993593
Medtr3g053120.1	disease resistance protein (TIR-NBS-LRR class), putative	chr3:21088519-21087367
Medtr3g053270.1	GRAS family transcription factor	chr3:21161852-21163198
Medtr3g053330.1	WRKY1b transcription factor	chr3:21191206-21195085
Medtr3g053490.1	C2H2-type zinc finger protein	chr3:21249167-21249705
Medtr3g053690.1	ethylene response factor	chr3:21358224-21361945
Medtr3g054330.1	indole-3-acetate O-methyltransferase-like protein	chr3:21559146-21554457
Medtr3g055090.1	lysine-specific histone demethylase-like protein	chr3:21648360-21645628
Medtr3g055120.1	pathogenesis-related protein bet V I family protein	chr3:21659064-21657810
Medtr3g055120.2	pathogenesis-related protein bet V I family protein	chr3:21658749-21657924
Medtr3g055130.1	pathogenesis-related protein bet V I family protein	chr3:21661924-21660763
Medtr3g055155.1	hypothetical protein	chr3:21681086-21681271
Medtr3g055200.1	syntaxin of plants protein	chr3:21692668-21694888
Medtr3g055210.1	NB-ARC domain disease resistance protein	chr3:21697948-21706893
Medtr3g055220.1	hypothetical protein	chr3:21709383-21709679
Medtr3g055230.1	disease resistance protein (CC-NBS-LRR class) family protein	chr3:21716395-21711549
Medtr3g055230.10	disease resistance protein (CC-NBS-LRR class) family protein	chr3:21716962-21711260
Medtr3g055230.11	disease resistance protein (CC-NBS-LRR class) family protein	chr3:21716962-21711260
Medtr3g055230.12	disease resistance protein (CC-NBS-LRR class) family protein	chr3:21716962-21711260
Medtr3g055230.13	disease resistance protein (CC-NBS-LRR class) family protein	chr3:21716962-21711243
Medtr3g055230.14	disease resistance protein (CC-NBS-LRR class) family protein	chr3:21716962-21711260
Medtr3g055230.15	disease resistance protein (CC-NBS-LRR class) family protein	chr3:21716962-21711260
Medtr3g055230.16	disease resistance protein (CC-NBS-LRR class) family protein	chr3:21716962-21711260
Medtr3g055230.2	disease resistance protein (CC-NBS-LRR class) family protein	chr3:21716962-21711243
Medtr3g055230.3	disease resistance protein (CC-NBS-LRR class) family protein	chr3:21716998-21711227
Medtr3g055230.4	disease resistance protein (CC-NBS-LRR class) family protein	chr3:21716962-21711244
Medtr3g055230.5	disease resistance protein (CC-NBS-LRR class) family protein	chr3:21716962-21711244
Medtr3g055230.6	disease resistance protein (CC-NBS-LRR class) family protein	chr3:21716962-21711243
Medtr3g055230.7	disease resistance protein (CC-NBS-LRR class) family protein	chr3:21716962-21711244
Medtr3g055230.8	disease resistance protein (CC-NBS-LRR class) family protein	chr3:21716998-21711227
Medtr3g055230.9	disease resistance protein (CC-NBS-LRR class) family protein	chr3:21716962-21711260
Medtr3g055240.1	TATA-binding protein associated factor	chr3:21720307-21725649
Medtr3g055250.1	Lipid transfer protein	chr3:21730556-21730236
Medtr3g055260.1	hypothetical protein	chr3:21733170-21733675
Medtr3g055295.1	LCR related	chr3:21741671-21742058
Medtr3g055310.1	ankyrin repeat protein	chr3:21746030-21742719
Medtr3g055310.2	ankyrin repeat protein	chr3:21746023-21742627
Medtr3g055310.3	ankyrin repeat protein	chr3:21746030-21742627
Medtr3g055310.4	ankyrin repeat protein	chr3:21746023-21742684
Medtr3g055310.5	ankyrin repeat protein	chr3:21746025-21742627
Medtr3g055310.6	ankyrin repeat protein	chr3:21746025-21742627
Medtr3g055310.7	ankyrin repeat protein	chr3:21744925-21742627
Medtr3g055320.1	LCR related	chr3:21748630-21750202
Medtr3g055325.1	hypothetical protein	chr3:21751904-21752197
Medtr3g055330.1	SWIB/MDM2 domain protein	chr3:21756054-21752570
Medtr3g055330.2	SWIB/MDM2 domain protein	chr3:21756054-21752893
Medtr3g055360.1	hypothetical protein	chr3:21764952-21765146
Medtr3g055370.1	enhanced downy mildew protein	chr3:21767843-21780507
Medtr3g055380.1	membrane-bound O-acyltransferase family MBOAT protein	chr3:21781251-21783312
Medtr3g055390.1	hypothetical protein	chr3:21786059-21787612
Medtr3g055400.1	IBR domain protein	chr3:21788463-21787776
Medtr3g055420.1	zinc finger, C3HC4 type (RING finger) protein	chr3:21793141-21791789
Medtr3g055430.1	IBR domain protein	chr3:21796452-21793448
Medtr3g055440.1	nodulin-25 protein	chr3:21804562-21797223
Medtr3g055440.2	nodulin-25 protein	chr3:21804562-21797746
Medtr3g055440.3	nodulin-25 protein	chr3:21804562-21797223
Medtr3g055440.4	nodulin-25 protein	chr3:21804562-21797746
Medtr3g055440.5	nodulin-25 protein	chr3:21804562-21797223
Medtr3g055440.6	nodulin-25 protein	chr3:21802517-21797223
Medtr3g055445.1	PIF1-like helicase	chr3:21799053-21800032
Medtr3g055450.1	NMS32/34 protein, putative	chr3:21809707-21807130
Medtr3g055450.2	NMS32/34 protein, putative	chr3:21809707-21807130
Medtr3g055450.3	NMS32/34 protein, putative	chr3:21809707-21807056
Medtr3g055455.1	transmembrane protein, putative	chr3:21814345-21817299
Medtr3g055460.1	hypothetical protein	chr3:21816572-21816054
Medtr3g055480.1	EF-hand pair protein	chr3:21821185-21819798
Medtr3g055490.1	EF-hand pair protein	chr3:21827372-21825818
Medtr3g055610.1	glycerophosphoryl diester phosphodiesterase family protein	chr3:21889362-21884439
Medtr3g055750.1	ankyrin repeat protein	chr3:22139918-22135816
Medtr3g056100.1	WRKY family transcription factor	chr3:22291364-22298547
Medtr3g056100.2	WRKY family transcription factor	chr3:22291364-22298547
Medtr3g056100.3	WRKY family transcription factor	chr3:22293041-22298543
Medtr3g056100.4	WRKY family transcription factor	chr3:22291364-22298547
Medtr3g056100.5	WRKY family transcription factor	chr3:22291364-22298547
Medtr3g056110.1	GRAS family transcription factor	chr3:22303144-22299859
Medtr3g056110.2	GRAS family transcription factor	chr3:22303163-22299859
Medtr3g056750.1	ethylene response factor	chr3:22793372-22793924
Medtr3g057070.1	ethylene response factor	chr3:22824091-22824542
Medtr3g058160.1	Ent-kaurene synthase	chr3:23003263-22998429
Medtr3g058160.2	Ent-kaurene synthase	chr3:23003942-22998424
Medtr3g058160.3	Ent-kaurene synthase	chr3:23003942-22998429
Medtr3g058160.4	Ent-kaurene synthase	chr3:23003911-22998424
Medtr3g058160.5	Ent-kaurene synthase	chr3:23002181-22998424
Medtr3g058440.1	F-box protein interaction domain protein	chr3:23195911-23197238
Medtr3g058460.1	F-box SKIP23-like protein	chr3:23206024-23202653
Medtr3g058470.1	F-box protein interaction domain protein	chr3:23231951-23230758
Medtr3g058480.1	F-box protein interaction domain protein	chr3:23235849-23234640
Medtr3g058550.1	ankyrin repeat protein	chr3:23269515-23271411
Medtr3g058670.1	disease resistance protein (TIR-NBS-LRR class), putative	chr3:23354000-23350281
Medtr3g058720.1	disease resistance protein (TIR-NBS-LRR class), putative	chr3:23388642-23384999
Medtr3g058740.1	disease resistance protein (TIR-NBS-LRR class), putative	chr3:23407002-23401271
Medtr3g058740.4	disease resistance protein (TIR-NBS-LRR class), putative	chr3:23407289-23402751
[truncated: 4,381 more rows]
