# Supplementary material for: A functional genomics approach to dissect spotted alfalfa aphid resistance in Medicago truncatula
Source: Sci Rep. 2020 Dec 17;10:22159. doi: 10.1038/s41598-020-78904-z (PMC7746763; doi:10.1038/s41598-020-78904-z)
Supplement: Supplementary file 4 — Supplementary Table 4. [file 41598_2020_78904_MOESM4_ESM.xlsx]

## Sheet: Sheet1
Sample	Chromosome	SNP position	REF	ALT	Gene ID
M1	chr2	10303807	G	A	Medtr2g028030
M1	chr7	12647040	G	A	Medtr7g034110
M1	chr2	22086685	C	T	Medtr2g450070
M1	chr2	43421018	C	T	Medtr2g100930
M10	chr8	9527833	G	A	Medtr8g027220
M10	chr7	23993384	C	T	Medtr7g066000
M10	chr5	24861683	G	A	Medtr5g059820
M10	chr7	25000803	G	A	Medtr7g068340
M10	chr7	28196190	G	A	Medtr7g075140
M10	chr1	43888789	G	A	Medtr1g097300
M10	chr3	45414853	G	A	Medtr3g099090
M1001	chr3	2703931	G	A	Medtr3g011120
M1001	chr2	18200227	G	A	Medtr2g041430
M1001	chr4	33555316	C	T	Medtr4g085800
M1001	chr4	42589934	G	A	Medtr4g102770
M1002	chr4	31872957	C	T	Medtr4g081870
M1003	chr3	2727223	C	T	Medtr3g011190
M1003	chr2	26496956	G	A	Medtr2g062730
M1003	chr1	31253716	G	A	Medtr1g070455
M1003	chr8	31859767	G	A	Medtr8g075340
M1003	chr7	38172316	G	A	Medtr7g095350
M1003	chr4	55446198	C	T	Medtr4g132610
M1005	chr5	8201372	C	T	Medtr5g021270
M1005	chr7	25164289	C	T	Medtr7g068630
M1005	chr1	34371077	G	A	Medtr1g077020
M1007	chr6	11585074	G	A	Medtr6g034190
M1008	chr5	17585279	G	A	Medtr5g039950
M1008	chr2	22086811	C	T	Medtr2g450070
M1008	chr7	24969330	G	A	Medtr7g068300
M1009	chr5	5065628	G	A	Medtr5g014890
M1009	chr3	6565824	C	T	Medtr3g022320
M1009	chr6	14284065	C	T	Medtr6g039470
M1009	chr7	23942404	C	T	Medtr7g065910
M1009	chr1	34017350	G	A	Medtr1g076370
M1009	chr3	39559500	C	T	Medtr3g087260
M1010	chr1	3361834	G	A	Medtr1g013580
M1010	chr3	9234515	G	A	Medtr3g028740
M1010	chr4	20837997	G	A	Medtr4g056990
M1010	chr3	21681167	C	T	Medtr3g055155
M1010	chr4	22689118	C	T	Medtr4g061360
M1010	chr7	27023034	G	A	Medtr7g072590
M1010	chr2	41627228	C	T	Medtr2g097473
M1010	chr5	42668099	G	A	Medtr5g097410
M1010	chr4	43560218	C	T	Medtr4g105130
M1010	chr4	48455676	C	T	Medtr4g116990
M1011	chr3	618508	C	T	Medtr3g006280
M1011	chr6	4183012	C	T	Medtr6g013270
M1011	chr1	9155503	G	A	Medtr1g027570
M1011	chr6	17434531	G	A	Medtr6g048310
M1011	chr7	19722011	C	T	Medtr7g056260
M1011	chr7	20007265	C	T	Medtr7g056450
M1011	chr3	32725524	C	T	Medtr3g072710
M1012	chr8	16811386	G	A	Medtr8g043960
M1013	chr7	8286590	G	A	Medtr7g025010
M1013	chr7	26464287	G	A	Medtr7g071440
M1013	chr2	37581608	C	T	Medtr2g089080
M1014	chr3	14462486	C	T	Medtr3g044820
M1014	chr5	40278099	G	A	Medtr5g092210
M1015	chr3	6917333	G	A	Medtr3g022940
M1015	chr7	24251162	C	T	Medtr7g066610
M1015	chr7	26242525	C	T	Medtr7g070910
M1015	chr8	28255353	G	A	Medtr8g067650
M1015	chr4	29264613	C	T	Medtr4g076520
M1015	chr3	51358700	C	T	Medtr3g109800
M102	chr7	30253729	C	T	Medtr7g079660
M1022	chr2	2017356	C	T	Medtr2g009670
M1022	chr6	14660156	G	A	Medtr6g042460
M1022	chr5	29688533	G	A	Medtr5g070080
M1022	chr4	30195918	G	A	Medtr4g078350
M1022	chr7	32348282	C	T	Medtr7g083950
M1023	chr5	9233644	G	A	Medtr5g023230
M1023	chr4	17708892	C	T	Medtr4g050090
M1023	chr4	31479098	G	A	Medtr4g081230
M1023	chr1	40396147	C	T	Medtr1g090170
M1024	chr7	23851967	C	T	Medtr7g065690
M1024	chr7	28176753	G	A	Medtr7g075090
M1024	chr7	29305330	G	A	Medtr7g077700
M1024	chr7	29767159	G	A	Medtr7g078690
M1024	chr4	31217762	G	A	Medtr4g080590
M1024	chr2	34195252	C	T	Medtr2g081470
M1024	chr1	37255793	G	A	Medtr1g083700
M1024	chr2	42430171	G	A	Medtr2g099050
M1024	chr2	43278602	G	A	Medtr2g100670
M1024	chr3	50319744	G	A	Medtr3g108860
M1025	chr7	8763388	C	T	Medtr7g026400
M1025	chr7	20456698	G	A	Medtr7g056797
M1025	chr7	30100065	G	A	Medtr7g079310
M1025	chr2	40451687	C	T	Medtr2g094750
M1026	chr1	4017597	C	T	Medtr1g015740
M1026	chr3	5916054	G	A	Medtr3g020490
M1026	chr3	21962400	G	A	Medtr3g455790
M1026	chr2	28009045	C	T	Medtr2g067000
M1026	chr2	32959821	C	T	Medtr2g078750
M1026	chr4	36643502	G	A	Medtr4g092440
M1027	chr4	4137281	C	T	Medtr4g014580
M1027	chr3	5491159	G	A	Medtr3g019500
M1027	chr3	21779890	C	T	Medtr3g055370
M1027	chr5	24865825	C	T	Medtr5g059820
M1027	chr1	34017002	G	A	Medtr1g076370
M1027	chr1	52265330	C	T	Medtr1g115575
M1028	chr4	9443263	C	T	Medtr4g027370
M1028	chr7	38167023	C	T	Medtr7g095340
M1029	chr6	29755150	C	T	Medtr6g079090
M1029	chr4	56440732	C	T	Medtr4g134670
M1030	chr5	11197119	C	T	Medtr5g027030
M1030	chr3	27781401	G	A	Medtr3g467350
M1030	chr4	41378914	G	A	Medtr4g100380
M1034	chr2	6816583	G	A	Medtr2g020470
M1034	chr1	7546899	G	A	Medtr1g023510
M1034	chr7	28694225	G	A	Medtr7g076260
M1035	chr7	3261310	C	T	Medtr7g011820
M1035	chr2	8498819	C	T	Medtr2g023930
M1035	chr5	42297237	C	T	Medtr5g096710
M1036	chr7	28889127	G	A	Medtr7g076665
M1037	chr3	6979235	C	T	Medtr3g023110
M1037	chr5	27775369	G	A	Medtr5g065960
M1037	chr3	30910863	C	T	Medtr3g069050
M1037	chr4	31247467	C	T	Medtr4g080777
M1037	chr1	52085225	G	A	Medtr1g115380
M1038	chr3	1923880	G	A	Medtr3g009280
M1038	chr4	7234257	G	A	Medtr4g021780
M1038	chr1	23681703	C	T	Medtr1g054575
M1038	chr7	28300442	G	A	Medtr7g075560
M1038	chr1	32788931	G	A	Medtr1g073840
M1039	chr1	38025320	G	A	Medtr1g085160
M1039	chr7	38751955	G	A	Medtr7g096610
M103C	chr3	803261	C	T	Medtr3g006670
M103C	chr4	3963073	C	T	Medtr4g014240
M103C	chr3	5455614	C	T	Medtr3g019420
M103C	chr7	12540505	G	A	Medtr7g033990
M103C	chr5	20682650	C	T	Medtr5g047190
M103C	chr3	30201124	G	A	Medtr3g067615
M103C	chr7	30253771	C	T	Medtr7g079660
M1041	chr6	5264101	G	A	Medtr6g015580
M1041	chr1	5273540	G	A	Medtr1g018090
M1041	chr4	32100826	C	T	Medtr4g082560
M1041	chr5	34934073	G	A	Medtr5g081560
M1043	chr2	8796532	G	A	Medtr2g024390
M1043	chr7	25631127	C	T	Medtr7g069560
M1043	chr6	26283449	C	T	Medtr6g071140
M1043	chr7	28651986	G	A	Medtr7g076190
M1044	chr8	3264595	G	A	Medtr8g011725
M1046	chr7	30243426	G	A	Medtr7g079620
M1047	chr4	20967809	C	T	Medtr4g057290
M1048	chr6	20920798	C	T	Medtr6g460640
M1048	chr7	26029447	G	A	Medtr7g070500
M1048	chr5	31198275	C	T	Medtr5g073260
M1048	chr8	32633320	G	A	Medtr8g076910
M1048	chr4	36439503	G	A	Medtr4g091860
M1049	chr1	2529835	G	A	Medtr1g012550
M1049	chr5	17801740	C	T	Medtr5g040490
M1049	chr6	23391353	C	T	Medtr6g465690
M1049	chr5	25355172	G	A	Medtr5g060950
M1049	chr7	25433011	G	A	Medtr7g069100
M1049	chr7	35082662	G	A	Medtr7g089610
M1050	chr2	2602375	G	A	Medtr2g010960
M1050	chr4	3809621	C	T	Medtr4g013370
M1050	chr6	26285434	G	A	Medtr6g071140
M1050	chr7	28095845	G	A	Medtr7g075220
M1051	chr7	29107022	G	A	Medtr7g077070
M1051	chr6	33288255	C	T	Medtr6g087320
M1052	chr1	7545339	G	A	Medtr1g023510
M1052	chr3	13994474	C	T	Medtr3g039990
M1052	chr4	24960461	G	A	Medtr4g066170
M1056	chr1	26430162	G	A	Medtr1g060700
M1056	chr4	36523706	C	T	Medtr4g092020
M1056	chr1	36998760	C	T	Medtr1g083120
M1056	chr1	40623223	C	T	Medtr1g090670
M1057	chr4	4332884	G	A	Medtr4g015030
M1057	chr7	20194657	G	A	Medtr7g056603
M1057	chr2	23668669	G	A	Medtr2g055210
M1057	chr7	29304985	G	A	Medtr7g077700
M1057	chr6	32735721	G	A	Medtr6g086805
M1058	chr5	2712277	G	A	Medtr5g010300
M1058	chr5	11368184	C	T	Medtr5g027350
M1061	chr7	28569845	G	A	Medtr7g076030
M1062	chr2	2670326	G	A	Medtr2g011160
M1062	chr4	7773883	G	A	Medtr4g023090
M1062	chr7	19368511	G	A	Medtr7g056020
M1062	chr7	28457358	G	A	Medtr7g075840
M1062	chr7	29221445	G	A	Medtr7g077400
M1062	chr2	42856081	G	A	Medtr2g099920
M1063	chr2	1742299	C	T	Medtr2g009040
M1063	chr3	3878351	G	A	Medtr3g014030
M1063	chr5	8529428	G	A	Medtr5g021860
M1063	chr3	27407005	C	T	Medtr3g466640
M1063	chr3	40068468	G	A	Medtr3g088580
M1064	chr4	24797213	C	T	Medtr4g065870
M1064	chr1	52421021	C	T	Medtr1g116010
M1065	chr8	13785418	G	A	Medtr8g037220
M1066	chr6	29536245	G	A	Medtr6g078650
M1066	chr2	30372099	G	A	Medtr2g072240
M1066	chr4	45510625	G	A	Medtr4g109510
M1067	chr1	11028871	G	A	Medtr1g031540
M1067	chr5	13399487	C	T	Medtr5g031270
M1067	chr7	25851180	G	A	Medtr7g070140
M1070	chr3	46263784	C	T	Medtr3g100580
M1071	chr7	25160457	G	A	Medtr7g068620
M1073	chr7	6865150	G	A	Medtr7g021580
M1074	chr5	1281242	G	A	Medtr5g007300
M1074	chr6	9355720	G	A	Medtr6g027360
M1074	chr6	10291622	G	A	Medtr6g032990
M1074	chr3	27623465	G	A	Medtr3g467050
M1074	chr5	30650956	C	T	Medtr5g072060
M1074	chr1	31380868	G	A	Medtr1g070870
M1075	chr7	26421612	G	A	Medtr7g071340
M1077	chr7	6512631	C	T	Medtr7g020860
M1077	chr2	31930446	C	T	Medtr2g076210
M1077	chr1	39379085	C	T	Medtr1g088120
M1078	chr4	20431096	C	T	Medtr4g055990
M1079	chr8	8638617	G	A	Medtr8g023760
M1079	chr1	42599835	C	T	Medtr1g094760
M1080	chr5	6387178	C	T	Medtr5g017470
M1080	chr1	11622664	C	T	Medtr1g032600
M1080	chr7	16839898	C	T	Medtr7g050480
M1080	chr5	39445882	G	A	Medtr5g090570
M1080	chr3	45014060	G	A	Medtr3g098580
M1080	chr3	45090776	G	A	Medtr3g498695
M1081	chr6	5182068	G	A	Medtr6g015510
M1081	chr6	5426098	G	A	Medtr6g015745
M1081	chr1	12478756	C	T	Medtr1g034300
M1081	chr1	22815116	G	A	Medtr1g053835
M1081	chr7	27526343	G	A	Medtr7g073640
M1081	chr5	40844597	C	T	Medtr5g093540
M1082	chr1	4768457	G	A	Medtr1g017270
M1082	chr3	5455728	C	T	Medtr3g019420
M1082	chr7	6510128	G	A	Medtr7g020860
M1082	chr5	21192546	C	T	Medtr5g048350
M1082	chr3	35551525	G	A	Medtr3g078770
M1084	chr6	3256046	G	A	Medtr6g011460
M1084	chr8	5571425	G	A	Medtr8g016480
M1084	chr2	6810090	C	T	Medtr2g020450
M1084	chr3	23403808	G	A	Medtr3g058740
M1084	chr7	24997310	G	A	Medtr7g068340
M1084	chr6	25568635	G	A	Medtr6g471290
M1084	chr7	25632147	G	A	Medtr7g069560
M1084	chr4	28953453	G	A	Medtr4g075710
M1084	chr8	29035033	C	T	Medtr8g069360
M1084	chr5	29712320	C	T	Medtr5g070130
M1084	chr6	33387031	G	A	Medtr6g088245
M1087	chr5	4776969	G	A	Medtr5g014300
M1087	chr7	7148807	G	A	Medtr7g022250
M1087	chr7	24627375	G	A	Medtr7g067450
M1087	chr4	54227459	G	A	Medtr4g130210
M1090	chr7	18325475	G	A	Medtr7g052150
M1090	chr7	28599567	G	A	Medtr7g076080
M1090	chr7	28599705	G	A	Medtr7g076080
M1090	chr7	29476181	C	T	Medtr7g078040
M1090	chr7	30340523	C	T	Medtr7g079850
M1090	chr3	38913214	G	A	Medtr3g086010
M1094	chr7	2052570	C	T	Medtr7g009410
M1094	chr5	8865364	G	A	Medtr5g022470
M1094	chr7	28535700	C	T	Medtr7g075910
M1095	chr7	2013592	G	A	Medtr7g009320
M1095	chr1	21074072	C	T	Medtr1g052185
M1095	chr3	27406276	G	A	Medtr3g466630
M1095	chr1	37027874	C	T	Medtr1g083180
M1097	chr3	27402277	G	A	Medtr3g466620
M1099	chr6	5132773	G	A	Medtr6g015455
M1099	chr7	26186582	G	A	Medtr7g070760
M1099	chr3	27709397	C	T	Medtr3g467210
M1099	chr4	30336201	G	A	Medtr4g078525
M1099	chr2	41558017	G	A	Medtr2g097310
M1100	chr3	4943668	C	T	Medtr3g017390
M1100	chr7	18809322	C	T	Medtr7g053410
M1100	chr7	28647075	C	T	Medtr7g076180
M1100	chr4	31743826	G	A	Medtr4g081685
M1100	chr6	33272809	C	T	Medtr6g087200
M1100	chr3	49895260	G	A	Medtr3g107980
M1101	chr2	2720528	G	A	Medtr2g011270
M1101	chr3	5801848	G	A	Medtr3g020230
M1101	chr1	18742404	C	T	Medtr1g048660
M1103	chr2	2590615	C	T	Medtr2g010940
M1103	chr7	3927269	C	T	Medtr7g013590
M1103	chr8	6187259	C	T	Medtr8g018270
M1103	chr7	25300524	G	A	Medtr7g068850
M1103	chr3	49856727	C	T	Medtr3g108560
M1105	chr8	6043690	G	A	Medtr8g017800
M1105	chr4	11971006	C	T	Medtr4g033495
M1105	chr6	30958801	C	T	Medtr6g082870
M1105	chr6	33390017	G	A	Medtr6g088245
M1105	chr8	34825997	G	A	Medtr8g097090
M1105	chr1	38751787	G	A	Medtr1g086590
M1105	chr3	49463969	C	T	Medtr3g107070
M1105	chr3	54156056	C	T	Medtr3g115870
M1110	chr5	5923558	G	A	Medtr5g016510
M1110	chr4	10595061	C	T	Medtr4g031150
M1110	chr7	25058082	C	T	Medtr7g068450
M1110	chr3	27345968	G	A	Medtr3g466530
M1110	chr6	28142129	C	T	Medtr6g076220
M1110	chr1	31253824	G	A	Medtr1g070455
M1110	chr1	37066394	C	T	Medtr1g083290
M1110	chr3	37367422	G	A	Medtr3g082790
M1110	chr5	39622004	G	A	Medtr5g090940
M1110	chr5	40303493	G	A	Medtr5g092280
M1110	chr3	49485049	G	A	Medtr3g107280
M1112	chr1	7487561	G	A	Medtr1g023400
M1112	chr6	33264431	C	T	Medtr6g488300
M1112	chr4	46325303	C	T	Medtr4g111975
M1113	chr2	5074474	G	A	Medtr2g016520
M1113	chr3	23480938	G	A	Medtr3g058870
M1117	chr7	6512677	G	A	Medtr7g020860
M1117	chr3	6917807	G	A	Medtr3g022940
M1117	chr7	28435479	G	A	Medtr7g075790
M1117	chr3	29335298	G	A	Medtr3g065020
M1117	chr1	49039887	G	A	Medtr1g108490
M1120	chr1	4904481	G	A	Medtr1g017490
M1120	chr4	53351161	G	A	Medtr4g128190
M1121	chr3	3464668	G	A	Medtr3g012470
M1121	chr5	20811047	G	A	Medtr5g047480
M1121	chr7	28002799	G	A	Medtr7g074865
M1121	chr4	31149597	G	A	Medtr4g080320
M1121	chr1	34925964	C	T	Medtr1g078070
M1121	chr1	35183254	C	T	Medtr1g079140
M1122	chr3	9761641	G	A	Medtr3g030780
M1122	chr7	24250781	G	A	Medtr7g066610
M1124	chr1	7176583	C	T	Medtr1g022455
M1124	chr7	25477228	C	T	Medtr7g069160
M1124	chr7	26421544	C	T	Medtr7g071340
M1124	chr7	28376466	C	T	Medtr7g075660
M1124	chr7	29297958	C	T	Medtr7g077690
M1126	chr4	6084224	G	A	Medtr4g019450
M1126	chr7	30618760	G	A	Medtr7g080460
M1127	chr5	5545255	C	T	Medtr5g015810
M1127	chr4	31702837	G	A	Medtr4g081650
M1130	chr8	3267985	G	A	Medtr8g011950
M1130	chr8	34772765	C	T	Medtr8g080770
M1132	chr1	1177556	C	T	Medtr1g009110
M1133	chr5	4894032	C	T	Medtr5g014520
M1133	chr5	27844970	C	T	Medtr5g066080
M1133	chr1	29442871	G	A	Medtr1g068860
M1134	chr7	26562015	G	A	Medtr7g071670
M1136	chr3	5853222	G	A	Medtr3g020330
M1136	chr6	10030746	G	A	Medtr6g029180
M1136	chr5	17124118	G	A	Medtr5g038910
M1136	chr7	27694096	C	T	Medtr7g074140
M1136	chr8	29620565	G	A	Medtr8g069935
M1138	chr4	5810691	C	T	Medtr4g018820
M1138	chr2	7323281	C	T	Medtr2g021510
M1138	chr2	8188683	C	T	Medtr2g023280
M1138	chr3	23404521	C	T	Medtr3g058740
M1138	chr6	26814600	G	A	Medtr6g072460
M1138	chr6	33569030	G	A	Medtr6g086920
M1139	chr6	2185176	G	A	Medtr6g008140
M1139	chr3	6135441	G	A	Medtr3g021080
M1139	chr6	26283224	C	T	Medtr6g071140
M1139	chr7	27281857	C	T	Medtr7g073060
M1139	chr6	33395094	C	T	Medtr6g088250
M1141	chr4	7237877	C	T	Medtr4g021785
M1141	chr7	26003396	G	A	Medtr7g070440
M1142	chr7	28300490	G	A	Medtr7g075560
M1144	chr3	33352363	C	T	Medtr3g073860
M1146	chr7	6569113	C	T	Medtr7g020980
M1146	chr7	35123457	G	A	Medtr7g089670
M1146	chr3	55375910	G	A	Medtr3g118290
M1148	chr7	33368470	C	T	Medtr7g086050
M1148	chr5	42777084	C	T	Medtr5g097650
M1148	chr3	45541928	G	A	Medtr3g099370
M1150	chr4	7244849	G	A	Medtr4g021790
M1150	chr2	12012779	C	T	Medtr2g031700
M1150	chr5	12270291	C	T	Medtr5g029320
M1150	chr3	27781985	G	A	Medtr3g467350
M1164	chr1	7621197	C	T	Medtr1g023690
M1165	chr3	28585999	G	A	Medtr3g063170
M1166	chr4	2910242	G	A	Medtr4g011660
M1166	chr1	29338495	G	A	Medtr1g068730
M1166	chr4	42590064	C	T	Medtr4g102770
M1169	chr7	25786637	G	A	Medtr7g069950
M1169	chr7	25823017	G	A	Medtr7g070060
M1169	chr3	27349660	G	A	Medtr3g466530
M1173	chr2	9316357	G	A	Medtr2g426060
M1173	chr7	29298068	G	A	Medtr7g077690
M1173	chr5	29687717	G	A	Medtr5g070080
M1173	chr2	37799424	C	T	Medtr2g089440
M1183	chr3	23497374	G	A	Medtr3g058880
M1191	chr2	5317207	G	A	Medtr2g017930
M1191	chr4	8073649	G	A	Medtr4g023760
M1191	chr7	26865208	C	T	Medtr7g072330
M1191	chr3	29335079	G	A	Medtr3g065020
M1191	chr6	31005634	G	A	Medtr6g082990
M1191	chr2	33038201	G	A	Medtr2g078900
M1207	chr1	26682718	C	T	Medtr1g061170
M1207	chr7	28873452	C	T	Medtr7g076650
M1207	chr7	29813131	C	T	Medtr7g078760
M1207	chr7	30408427	C	T	Medtr7g080020
M1207	chr2	32095786	G	A	Medtr2g076670
M1207	chr3	38881963	C	T	Medtr3g085960
M1207	chr4	53235115	C	T	Medtr4g127930
M1208	chr2	12167222	G	A	Medtr2g032030
M1208	chr3	14625265	G	A	Medtr3g045210
M1208	chr6	20069959	C	T	Medtr6g055910
M1208	chr4	31244629	G	A	Medtr4g080777
M1208	chr1	51832414	G	A	Medtr1g115160
M1210	chr7	44849831	C	T	Medtr7g109600
M1212	chr1	22535519	C	T	Medtr1g053510
M1212	chr7	26138157	G	A	Medtr7g070630
M1212	chr5	37322244	C	T	Medtr5g086350
M1212	chr5	42894482	G	A	Medtr5g097950
M1214	chr7	29428774	C	T	Medtr7g077900
M1214	chr7	29445413	C	T	Medtr7g077970
M1215	chr3	3467174	G	A	Medtr3g012470
M1215	chr4	3922407	G	A	Medtr4g014120
M1215	chr3	5923053	G	A	Medtr3g020510
M1215	chr3	7427616	C	T	Medtr3g024110
M1215	chr3	23350582	C	T	Medtr3g058670
M1217	chr6	5184949	G	A	Medtr6g015510
M1217	chr7	19317284	C	T	Medtr7g055943
M1217	chr8	31861064	G	A	Medtr8g075340
M1218	chr4	2609178	C	T	Medtr4g011090
M1218	chr1	4685400	G	A	Medtr1g017140
M1218	chr2	13256678	C	T	Medtr2g034650
M1218	chr8	16368399	G	A	Medtr8g042470
M1218	chr7	24788435	G	A	Medtr7g067825
M1218	chr7	27587663	G	A	Medtr7g073710
M1218	chr7	29843416	G	A	Medtr7g078810
M1218	chr6	32572510	C	T	Medtr6g086555
M1219	chr3	5045516	C	T	Medtr3g017610
M1219	chr2	6507870	G	A	Medtr2g019750
M1219	chr4	10593876	G	A	Medtr4g031150
M1219	chr5	17779594	G	A	Medtr5g040420
M1219	chr5	35508243	C	T	Medtr5g082580
M1219	chr4	43030031	C	T	Medtr4g104020
M1219	chr2	44648736	C	T	Medtr2g103700
M1219	chr1	45643596	G	A	Medtr1g100697
M1220	chr5	1184096	C	T	Medtr5g007040
M1220	chr1	28124705	C	T	Medtr1g063960
M1220	chr3	33012245	C	T	Medtr3g073240
M1220	chr5	36735415	G	A	Medtr5g085125
M1220	chr5	36953541	C	T	Medtr5g085500
M1220	chr2	40377679	G	A	Medtr2g094600
M1220	chr3	40591407	C	T	Medtr3g088775
M1220	chr4	47413961	C	T	Medtr4g114980
M1221	chr4	8358815	G	A	Medtr4g024680
M1221	chr7	28637612	G	A	Medtr7g076170
M1221	chr4	40020154	C	T	Medtr4g097130
M1221	chr4	49385737	G	A	Medtr4g119270
M1222	chr2	6830639	G	A	Medtr2g020510
M1222	chr7	22502421	G	A	Medtr7g062020
M1222	chr4	30008099	C	T	Medtr4g478180
M1222	chr3	48694223	G	A	Medtr3g105590
M1223	chr2	8287802	C	T	Medtr2g023450
M1223	chr7	23782893	C	T	Medtr7g065220
M1223	chr7	27327416	C	T	Medtr7g073190
M1223	chr7	28598583	C	T	Medtr7g076080
M1223	chr2	42858718	C	T	Medtr2g099920
M1224	chr3	7324709	C	T	Medtr3g023930
M1224	chr4	36435742	G	A	Medtr4g091850
M1224	chr3	54115402	C	T	Medtr3g115620
M1228	chr2	5302153	C	T	Medtr2g017890
M1228	chr5	38259855	G	A	Medtr5g088230
M1229	chr3	27459296	G	A	Medtr3g466750
M1230	chr1	8822279	G	A	Medtr1g026870
M1230	chr8	16857771	C	T	Medtr8g044040
M1234	chr2	20975728	C	T	Medtr2g047892
M1234	chr2	31027522	G	A	Medtr2g073250
M1234	chr3	49857663	G	A	Medtr3g108560
M1235	chr8	29034991	C	T	Medtr8g069360
M1235	chr1	31331995	C	T	Medtr1g070515
M1236	chr3	9376928	C	T	Medtr3g029750
M1236	chr4	55913609	G	A	Medtr4g133660
M1237	chr4	6713754	G	A	Medtr4g020850
M1237	chr8	12592547	G	A	Medtr8g032830
M1237	chr7	28944937	G	A	Medtr7g076740
M1237	chr4	30487988	C	T	Medtr4g078860
M1238	chr2	7123187	C	T	Medtr2g021070
M1238	chr2	8084691	C	T	Medtr2g023100
M1238	chr1	19567934	G	A	Medtr1g050542
M1238	chr7	28766471	C	T	Medtr7g076400
M1238	chr1	34923347	G	A	Medtr1g078070
M1238	chr1	37962733	G	A	Medtr1g085040
M1240	chr7	2950447	G	A	Medtr7g011170
M1240	chr2	11582231	C	T	Medtr2g030660
M1240	chr2	16954982	C	T	Medtr2g038720
M1240	chr2	27236603	C	T	Medtr2g064295
M1240	chr3	27342048	G	A	Medtr3g466520
M1240	chr3	27368332	G	A	Medtr3g466580
M1241	chr7	1671504	C	T	Medtr7g007780
M1241	chr1	11998336	C	T	Medtr1g033340
M1241	chr3	27407053	C	T	Medtr3g466640
M1241	chr7	27701719	G	A	Medtr7g074150
M1241	chr2	35182590	G	A	Medtr2g083830
M1241	chr4	46416381	C	T	Medtr4g113020
M1243	chr7	25535301	C	T	Medtr7g069290
M1243	chr7	25625310	C	T	Medtr7g069540
M1243	chr7	25978823	C	T	Medtr7g070360
M1243	chr7	27539948	G	A	Medtr7g073660
M1243	chr7	30620024	C	T	Medtr7g080460
M1243	chr2	37588545	G	A	Medtr2g089080
M1244	chr2	16338609	C	T	Medtr2g037690
M1245	chr7	3068714	C	T	Medtr7g011400
M1245	chr2	15798963	G	A	Medtr2g036510
M1246	chr2	10353040	C	T	Medtr2g028140
M1246	chr1	11026749	G	A	Medtr1g031540
M1246	chr7	19762734	C	T	Medtr7g056280
M1246	chr4	23922334	G	A	Medtr4g064180
M1246	chr7	29170031	G	A	Medtr7g077250
M1246	chr2	31789556	G	A	Medtr2g075950
M128	chr6	5394871	C	T	Medtr6g015730
M14	scaffold0428	4939	G	A	Medtr0428s0030
M14	chr2	2672832	C	T	Medtr2g011160
M14	chr5	7489357	G	A	Medtr5g019750
M14	chr5	7878202	C	T	Medtr5g020580
M14	chr6	12237208	G	A	Medtr6g034945
M14	chr5	19232047	G	A	Medtr5g043750
M14	chr6	22615651	G	A	Medtr6g464720
M14	chr7	27741090	G	A	Medtr7g074240
M14	chr4	36439158	G	A	Medtr4g091860
M14	chr2	41174419	G	A	Medtr2g096380
M155	scaffold0009	211601	G	A	Medtr0009s0390
M155	chr5	2810486	C	T	Medtr5g010470
M155	chr3	5855234	C	T	Medtr3g020330
M155	chr7	6510878	C	T	Medtr7g020860
M155	chr1	14288776	G	A	Medtr1g038760
M155	chr6	15070662	C	T	Medtr6g043490
M155	chr7	25803876	G	A	Medtr7g070020
M155	chr7	26006241	G	A	Medtr7g070450
M155	chr7	29041362	G	A	Medtr7g076890
M155	chr7	29084377	C	T	Medtr7g077015
M155	chr7	30169578	C	T	Medtr7g079470
M155	chr2	43504131	G	A	Medtr2g101190
M155	chr3	45175055	C	T	Medtr3g498825
M16	chr6	1181983	G	A	Medtr6g006730
M16	chr5	1795964	G	A	Medtr5g008470
M16	chr3	2879153	C	T	Medtr3g011540
M16	chr3	6880208	C	T	Medtr3g022870
M16	chr5	18964687	C	T	Medtr5g043160
M197	chr3	1940872	C	T	Medtr3g009310
M197	chr5	5113891	C	T	Medtr5g014990
M197	chr4	7771583	G	A	Medtr4g023080
M197	chr2	11283429	C	T	Medtr2g030130
M197	chr4	19893198	G	A	Medtr4g054860
M197	chr5	23814137	C	T	Medtr5g057690
M197	chr6	29442351	G	A	Medtr6g078420
M197	chr1	30904522	C	T	Medtr1g070205
M197	chr6	33304186	C	T	Medtr6g087260
M197	chr3	35771747	C	T	Medtr3g479510
M197	chr3	37366351	C	T	Medtr3g082790
M197	chr1	40978165	G	A	Medtr1g090900
M197	chr3	48067879	G	A	Medtr3g104370
M197	chr1	50993832	C	T	Medtr1g112650
M20	scaffold0019	55303	C	T	Medtr0019s0100
M20	chr1	307401	C	T	Medtr1g007370
M20	chr5	529728	G	A	Medtr5g005600
M20	chr3	1104662	G	A	Medtr3g007650
M20	chr3	2319003	G	A	Medtr3g010170
M20	chr1	16685464	C	T	Medtr1g044210
M20	chr5	17790157	C	T	Medtr5g040460
M20	chr4	20968681	G	A	Medtr4g057290
M20	chr7	25328372	C	T	Medtr7g068910
M20	chr7	37420375	C	T	Medtr7g094030
M217	chr2	965332	G	A	Medtr2g007360
M217	chr4	7766308	C	T	Medtr4g023070
M217	chr7	12635648	G	A	Medtr7g034090
M217	chr5	14021481	G	A	Medtr5g032600
M217	chr3	27536526	C	T	Medtr3g466900
M217	chr2	37541573	G	A	Medtr2g089000
M217	chr3	42905664	C	T	Medtr3g093900
M217	chr1	45705283	C	T	Medtr1g100777
M221	chr3	2455315	C	T	Medtr3g010430
M221	chr7	5353966	G	A	Medtr7g016930
M221	chr4	7908706	G	A	Medtr4g023440
M221	chr7	8286591	G	A	Medtr7g025010
M221	chr6	15089980	C	T	Medtr6g043790
M221	chr5	19917751	C	T	Medtr5g045370
M221	chr6	24071036	C	T	Medtr6g064980
M221	chr7	28826711	C	T	Medtr7g076550
M221	chr5	29597609	C	T	Medtr5g069760
M221	chr3	38885670	C	T	Medtr3g085960
M221	chr2	40012873	C	T	Medtr2g093810
M246	chr3	6564873	C	T	Medtr3g022320
M246	chr4	7887281	G	A	Medtr4g023400
M246	chr3	27406697	G	A	Medtr3g466630
M246	chr4	31484869	C	T	Medtr4g081250
M246	chr1	33477357	C	T	Medtr1g075600
M246	chr4	35503796	C	T	Medtr4g088900
M246	chr5	38726114	C	T	Medtr5g089110
M247	chr4	7786363	G	A	Medtr4g023120
M247	chr3	10363831	G	A	Medtr3g032760
M247	chr6	12224686	C	T	Medtr6g034935
M247	chr4	21238880	G	A	Medtr4g057725
M247	chr7	27359033	C	T	Medtr7g073250
M247	chr6	29012016	C	T	Medtr6g080680
M247	chr7	29458264	C	T	Medtr7g078005
M247	chr3	45856894	C	T	Medtr3g099900
M247	chr3	49484653	G	A	Medtr3g107280
M251	chr4	5090849	C	T	Medtr4g016610
M251	chr3	6179498	C	T	Medtr3g021205
M251	chr7	23942063	C	T	Medtr7g065910
M251	chr1	46350408	G	A	Medtr1g102590
M256B	chr3	956389	G	A	Medtr3g007270
M256B	chr3	30496077	G	A	Medtr3g067870
M256B	chr3	36025454	C	T	Medtr3g079790
M256B	chr3	41996108	C	T	Medtr3g092020
M280	chr2	1456752	G	A	Medtr2g008400
M280	chr8	3264939	C	T	Medtr8g011725
M280	chr4	40188634	C	T	Medtr4g097520
M280	chr3	40695384	G	A	Medtr3g088895
M284	chr7	25134760	G	A	Medtr7g068580
M284	chr7	28986015	G	A	Medtr7g076820
M284	chr7	30617986	G	A	Medtr7g080460
M284	chr4	40152053	C	T	Medtr4g097440
M284	chr2	42190020	G	A	Medtr2g098580
M289	chr1	22934604	G	A	Medtr1g053955
M289	chr7	29789406	C	T	Medtr7g078730
M308	chr5	2856476	G	A	Medtr5g010560
M308	chr3	27181265	C	T	Medtr3g466150
M308	chr4	31700850	C	T	Medtr4g081650
M308	chr1	48151090	C	T	Medtr1g106480
M319	chr7	29058313	C	T	Medtr7g076920
M325	chr8	3281991	G	A	Medtr8g011850
M325	chr3	6721667	G	A	Medtr3g022570
M325	chr7	13643733	G	A	Medtr7g037130
M325	chr1	19567347	C	T	Medtr1g050542
M325	chr7	20193404	G	A	Medtr7g056603
M325	chr7	24116977	G	A	Medtr7g066250
M325	chr6	28799534	G	A	Medtr6g478030
M325	chr7	28957051	G	A	Medtr7g076770
M325	chr7	29476397	C	T	Medtr7g078040
M325	chr2	43141205	G	A	Medtr2g100400
M325	chr1	48146795	G	A	Medtr1g106470
M328	chr7	450332	C	T	Medtr7g005990
M328	chr1	2006594	G	A	Medtr1g011400
M328	chr3	3929378	C	T	Medtr3g014090
M328	chr3	10362913	G	A	Medtr3g032760
M328	chr2	15535778	C	T	Medtr2g438470
M328	chr2	15645568	C	T	Medtr2g438700
M328	chr8	16443415	C	T	Medtr8g042650
M328	chr1	19851653	C	T	Medtr1g050430
M328	chr2	20924546	C	T	Medtr2g047848
M328	chr6	26811795	G	A	Medtr6g072460
M328	chr6	26812493	C	T	Medtr6g072460
M328	chr7	48617640	C	T	Medtr7g117475
M332	chr3	6908867	C	T	Medtr3g022930
M332	chr1	24698501	C	T	Medtr1g056530
M332	chr2	33238251	C	T	Medtr2g085280
M332	chr3	45870494	C	T	Medtr3g099930
M343	chr8	3281952	G	A	Medtr8g011850
M343	chr2	4394880	C	T	Medtr2g015000
M343	chr7	7148576	G	A	Medtr7g022250
M343	chr2	18004800	G	A	Medtr2g041090
M343	chr7	20000658	G	A	Medtr7g056447
M343	chr3	21715645	G	A	Medtr3g055230
M355B	chr1	1868203	C	T	Medtr1g010260
M355B	chr3	5454392	C	T	Medtr3g019420
M355B	chr4	6089235	G	A	Medtr4g019450
M355B	chr3	6164592	G	A	Medtr3g021160
M355B	chr7	8794177	C	T	Medtr7g026500
M355B	chr2	20932806	C	T	Medtr2g047858
M356	chr3	1087439	G	A	Medtr3g007630
M356	chr4	4000456	G	A	Medtr4g014300
M356	chr3	11053102	C	T	Medtr3g034210
M356	chr8	12590123	C	T	Medtr8g032830
M356	chr7	17173966	C	T	Medtr7g451170
M356	chr1	24697363	C	T	Medtr1g056530
M360	chr4	1686275	G	A	Medtr4g008790
M360	chr1	4665950	G	A	Medtr1g017090
M360	chr1	8127247	G	A	Medtr1g025430
M360	chr5	9763989	C	T	Medtr5g024260
M360	chr4	18722615	C	T	Medtr4g051715
M360	chr4	23841449	G	A	Medtr4g063955
M360	chr7	28379310	G	A	Medtr7g075660
M360	chr7	29920580	G	A	Medtr7g078997
M360	chr8	31176034	G	A	Medtr8g073730
M360	chr6	33412459	G	A	Medtr6g088260
M360	chr2	35050935	G	A	Medtr2g083520
M360	chr7	42093340	C	T	Medtr7g104050
M361	chr6	16253745	C	T	Medtr6g045327
M361	chr2	17846703	C	T	Medtr2g040690
M361	chr7	26652099	C	T	Medtr7g071850
M362	chr4	3824979	G	A	Medtr4g013375
M362	chr7	25851298	G	A	Medtr7g070140
M362	chr7	26138121	G	A	Medtr7g070630
M362	chr7	27911071	C	T	Medtr7g074650
M362	chr4	31218770	G	A	Medtr4g080590
M362	chr5	42411430	G	A	Medtr5g096910
M372	chr2	3281137	C	T	Medtr2g012770
M372	chr3	6734521	C	T	Medtr3g022600
M372	chr4	9113057	C	T	Medtr4g026485
M372	chr1	19608360	C	T	Medtr1g050690
M372	chr7	28159435	G	A	Medtr7g075060
M372	chr2	32959180	G	A	Medtr2g078750
M372	chr2	40314796	C	T	Medtr2g094520
M372	chr1	47126653	C	T	Medtr1g104650
M372	chr4	48147589	C	T	Medtr4g116320
M398	chr3	2056699	C	T	Medtr3g009470
M398	chr3	27291370	G	A	Medtr3g466440
M398	chr7	30253750	C	T	Medtr7g079660
M400A	scaffold0019	58182	C	T	Medtr0019s0100
M400A	chr6	1614674	C	T	Medtr6g007460
M400A	chr7	24723118	G	A	Medtr7g067680
M400A	chr8	25384292	C	T	Medtr8g469680
M400A	chr3	36001665	G	A	Medtr3g079780
M413	chr4	6128819	C	T	Medtr4g019550
M413	chr2	6132403	C	T	Medtr2g019060
M413	chr7	12651709	C	T	Medtr7g034115
M413	chr2	17357488	C	T	Medtr2g039620
M413	chr7	24893103	G	A	Medtr7g068150
M413	chr7	25796652	C	T	Medtr7g070000
M413	chr7	28304587	C	T	Medtr7g075570
M413	chr1	38476935	C	T	Medtr1g085980
M413	chr1	51858501	C	T	Medtr1g115185
M438	chr8	6186369	G	A	Medtr8g018270
M438	chr5	21358640	G	A	Medtr5g048860
M439	chr6	3979995	G	A	Medtr6g012810
M439	chr8	7069797	C	T	Medtr8g020300
M439	chr3	10362597	C	T	Medtr3g032760
M439	chr2	20585681	C	T	Medtr2g046830
M439	chr7	29058115	C	T	Medtr7g076920
M439	chr2	31028806	G	A	Medtr2g073250
M439	chr7	39937242	C	T	Medtr7g099540
M456	chr4	3984789	G	A	Medtr4g014280
M456	chr1	9377741	C	T	Medtr1g027970
M456	chr6	9769480	C	T	Medtr6g027840
M456	chr3	23403974	C	T	Medtr3g058740
M456	chr3	23404551	C	T	Medtr3g058740
M456	chr3	23462593	C	T	Medtr3g058840
M456	chr3	23463182	C	T	Medtr3g058840
M456	chr6	24255159	C	T	Medtr6g065510
M456	chr7	24267167	C	T	Medtr7g066640
M456	chr7	27755945	C	T	Medtr7g074260
M456	chr3	45275725	C	T	Medtr3g098810
M458	chr8	7353396	C	T	NSP1
M468	chr7	28558835	G	A	Medtr7g076000
M468	chr7	30106363	C	T	Medtr7g079320
M468	chr2	35054444	G	A	Medtr2g083520
M468	chr8	35146963	G	A	Medtr8g083100
M470	chr7	1333155	C	T	Medtr7g007080
M470	chr6	6921407	C	T	Medtr6g017270
M470	chr5	12344004	G	A	Medtr5g029470
M470	chr6	12344646	C	T	Medtr6g035010
M470	chr4	14520083	G	A	Medtr4g040480
M470	chr7	14539427	G	A	Medtr7g039110
M470	chr4	38227449	G	A	Medtr4g094555
M481	chr7	29160197	C	T	Medtr7g077220
M481	chr8	37957193	G	A	Medtr8g090310
M51	chr2	1477297	C	T	Medtr2g008440
M51	chr8	3724894	C	T	Medtr8g012655
M51	chr8	16811228	C	T	Medtr8g043960
M51	chr2	19071840	G	A	Medtr2g043900
M51	chr2	20967289	G	A	Medtr2g047878
M529A	chr1	5120772	C	T	Medtr1g017940
M529A	chr7	5256492	C	T	Medtr7g016630
M529A	chr3	9340522	C	T	Medtr3g029650
M529A	chr4	22614616	C	T	Medtr4g061200
M529A	chr7	25129582	G	A	Medtr7g068580
M529A	chr7	29828530	C	T	Medtr7g078780
M529A	chr8	38052425	G	A	Medtr8g091370
M529A	chr4	43560271	G	A	Medtr4g105130
M529B	chr8	6310518	C	T	Medtr8g018480
M529B	chr2	26169271	G	A	Medtr2g061690
M529B	chr7	26708181	G	A	Medtr7g071940
M529B	chr7	27123019	C	T	Medtr7g072710
M529B	chr5	40260787	G	A	Medtr5g092190
M529B	chr7	41994573	C	T	Medtr7g103840
M533	chr1	9383911	C	T	Medtr1g027990
M533	chr5	16053173	G	A	Medtr5g036740
M533	chr2	17844816	G	A	Medtr2g040690
M533	chr7	24404853	C	T	Medtr7g066870
M533	chr8	25958868	C	T	Medtr8g062140
M533	chr7	26191830	G	A	Medtr7g070780
M533	chr7	28929524	C	T	Medtr7g076710
M533	chr7	30133662	G	A	Medtr7g079420
M533	chr2	30813326	C	T	Medtr2g072840
M533	chr2	43281459	C	T	Medtr2g100670
M534	chr6	9158729	C	T	Medtr6g027040
M534	chr3	9432738	C	T	Medtr3g029920
M537	chr7	3501743	C	T	Medtr7g012790
M537	chr2	13428483	G	A	Medtr2g034960
M537	chr7	24010428	G	A	Medtr7g066030
M537	chr4	24795302	C	T	Medtr4g065870
M537	chr7	25071138	C	T	Medtr7g068470
M537	chr2	43187977	G	A	Medtr2g100490
M553	chr7	27806859	G	A	Medtr7g074410
M553	chr2	34195286	C	T	Medtr2g081470
M553	chr7	35188588	G	A	Medtr7g089800
M553	chr5	39751387	C	T	Medtr5g091220
M553	chr8	41297373	C	T	Medtr8g098815
M559	chr2	7685348	G	A	Medtr2g022280
M559	chr4	18676714	C	T	Medtr4g051682
M559	chr5	29642529	C	T	Medtr5g069930
M559	chr6	29960979	G	A	Medtr6g079470
M559	chr2	30816635	C	T	Medtr2g072840
M559	chr6	33343578	C	T	Medtr6g088140
M559	chr3	35766489	G	A	Medtr3g479510
M559	chr7	38172251	C	T	Medtr7g095350
M570A	chr4	7751876	C	T	Medtr4g023040
M570A	chr6	9378996	G	A	Medtr6g027390
M570A	chr6	16863889	G	A	Medtr6g046600
M570A	chr7	21890569	G	A	Medtr7g060560
M570A	chr7	29252198	G	A	Medtr7g077430
M570A	chr1	37252383	C	T	Medtr1g083700
M570A	chr3	41261917	G	A	Medtr3g090860
M570A	chr5	42637627	G	A	Medtr5g097350
M570A	chr4	54660423	G	A	Medtr4g131060
M571	chr5	1600110	C	T	Medtr5g007940
M571	chr4	33431419	C	T	Medtr4g085550
M571	chr2	35045294	C	T	Medtr2g083510
M572	chr3	10434080	G	A	Medtr3g032960
M572	chr5	10838555	G	A	Medtr5g026350
M572	chr6	13609693	G	A	Medtr6g038090
M572	chr5	30419924	C	T	Medtr5g071610
M580C	chr7	26033123	G	A	Medtr7g070510
M580C	chr7	29619868	C	T	Medtr7g078330
M581	chr5	22700251	C	T	Medtr5g055100
M581	chr1	22934130	G	A	Medtr1g053955
M581	chr7	28300487	G	A	Medtr7g075560
M581	chr4	31744018	G	A	Medtr4g081685
M581	chr2	43241867	C	T	Medtr2g100590
M581	chr3	49974263	G	A	Medtr3g108150
M6	scaffold1089	651	G	A	Medtr1089s0010
M6	chr5	2067963	C	T	Medtr5g009060
M6	chr3	4158842	C	T	Medtr3g014570
M6	chr6	10554994	C	T	Medtr6g033255
M6	chr1	16966188	C	T	Medtr1g044795
M6	chr4	28839621	C	T	Medtr4g075480
M6	chr7	29170347	C	T	Medtr7g077250
M6	chr7	29927140	C	T	Medtr7g079140
M6	chr7	30313799	C	T	Medtr7g079820
M6	chr2	34216924	G	A	Medtr2g081520
M6	chr4	37049822	C	T	Medtr4g093740
M6	chr2	38404302	G	A	Medtr2g090305
M6	chr1	38755569	G	A	Medtr1g086590
M6	chr5	42834815	C	T	Medtr5g097820
M6	chr7	43244101	C	T	Medtr7g106320
M6	chr1	49714795	C	T	Medtr1g110230
M605	chr2	2714903	G	A	Medtr2g011240
M605	chr7	3185249	G	A	Medtr7g011663
M605	chr6	7937371	G	A	Medtr6g022720
M605	chr7	29428789	C	T	Medtr7g077900
M625	chr2	4922604	G	A	Medtr2g016210
M631	chr3	45372985	C	T	Medtr3g099000
M631	chr4	48071758	G	A	Medtr4g116210
M640	chr7	3176976	C	T	Medtr7g011663
M640	chr7	6513462	G	A	Medtr7g020860
M640	chr7	30395223	C	T	Medtr7g080000
M640	chr5	42564819	G	A	Medtr5g097220
M640	chr3	50355782	G	A	Medtr3g108960
M668	chr5	8637221	C	T	Medtr5g022040
M668	chr7	29160218	C	T	Medtr7g077220
M682	chr4	12852962	C	T	Medtr4g036030
M682	chr2	16920338	G	A	Medtr2g038680
M682	chr5	37197499	C	T	Medtr5g086030
M713	chr5	5179511	G	A	Medtr5g015070
M713	chr7	10078765	G	A	Medtr7g029015
M713	chr4	18721734	C	T	Medtr4g051715
M713	chr2	35187436	G	A	Medtr2g083840
M716	chr3	6792036	G	A	Medtr3g022738
M716	chr5	13680673	C	T	Medtr5g031880
M716	chr2	35573410	G	A	Medtr2g084425
M716	chr2	37765061	G	A	Medtr2g089360
M716	chr7	40733791	C	T	Medtr7g100990
M719	chr4	22573732	G	A	Medtr4g061130
M719	chr7	26149682	G	A	Medtr7g070647
M719	chr4	54715923	G	A	Medtr4g131160
M721	chr3	6915572	G	A	Medtr3g022940
M721	chr3	13478905	G	A	Medtr3g036290
M721	chr1	21058454	G	A	Medtr1g052170
M721	chr7	27571337	C	T	Medtr7g073690
M721	chr7	29907046	C	T	Medtr7g078990
M721	chr7	30304909	C	T	Medtr7g079780
M722A	chr4	7774354	G	A	Medtr4g023090
M722A	chr1	51939149	G	A	Medtr1g115245
M722B	chr7	28144430	C	T	Medtr7g075030
M722B	chr3	32725964	G	A	Medtr3g072710
M722B	chr4	53613428	C	T	Medtr4g128820
M725	chr7	23917782	C	T	Medtr7g065880
M725	chr3	27697770	G	A	Medtr3g467200
M725	chr2	29353332	C	T	Medtr2g064950
M725	chr7	35073603	G	A	Medtr7g089570
M744	chr4	3956003	G	A	Medtr4g014220
M744	chr3	10374903	G	A	Medtr3g032800
M744	chr8	12322905	G	A	Medtr8g432540
M744	chr7	23733436	C	T	Medtr7g065130
M744	chr7	24391688	G	A	Medtr7g066850
M744	chr7	24716725	G	A	Medtr7g067660
M744	chr8	24990772	C	T	Medtr8g468920
M744	chr3	27241527	C	T	Medtr3g466280
M744	chr6	28181923	C	T	Medtr6g075870
M744	chr7	28280554	G	A	Medtr7g075520
M744	chr8	44644211	C	T	Medtr8g105820
M761	chr4	4356700	C	T	Medtr4g015060
M761	chr3	6265231	C	T	Medtr3g021400
M761	chr2	10352922	G	A	Medtr2g028140
M761	chr7	24178894	G	A	Medtr7g066450
M761	chr5	25510720	C	T	Medtr5g061410
M761	chr7	26020962	G	A	Medtr7g070480
M761	chr7	26809840	G	A	Medtr7g072180
M761	chr7	28766636	C	T	Medtr7g076400
M761	chr4	30339449	C	T	Medtr4g078525
M761	chr2	36349631	G	A	Medtr2g086450
M761	chr4	36397048	C	T	Medtr4g091760
M761	chr3	39954551	C	T	Medtr3g088110
M761	chr3	45544992	C	T	Medtr3g099370
M765	chr1	3361799	C	T	Medtr1g013580
M765	chr1	5920437	G	A	Medtr1g019550
M765	chr2	12699823	C	T	Medtr2g033410
M765	chr5	17428383	G	A	Medtr5g039600
M765	chr2	25540800	C	T	Medtr2g461760
M765	chr7	27007223	G	A	Medtr7g072575
M765	chr7	30243076	G	A	Medtr7g079620
M765	chr7	35319917	C	T	Medtr7g090020
M765	chr5	35919824	C	T	Medtr5g083230
M765	chr1	46970958	C	T	Medtr1g103760
M767	chr3	6956457	G	A	Medtr3g023050
M767	chr8	7164521	C	T	Medtr8g020430
M767	chr2	8288027	C	T	Medtr2g023450
M767	chr7	22184962	G	A	Medtr7g061550
M767	chr6	23950955	G	A	Medtr6g061720
M767	chr3	27370436	C	T	Medtr3g466580
M767	chr7	29515880	C	T	Medtr7g078090
M767	chr4	36433133	G	A	Medtr4g091850
M767	chr3	54931261	G	A	Medtr3g117380
M773	chr5	17803737	C	T	Medtr5g040490
M773	chr4	42590007	C	T	Medtr4g102770
M773	chr3	45933627	G	A	Medtr3g100050
M774	chr8	13391580	G	A	Medtr8g036220
M774	chr3	27512858	G	A	Medtr3g466820
M79	chr6	5368453	C	T	Medtr6g015695
M79	chr5	23819914	G	A	Medtr5g057710
M79	chr4	30975571	G	A	Medtr4g080020
M805	chr6	5257190	G	A	Medtr6g015580
M805	chr7	24520783	G	A	Medtr7g067080
M805	chr7	28377635	C	T	Medtr7g075660
M805	chr4	30498075	G	A	Medtr4g078860
M805	chr3	32579430	C	T	Medtr3g072470
M805	chr7	38659730	G	A	Medtr7g096350
M805	chr2	41174709	C	T	Medtr2g096380
M811	chr3	48698343	C	T	Medtr3g105590
M811	chr3	53067897	C	T	Medtr3g113782
M813	chr7	1421057	C	T	Medtr7g007300
M813	chr6	5429517	C	T	Medtr6g015750
M813	chr2	6227045	G	A	Medtr2g019230
M813	chr2	17440121	G	A	Medtr2g039770
M813	chr7	25638406	G	A	Medtr7g069580
M813	chr7	27664016	G	A	Medtr7g074083
M813	chr7	29838233	C	T	Medtr7g078790
M813	chr6	34861896	C	T	Medtr6g092560
M813	chr3	45175145	C	T	Medtr3g498825
M817	chr5	10914336	C	T	Medtr5g026540
M817	chr6	12224964	C	T	Medtr6g034935
M817	chr7	29875054	C	T	Medtr7g078880
M817	chr5	35644964	C	T	Medtr5g082830
M817	chr3	37418246	G	A	Medtr3g082890
M827	chr3	2502188	G	A	Medtr3g010620
M827	chr5	6693005	C	T	Medtr5g018010
M827	chr3	10432319	G	A	Medtr3g032960
M827	chr7	19747838	G	A	Medtr7g056277
M827	chr7	22533937	C	T	Medtr7g062100
M827	chr3	27406441	G	A	Medtr3g466630
M827	chr7	30022096	C	T	Medtr7g079010
M827	chr7	31582792	C	T	Medtr7g082390
M827	chr1	47825923	G	A	Medtr1g105905
M855	chr5	2904696	C	T	Medtr5g010660
M855	chr6	5424176	G	A	Medtr6g015745
M855	chr3	19135963	G	A	Medtr3g452380
M855	chr7	19351570	C	T	Medtr7g055987
M855	chr4	30729354	C	T	Medtr4g079500
M855	chr7	38169802	C	T	Medtr7g095350
M855	chr7	42569338	G	A	Medtr7g105000
